# Supplementary material for: Metabolic Imbalance Effect on Retinal Müller Glial Cells Reprogramming Capacity: Involvement of Histone Deacetylase SIRT6
Source: Front Genet. 2021 Nov 4;12:769723. doi: 10.3389/fgene.2021.769723 (PMC8599966; doi:10.3389/fgene.2021.769723)
Supplement: Supplementary file 4 [file Table1.XLSX]

## Sheet: SupTable 1 DiffExp
ID	Gene Symbol	Diabetic Avg (log2)	Control Avg (log2)	Fold Change	P-val	FDR P-val	Gene Symbol	Description	Gene Title	Ensembl	Entrez Gene
D13417_g_at	Hes1	10.44	11.33	-1.85	0.028	1	Hes1	hes family bHLH transcription factor 1	hes family bHLH transcription factor 1	ENSRNOG00000001720	29577
rc_AA800597_at	RGD1306941	7.77	8.64	-1.82	0.0415	1	RGD1306941	similar to CG31122-PA	similar to CG31122-PA	ENSRNOG00000010185	316406
X03347cds_g_at	Fos	11.34	12.21	-1.82	0.0373	1	Fos	FBJ osteosarcoma oncogene	FBJ osteosarcoma oncogene	ENSRNOG00000008015	314322
M60921_g_at	Btg2	9.1	9.9	-1.74	0.0497	1	Btg2	BTG family, member 2	BTG family, member 2	ENSRNOG00000003300	29619
rc_AA894338_at	Rdh10	7.58	8.3	-1.64	0.0292	1	Rdh10	retinol dehydrogenase 10 (all-trans)	retinol dehydrogenase 10 (all-trans)	ENSRNOG00000006681	353252
rc_AA799575_r_at	Pam	4.93	5.6	-1.59	0.0399	1	Pam	peptidylglycine alpha-amidating monooxygenase	peptidylglycine alpha-amidating monooxygenase	ENSRNOG00000033280	25508
rc_AA893857_at	Dcaf7	4.85	5.5	-1.56	0.0134	1	Dcaf7	DDB1 and CUL4 associated factor 7	DDB1 and CUL4 associated factor 7	ENSRNOG00000042245	303602
rc_AA800680_at	Nrarp	9.4	10	-1.52	0.0253	1	Nrarp	Notch-regulated ankyrin repeat protein	Notch-regulated ankyrin repeat protein	ENSRNOG00000009354	499745
U56862_at	Zfp260	6.41	6.92	-1.43	0.0052	0.9033	Zfp260	zinc finger protein 260-like; zinc finger protein 260	zinc finger protein 260-like; zinc finger protein 260	ENSRNOG00000020762	53982; 102549115
S67722_s_at	Ptgs2	6.71	7.22	-1.42	0.0259	1	Ptgs2	prostaglandin-endoperoxide synthase 2	prostaglandin-endoperoxide synthase 2	ENSRNOG00000002525	29527
rc_AA799449_at	Nap1l4	5.76	6.26	-1.42	0.0073	1	Nap1l4	nucleosome assembly protein 1-like 4	nucleosome assembly protein 1-like 4	ENSRNOG00000020615	361684
rc_H31236_at	Ube2m	6.6	7.07	-1.39	0.0483	1	Ube2m	ubiquitin-conjugating enzyme E2M	ubiquitin-conjugating enzyme E2M		361509
X52583cds_s_at	Nup62	6.87	7.33	-1.37	0.0209	1	Nup62	nucleoporin 62	nucleoporin 62	ENSRNOG00000048733	65274
rc_AA874934_at	Ino80e	8.41	8.79	-1.3	0.024	1	Ino80e	INO80 complex subunit E	INO80 complex subunit E	ENSRNOG00000019960	293494
rc_AA858621_g_at	Camk2n1	8.42	8.77	-1.28	0.0314	1	Camk2n1	calcium/calmodulin-dependent protein kinase II inhibitor 1	calcium/calmodulin-dependent protein kinase II inhibitor 1	ENSRNOG00000016322	287005
rc_H31232_at	Cox4i2	10.79	11.11	-1.25	0.0218	1	Cox4i2	cytochrome c oxidase subunit IV isoform 2 (lung)	cytochrome c oxidase subunit IV isoform 2 (lung)	ENSRNOG00000007827	84683
rc_AA892189_at	Aif1l	7.15	7.46	-1.23	0.0389	1	Aif1l	allograft inflammatory factor 1-like	allograft inflammatory factor 1-like	ENSRNOG00000009951	362107
X82152_at	Fmod	7.6	7.35	1.19	0.0471	1	Fmod	fibromodulin	fibromodulin	ENSRNOG00000003183	64507
J05122_at	Tspo	8.57	8.29	1.21	0.0485	1	Tspo	translocator protein	translocator protein	ENSRNOG00000010549	24230
rc_AI639008_at	Eaf1	9.31	9.03	1.22	0.0417	1	Eaf1	ELL associated factor 1	ELL associated factor 1	ENSRNOG00000019559	306261
rc_AI639474_at	Cpsf2	8	7.71	1.22	0.048	1	Cpsf2	cleavage and polyadenylation specific factor 2, 100kDa	cleavage and polyadenylation specific factor 2, 100kDa	ENSRNOG00000005733	299256
rc_AA866383_at	Ppara	7.12	6.83	1.23	0.0497	1	Ppara	peroxisome proliferator activated receptor alpha	peroxisome proliferator activated receptor alpha		25747
M83746_at	Pcsk2	8.54	8.24	1.23	0.047	1	Pcsk2	proprotein convertase subtilisin/kexin type 2	proprotein convertase subtilisin/kexin type 2	ENSRNOG00000005438	25121
M64795_f_at	RT1-A	9.74	9.44	1.23	0.0472	1	RT1-A	RT1 class I, locus CE11-like; mature alpha chain of MHC class Ib protein-like; similar to RT1 class I, CE11; RT1 class I, locus A; RT1 class Ia, locus A1; RT1 class I, locus CE16; RT1 class Ib, locus Cl; RT1 class Ib, locus EC2	RT1 class I, locus CE11-like; mature alpha chain of MHC class Ib protein-like; similar to RT1 class I, CE11; RT1 class I, locus A; RT1 class Ia, locus A1; RT1 class I, locus CE16; RT1 class Ib, locus Cl; RT1 class Ib, locus EC2	ENSRNOG00000038999; OTTRNOG00000001831	24737; 24973; 24977; 414819; 683761; 100188935; 100364500; 100365176
rc_AI172017_at	Aldh2	8.43	8.13	1.23	0.0348	1	Aldh2	aldehyde dehydrogenase 2 family (mitochondrial)	aldehyde dehydrogenase 2 family (mitochondrial)	ENSRNOG00000001344	29539
rc_AI639359_at	Tmem237	6.34	6.03	1.23	0.023	1	Tmem237	transmembrane protein 237	transmembrane protein 237	ENSRNOG00000024085	316412
rc_AA892273_at	Rfx5	7.94	7.61	1.26	0.0316	1	Rfx5	regulatory factor X, 5 (influences HLA class II expression)	regulatory factor X, 5 (influences HLA class II expression)	ENSRNOG00000021012	310659
K01932_f_at	Gsta1	12.44	12.09	1.27	0.0416	1	Gsta1	glutathione S-transferase alpha 1; glutathione S-transferase alpha-3-like	glutathione S-transferase alpha 1; glutathione S-transferase alpha-3-like	ENSRNOG00000013484	24421; 102550391
M33648_g_at	Hmgcs2	6.77	6.42	1.28	0.045	1	Hmgcs2	3-hydroxy-3-methylglutaryl-CoA synthase 2 (mitochondrial)	3-hydroxy-3-methylglutaryl-CoA synthase 2 (mitochondrial)	ENSRNOG00000019120	24450
D16308_at	Ccnd2	8.19	7.82	1.29	0.0297	1	Ccnd2	cyclin D2	cyclin D2	ENSRNOG00000057710	64033
U88324_at	Gnb1	11.37	11	1.29	0.0454	1	Gnb1	guanine nucleotide binding protein (G protein), beta polypeptide 1; guanine nucleotide-binding protein G(I)/G(S)/G(T) subunit beta-1-like	guanine nucleotide binding protein (G protein), beta polypeptide 1; guanine nucleotide-binding protein G(I)/G(S)/G(T) subunit beta-1-like		24400; 102551815
M38566mRNA_s_at	Cyp27a1	7.86	7.49	1.29	0.0395	1	Cyp27a1	cytochrome P450, family 27, subfamily a, polypeptide 1	cytochrome P450, family 27, subfamily a, polypeptide 1	ENSRNOG00000017188	301517
rc_AA818593_at	Plpp1	6.78	6.41	1.29	0.012	1	Plpp1	phospholipid phosphatase 1	phospholipid phosphatase 1		64369
X96394_at	Abcc1	7.56	7.19	1.29	0.019	1	Abcc1	ATP-binding cassette, subfamily C (CFTR/MRP), member 1	ATP-binding cassette, subfamily C (CFTR/MRP), member 1		24565
AF074608mRNA_f_at	RT1-EC2	10.63	10.26	1.3	0.029	1	RT1-EC2	RT1 class Ib, locus EC2	RT1 class Ib, locus EC2		24737
M60737_at	Sag	11.51	11.14	1.3	0.0419	1	Sag	S-antigen	S-antigen		25539
L40362_f_at	RT1-EC2	10.63	10.26	1.3	0.0266	1	RT1-EC2	RT1 class Ib, locus EC2	RT1 class Ib, locus EC2		24737
S72505_f_at	Gsta1	12.84	12.46	1.3	0.0407	1	Gsta1	glutathione S-transferase alpha 1; glutathione S-transferase alpha-3-like	glutathione S-transferase alpha 1; glutathione S-transferase alpha-3-like	ENSRNOG00000013484	24421; 102550391
M10094_g_at	RT1-EC2	8.64	8.26	1.3	0.0202	1	RT1-EC2	RT1 class Ib, locus EC2	RT1 class Ib, locus EC2		24737
L13039_s_at	Anxa2	8.12	7.75	1.3	0.0303	1	Anxa2	annexin A2	annexin A2	ENSRNOG00000010362	56611
rc_AI169327_at	Timp1	9.77	9.39	1.3	0.0318	1	Timp1	TIMP metallopeptidase inhibitor 1	TIMP metallopeptidase inhibitor 1	ENSRNOG00000010208	116510
D17512_at	Crip2	12	11.62	1.3	0.0356	1	Crip2	cysteine-rich protein 2	cysteine-rich protein 2	ENSRNOG00000005041	338401
D00913_g_at	Icam1	9.34	8.96	1.3	0.0351	1	Icam1	intercellular adhesion molecule 1	intercellular adhesion molecule 1	ENSRNOG00000020679	25464
S70011_g_at	Sfxn1	8.19	7.8	1.31	0.0429	1	Sfxn1	sideroflexin 1	sideroflexin 1	ENSRNOG00000018279	364678
X63594cds_g_at	Nfkbia	8.52	8.13	1.32	0.0259	1	Nfkbia	nuclear factor of kappa light polypeptide gene enhancer in B-cells inhibitor, alpha	nuclear factor of kappa light polypeptide gene enhancer in B-cells inhibitor, alpha	ENSRNOG00000007390	25493
D49708_at	Tra2b	8.48	8.09	1.32	0.0395	1	Tra2b	transformer 2 beta homolog (Drosophila)	transformer 2 beta homolog (Drosophila)	ENSRNOG00000001783	117259
S62096_s_at	Rabggta	7.1	6.7	1.32	0.0371	1	Rabggta	Rab geranylgeranyltransferase, alpha subunit	Rab geranylgeranyltransferase, alpha subunit	ENSRNOG00000030483	58983
rc_AA945169_at	Ttr	8.96	8.56	1.33	0.0228	1	Ttr	transthyretin	transthyretin	ENSRNOG00000016275	24856
M22253_at	Scn1a	5.47	5.06	1.33	0.0181	1	Scn1a	sodium channel, voltage-gated, type I, alpha subunit	sodium channel, voltage-gated, type I, alpha subunit	ENSRNOG00000053122	81574
U76551_at	Muc3	6.71	6.29	1.34	0.0343	1	Muc3	mucin 3, intestinal	mucin 3, intestinal		687030
rc_AA892127_at	Zufsp	8.07	7.65	1.34	0.0159	1	Zufsp	zinc finger with UFM1-specific peptidase domain	zinc finger with UFM1-specific peptidase domain	ENSRNOG00000000398	294390
J03752_at	Mgst1	9.94	9.52	1.34	0.0366	1	Mgst1	microsomal glutathione S-transferase 1	microsomal glutathione S-transferase 1	ENSRNOG00000007743	171341
D28557_s_at	Ybx3	9.83	9.4	1.34	0.0494	1	Ybx3	Y box binding protein 3	Y box binding protein 3	ENSRNOG00000005480	83807
U75928UTR#1_s_at	Sparc	12.2	11.77	1.35	0.0485	1	Sparc	secreted protein, acidic, cysteine-rich (osteonectin)	secreted protein, acidic, cysteine-rich (osteonectin)	ENSRNOG00000012840	24791
S67900_s_at	Pfkfb2	6.51	6.07	1.36	0.034	1	Pfkfb2	6-phosphofructo-2-kinase/fructose-2,6-biphosphatase 2	6-phosphofructo-2-kinase/fructose-2,6-biphosphatase 2	ENSRNOG00000004162	24640
rc_AI113289_s_at	Ptpn1	8.48	8.04	1.36	0.025	1	Ptpn1	protein tyrosine phosphatase, non-receptor type 1	protein tyrosine phosphatase, non-receptor type 1	ENSRNOG00000010574	24697
M10934_s_at	Rbp4	6.59	6.14	1.37	0.0249	1	Rbp4	retinol binding protein 4, plasma	retinol binding protein 4, plasma	ENSRNOG00000015518	25703
rc_AI177161_g_at	Nfe2l2	7.51	7.06	1.37	0.0391	1	Nfe2l2	nuclear factor, erythroid 2-like 2	nuclear factor, erythroid 2-like 2	ENSRNOG00000001548	83619
X01785_at	Cd200	8.8	8.35	1.37	0.049	1	Cd200	Cd200 molecule	Cd200 molecule	ENSRNOG00000002141	24560
M87634_at	Foxg1	5.95	5.49	1.37	0.044	1	Foxg1	forkhead box G1	forkhead box G1	ENSRNOG00000047891	24370
AF025308_f_at	RT1-Cl	10.32	9.86	1.38	0.0104	1	RT1-Cl	RT1 class Ib, locus Cl	RT1 class Ib, locus Cl		24977
U63971_at	Grk1	8.76	8.3	1.38	0.0215	1	Grk1	G protein-coupled receptor kinase 1	G protein-coupled receptor kinase 1	ENSRNOG00000018430; OTTRNOG00000000950	81760
AF083269_g_at	Arpc1b	7.74	7.28	1.38	0.0435	1	Arpc1b	actin related protein 2/3 complex, subunit 1B	actin related protein 2/3 complex, subunit 1B	ENSRNOG00000000991; OTTRNOG00000000692	54227
S56464mRNA_g_at	Hk2	9.64	9.18	1.38	0.0252	1	Hk2	hexokinase 2	hexokinase 2	ENSRNOG00000006116	25059
AF015304_at	Slc29a1	9.12	8.65	1.39	0.0493	1	Slc29a1	solute carrier family 29 (equilibrative nucleoside transporter), member 1	solute carrier family 29 (equilibrative nucleoside transporter), member 1	ENSRNOG00000019752	63997
U09870_at	Mvp	8.52	8.04	1.39	0.0143	1	Mvp	major vault protein	major vault protein	ENSRNOG00000020182	64681
M11071_f_at	RT1-CE16	11.66	11.17	1.4	0.0124	1	RT1-CE16	RT1 class I, locus CE16	RT1 class I, locus CE16		414819
M23601_at	Maob	7.58	7.09	1.4	0.0092	1	Maob	monoamine oxidase B	monoamine oxidase B	ENSRNOG00000029778	25750
L26267_at	Nfkb1	8.96	8.48	1.4	0.0183	1	Nfkb1	nuclear factor of kappa light polypeptide gene enhancer in B-cells 1	nuclear factor of kappa light polypeptide gene enhancer in B-cells 1	ENSRNOG00000023258	81736
rc_AA799645_g_at	Fxyd1	10.87	10.39	1.4	0.0258	1	Fxyd1	FXYD domain-containing ion transport regulator 1	FXYD domain-containing ion transport regulator 1	ENSRNOG00000021079	58971
S56464mRNA_at	Hk2	8.8	8.31	1.4	0.0243	1	Hk2	hexokinase 2	hexokinase 2	ENSRNOG00000006116	25059
rc_H31418_at	P2ry12	7.59	7.09	1.41	0.0104	1	P2ry12	purinergic receptor P2Y, G-protein coupled, 12	purinergic receptor P2Y, G-protein coupled, 12		64803
X78848cds_f_at	Gsta1	12.78	12.27	1.42	0.0317	1	Gsta1	glutathione S-transferase alpha 1; glutathione S-transferase alpha-3-like	glutathione S-transferase alpha 1; glutathione S-transferase alpha-3-like	ENSRNOG00000013484	24421; 102550391
AF065438_at	Lgals3bp	8.22	7.71	1.42	0.0126	1	Lgals3bp	lectin, galactoside-binding, soluble, 3 binding protein	lectin, galactoside-binding, soluble, 3 binding protein	ENSRNOG00000003217	245955
rc_AA893065_at	Npepps	10.18	9.66	1.43	0.0197	1	Npepps	aminopeptidase puromycin sensitive	aminopeptidase puromycin sensitive	ENSRNOG00000023095	50558
D90109_at	Acsl1	7.22	6.7	1.43	0.0041	0.8082	Acsl1	acyl-CoA synthetase long-chain family member 1	acyl-CoA synthetase long-chain family member 1	ENSRNOG00000010633	25288
X16476cds_at	Kcnb1	8.48	7.96	1.44	0.0051	0.9033	Kcnb1	potassium channel, voltage gated Shab-related subfamily B, member 1	potassium channel, voltage gated Shab-related subfamily B, member 1	ENSRNOG00000046949	25736
AF030358_g_at	Cx3cl1	6.95	6.41	1.45	0.0163	1	Cx3cl1	chemokine (C-X3-C motif) ligand 1	chemokine (C-X3-C motif) ligand 1	ENSRNOG00000016326	89808
M24324_f_at	RT1-EC2	11.67	11.13	1.46	0.0029	0.6434	RT1-EC2	RT1 class Ib, locus EC2	RT1 class Ib, locus EC2	ENSRNOG00000000723; OTTRNOG00000001808	24737
J04486_at	Igfbp2	7.67	7.13	1.46	0.0248	1	Igfbp2	insulin-like growth factor binding protein 2	insulin-like growth factor binding protein 2	ENSRNOG00000016957	25662
rc_AA859897_at	Sel1l	7.87	7.32	1.46	0.0103	1	Sel1l	sel-1 suppressor of lin-12-like (C. elegans)	sel-1 suppressor of lin-12-like (C. elegans)	ENSRNOG00000004464	314352
U07181_g_at	Ldhb	9.29	8.74	1.47	0.0044	0.8249	Ldhb	lactate dehydrogenase B	lactate dehydrogenase B	ENSRNOG00000013000	24534
AF074609mRNA_f_at	RT1-A	10.25	9.7	1.47	0.0057	0.9539	RT1-A	mature alpha chain of MHC class Ib protein-like; RT1 class I, locus A; RT1 class Ia, locus A1; RT1 class I, locus CE16; RT1 class Ib, locus Cl; RT1 class Ib, locus EC2	mature alpha chain of MHC class Ib protein-like; RT1 class I, locus A; RT1 class Ia, locus A1; RT1 class I, locus CE16; RT1 class Ib, locus Cl; RT1 class Ib, locus EC2		24737; 24973; 24977; 414819; 100188935; 100365176
U45479_at	Synj1	9.99	9.43	1.47	0.0168	1	Synj1	synaptojanin 1	synaptojanin 1	ENSRNOG00000002051	85238
AJ224680_at	Cngb1	8.14	7.58	1.47	0.0372	1	Cngb1	cyclic nucleotide gated channel beta 1	cyclic nucleotide gated channel beta 1	ENSRNOG00000031773	83686
M31018_f_at	RT1-A	11.29	10.71	1.49	0.0024	0.5408	RT1-A	RT1 class I, locus A; RT1 class Ib, locus EC2	RT1 class I, locus A; RT1 class Ib, locus EC2		24737; 100188935
D49363_s_at	Hrsp12	7.55	6.97	1.49	0.0303	1	Hrsp12	heat-responsive protein 12	heat-responsive protein 12	ENSRNOG00000005437	65151
rc_H31363_at	Casz1	9.9	9.31	1.5	0.0332	1	Casz1	castor zinc finger 1	castor zinc finger 1		313713
M33528_at	Pdc	10.84	10.25	1.5	0.023	1	Pdc	phosducin	phosducin	ENSRNOG00000002517	25343
Z46957_at	Rho	13.3	12.71	1.51	0.0391	1	Rho	rhodopsin	rhodopsin	ENSRNOG00000011144	24717
rc_AI103957_at	Cd81	11.19	10.59	1.51	0.0394	1	Cd81	Cd81 molecule	Cd81 molecule	ENSRNOG00000020451	25621
D26393exon_s_at	Hk2	10.07	9.47	1.52	0.0082	1	Hk2	hexokinase 2	hexokinase 2	ENSRNOG00000006116	25059
M24026_f_at	RT1-CE12	11.22	10.62	1.52	0.002	0.5138	RT1-CE12	RT1 class I, locus CE12	RT1 class I, locus CE12		309600
X13044_at	Cd74	7.92	7.29	1.54	0.0333	1	Cd74	Cd74 molecule, major histocompatibility complex, class II invariant chain	Cd74 molecule, major histocompatibility complex, class II invariant chain	ENSRNOG00000018735	25599
rc_AA891864_at	Agtpbp1	8.2	7.58	1.54	0.0013	0.4495	Agtpbp1	ATP/GTP binding protein 1	ATP/GTP binding protein 1	ENSRNOG00000018651	290986
rc_AI103957_g_at	Cd81	11.57	10.94	1.54	0.0276	1	Cd81	Cd81 molecule	Cd81 molecule		25621
rc_AA899106_at	Ccnd2	8.55	7.92	1.54	0.007	1	Ccnd2	cyclin D2	cyclin D2		64033
AJ006855_s_at	Synj1	9.22	8.59	1.55	0.0124	1	Synj1	synaptojanin 1	synaptojanin 1	ENSRNOG00000002051	85238
AF022083_s_at	Gnb1	8.84	8.21	1.56	0.0203	1	Gnb1	guanine nucleotide binding protein (G protein), beta polypeptide 1	guanine nucleotide binding protein (G protein), beta polypeptide 1	ENSRNOG00000016638	24400
AB009999_at	Cds1	10.01	9.37	1.56	0.007	1	Cds1	CDP-diacylglycerol synthase 1	CDP-diacylglycerol synthase 1		81925
X76454_at	Pdlim4	8.21	7.57	1.57	0.0135	1	Pdlim4	PDZ and LIM domain 4	PDZ and LIM domain 4	ENSRNOG00000050794	24915
rc_AI171090_g_at	Hmgcl	8.4	7.74	1.58	0.0265	1	Hmgcl	3-hydroxymethyl-3-methylglutaryl-CoA lyase	3-hydroxymethyl-3-methylglutaryl-CoA lyase	ENSRNOG00000009422	79238
rc_AI638960_g_at	Hook1	9.81	9.15	1.58	0.039	1	Hook1	hook microtubule-tethering protein 1	hook microtubule-tethering protein 1	ENSRNOG00000026226	313370
D82074_g_at	Neurod1	8.4	7.74	1.58	0.0162	1	Neurod1	neuronal differentiation 1	neuronal differentiation 1	ENSRNOG00000005609; OTTRNOG00000001284	29458
rc_AI639317_at	Zfp516	7.32	6.65	1.59	0.0017	0.4701	Zfp516	zinc finger protein 516	zinc finger protein 516		291406
L40364_f_at	LOC360231	11.4	10.73	1.59	0.002	0.5138	LOC360231	MHC class I RT1.O type 149 processed pseudogene	MHC class I RT1.O type 149 processed pseudogene		360231
AF008650_at	Mchr1	8.03	7.34	1.61	0.004	0.8082	Mchr1	melanin-concentrating hormone receptor 1	melanin-concentrating hormone receptor 1	ENSRNOG00000018895	83567
L02529_at	Fzd1	8.8	8.09	1.63	0.0042	0.8082	Fzd1	frizzled class receptor 1	frizzled class receptor 1	ENSRNOG00000016242	58868
M81639_at	Snn	9.72	9	1.65	0.001	0.3462	Snn	stannin	stannin	ENSRNOG00000058739	29140
rc_AI639387_at	Mrps6	8.03	7.29	1.66	0.0348	1	Mrps6	mitochondrial ribosomal protein S6	mitochondrial ribosomal protein S6		100360017
X03369_s_at	Tubb2a	10.42	9.69	1.66	0.0327	1	Tubb2a	tubulin, beta 2A class IIa; tubulin, beta 2B class IIb	tubulin, beta 2A class IIa; tubulin, beta 2B class IIb	ENSRNOG00000017445	291081; 498736
J03627_at	S100a10	6.33	5.59	1.67	0.0118	1	S100a10	S100 calcium binding protein A10	S100 calcium binding protein A10	ENSRNOG00000023226	81778
Z50144_at	Aadat	8.76	8.02	1.67	0.0137	1	Aadat	aminoadipate aminotransferase	aminoadipate aminotransferase	ENSRNOG00000011861	29416
M64733mRNA_s_at	Clu	14	13.25	1.67	0.0043	0.8083	Clu	clusterin	clusterin	ENSRNOG00000016460	24854
rc_AA799803_at	C1r	8.87	8.11	1.7	0.0108	1	C1r	complement component 1, r subcomponent	complement component 1, r subcomponent	ENSRNOG00000011796	312705
M10094_at	RT1-EC2	6.35	5.56	1.73	0.0123	1	RT1-EC2	RT1 class Ib, locus EC2	RT1 class Ib, locus EC2		24737
X52477_at	C3	8.65	7.85	1.74	0.0009	0.3462	C3	complement component 3	complement component 3	ENSRNOG00000046834	24232
rc_AA900582_at	A2	11.97	11.16	1.75	0.0037	0.7687	A2	alpha-2-macroglobulin; alpha-2-macroglobulin-like	alpha-2-macroglobulin; alpha-2-macroglobulin-like	ENSRNOG00000028896	24153; 100911545
Z50144_g_at	Aadat	9.46	8.66	1.75	0.0339	1	Aadat	aminoadipate aminotransferase	aminoadipate aminotransferase	ENSRNOG00000011861	29416
D82074_at	Neurod1	7.82	7.01	1.75	0.0266	1	Neurod1	neuronal differentiation 1	neuronal differentiation 1		29458
AF030089UTR#1_at	Dclk1	10.01	9.2	1.76	0.0073	1	Dclk1	doublecortin-like kinase 1	doublecortin-like kinase 1	ENSRNOG00000032922	83825
rc_AA998683_g_at	Hspb1	9.62	8.8	1.76	0.0014	0.4566	Hspb1	heat shock protein B1	heat shock protein B1	ENSRNOG00000023546	24471
M31038_at	RT1-EC2	7.43	6.6	1.77	0.001	0.3462	RT1-EC2	RT1 class Ib, locus EC2	RT1 class Ib, locus EC2		24737
M23566exon_s_at	A2m	13.35	12.48	1.82	0.0009	0.3462	A2m	alpha-2-macroglobulin; alpha-2-macroglobulin-like	alpha-2-macroglobulin; alpha-2-macroglobulin-like	ENSRNOG00000028896	24153; 100911545
rc_AI103238_at	Ppp2r2b	8.67	7.8	1.83	0.0035	0.7525	Ppp2r2b	protein phosphatase 2, regulatory subunit B, beta	protein phosphatase 2, regulatory subunit B, beta		60660
D42137exon_s_at	Anxa5	9.45	8.57	1.83	0.011	1	Anxa5	annexin A5	annexin A5	ENSRNOG00000014453	25673
rc_AI639510_at	Lig4	7	6.12	1.84	0.0113	1	Lig4	ligase IV, DNA, ATP-dependent	ligase IV, DNA, ATP-dependent		290907
rc_AA893105_at	Epb4.1	8.44	7.56	1.84	0.0002	0.1793	Epb4.1	erythrocyte membrane protein band 4.1	erythrocyte membrane protein band 4.1		313052
rc_AI102562_at	Mt1a	11.16	10.26	1.86	0.0049	0.895	Mt1a	metallothionein 1a; transthyretin	metallothionein 1a; transthyretin	ENSRNOG00000038047	24567; 24856
AB009999_g_at	Cds1	10.84	9.95	1.86	0.0184	1	Cds1	CDP-diacylglycerol synthase 1	CDP-diacylglycerol synthase 1		81925
Y07704_g_at	Rsad2	7.42	6.52	1.86	0.0085	1	Rsad2	radical S-adenosyl methionine domain containing 2	radical S-adenosyl methionine domain containing 2	ENSRNOG00000007539	65190
M29866_s_at	C3	9.09	8.18	1.88	0.0017	0.4701	C3	complement component 3	complement component 3	ENSRNOG00000046834	24232
X51781cds_s_at	Sag	12.8	11.86	1.91	0.0058	0.9621	Sag	S-antigen	S-antigen	ENSRNOG00000018185	25539
D86041_at	Ddah1	8.87	7.92	1.93	0.001	0.3462	Ddah1	dimethylarginine dimethylaminohydrolase 1	dimethylarginine dimethylaminohydrolase 1	ENSRNOG00000014613	64157
rc_AI170268_at	B2m	11.41	10.46	1.94	0.0099	1	B2m	beta-2 microglobulin	beta-2 microglobulin	ENSRNOG00000017123	24223
D38380_at	Tf	10.1	9.15	1.94	0.0015	0.4701	Tf	transferrin	transferrin	ENSRNOG00000030625	24825
rc_AI639155_at	Pcmtd2	8	7.03	1.95	0.0008	0.3462	Pcmtd2	protein-L-isoaspartate (D-aspartate) O-methyltransferase domain containing 2	protein-L-isoaspartate (D-aspartate) O-methyltransferase domain containing 2	ENSRNOG00000017404	311726
U31866_g_at	Tf	8.69	7.71	1.98	0.0009	0.3462	Tf	transferrin	transferrin	ENSRNOG00000030625	24825
U63972_at	Opn1sw	9.4	8.41	1.99	0.0022	0.5252	Opn1sw	opsin 1 (cone pigments), short-wave-sensitive	opsin 1 (cone pigments), short-wave-sensitive	ENSRNOG00000006874	81644
M11794cds#2_f_at	Mt1a	11.57	10.57	2	0.0093	1	Mt1a	eukaryotic translation initiation factor 2B, subunit 2 beta; metallothionein 1a; transthyretin	eukaryotic translation initiation factor 2B, subunit 2 beta; metallothionein 1a; transthyretin	ENSRNOG00000006467; ENSRNOG00000038047	24567; 24856; 84005
rc_AA945169_g_at	Ttr	8.02	7.01	2.02	0.0087	1	Ttr	transthyretin	transthyretin	ENSRNOG00000016275	24856
rc_AI171962_s_at	Anxa1	5.48	4.44	2.05	0.0017	0.4701	Anxa1	annexin A1	annexin A1	ENSRNOG00000017469	25380
U42719_at	C4a	10.61	9.52	2.12	0.0002	0.1793	C4a	complement component 4A (Rodgers blood group); complement component 4B (Chido blood group); complement C4-like	complement component 4A (Rodgers blood group); complement component 4B (Chido blood group); complement C4-like	ENSRNOG00000000443; ENSRNOG00000030729; ENSRNOG00000047657; OTTRNOG00000001256	24233; 406161; 103689965
rc_AI169327_g_at	Timp1	8.7	7.57	2.19	0.0004	0.2135	Timp1	TIMP metallopeptidase inhibitor 1	TIMP metallopeptidase inhibitor 1	ENSRNOG00000010208	116510
S54008_i_at	Fgfr1	8.69	7.55	2.21	0.0022	0.5252	Fgfr1	Fibroblast growth factor receptor 1	Fibroblast growth factor receptor 1	ENSRNOG00000016050	79114
rc_AI045030_s_at	Cebpd	10.46	9.22	2.36	0.0016	0.4701	Cebpd	CCAAT/enhancer binding protein (C/EBP), delta	CCAAT/enhancer binding protein (C/EBP), delta	ENSRNOG00000050869	25695
D00753_at	Serpina3n	9.64	8.33	2.48	3.97e-05	0.0579	Serpina3n	serine (or cysteine) peptidase inhibitor, clade A, member 3N	serine (or cysteine) peptidase inhibitor, clade A, member 3N	ENSRNOG00000010478	24795
M65149_at	Cebpd	10.64	9.32	2.49	0.0009	0.3462	Cebpd	CCAAT/enhancer binding protein (C/EBP), delta	CCAAT/enhancer binding protein (C/EBP), delta	ENSRNOG00000050869	25695
rc_AI177026_at	Atp1a2	10.33	8.89	2.71	0.0026	0.5804	Atp1a2	ATPase, Na+/K+ transporting, alpha 2 polypeptide	ATPase, Na+/K+ transporting, alpha 2 polypeptide	ENSRNOG00000007290	24212
AF028784cds#1_s_at	Gfap	9.89	8.4	2.81	0.0107	1	Gfap	glial fibrillary acidic protein	glial fibrillary acidic protein	ENSRNOG00000002919	24387
rc_AI176456_at	Mt2A	12.04	10.54	2.82	0.0003	0.1972	Mt2A	metallothionein 1M; metallothionein 2A	metallothionein 1M; metallothionein 2A	ENSRNOG00000028841; ENSRNOG00000043098; OTTRNOG00000001651	689415; 100362623
D38380_g_at	Tf	10.39	8.84	2.94	0.0003	0.1793	Tf	transferrin	transferrin	ENSRNOG00000030625	24825
L33869_at	Cp	10.79	9.16	3.09	2.31e-05	0.0504	Cp	ceruloplasmin (ferroxidase)	ceruloplasmin (ferroxidase)	ENSRNOG00000011913	24268
rc_AA946503_at	Lcn2	9.75	8.07	3.19	0.0002	0.1477	Lcn2	lipocalin 2	lipocalin 2	ENSRNOG00000013973	170496
D88250_at	C1s	8.15	6.46	3.23	1.74e-05	0.0504	C1s	complement component 1, s subcomponent	complement component 1, s subcomponent	ENSRNOG00000011971	192262
rc_AA892854_at	Cxcl13	7.46	5.73	3.31	5.94e-05	0.0742	Cxcl13	chemokine (C-X-C motif) ligand 13	chemokine (C-X-C motif) ligand 13	ENSRNOG00000024899	498335
AF028784mRNA#1_s_at	Gfap	12.51	10.56	3.86	0.0002	0.1477	Gfap	glial fibrillary acidic protein	glial fibrillary acidic protein	ENSRNOG00000002919	24387
rc_AA800318_at	Serping1	10.66	8.49	4.49	3.1e-05	0.0542	Serping1	serpin peptidase inhibitor, clade G (C1 inhibitor), member 1	serpin peptidase inhibitor, clade G (C1 inhibitor), member 1	ENSRNOG00000007457	295703
X61381cds_s_at	Ifitm3	10.49	8.26	4.69	8.74e-06	0.0382	Ifitm3	interferon induced transmembrane protein 3	interferon induced transmembrane protein 3	ENSRNOG00000015078	361673
rc_AI639117_s_at	Cfb	9.51	7.21	4.94	0.0001	0.1475	Cfb	complement factor B	complement factor B	ENSRNOG00000051158; OTTRNOG00000001008	294257
rc_AA925248_at	Scn7a	7.75	4.97	6.87	1.38e-06	0.0121	Scn7a	sodium channel, voltage-gated, type VII, alpha subunit	sodium channel, voltage-gated, type VII, alpha subunit		64155
J02962_at	Lgals3	9.63	6.63	7.98	0.0009	0.3462	Lgals3	lectin, galactoside-binding, soluble, 3	lectin, galactoside-binding, soluble, 3	ENSRNOG00000010645	83781
M14656_at	Spp1	8.12	4.7	10.72	0.0004	0.2072	Spp1	secreted phosphoprotein 1	secreted phosphoprotein 1	ENSRNOG00000043451; OTTRNOG00000000106	25353

## Sheet: Sup Table 2 Go Results
Analysis Type:	PANTHER Overrepresentation Test (Released 20210224)
Annotation Version and Release Date:	GO Ontology database DOI: 10.5281/zenodo.5080993 Released 2021-07-02
Analyzed List:	upload_1 (Rattus norvegicus)
Reference List:	Rattus norvegicus (all genes in database)
Test Type:	FISHER
Correction:	FDR
GO biological process complete	Rattus norvegicus - REFLIST (21586)	upload_1 (112)	upload_1 (expected)	upload_1 (over/under)	upload_1 (fold Enrichment)	upload_1 (raw P-value)	upload_1 (FDR)	LogFDR
response to external stimulus (GO:0009605)	2574	51	13.36	+	3.82	1.4e-18	2.24e-14	13.6498
response to oxygen-containing compound (GO:1901700)	2038	44	10.57	+	4.16	4.54e-17	3.62e-13	12.4413
response to organic substance (GO:0010033)	3282	53	17.03	+	3.11	1.37e-15	7.3e-12	11.1367
animal organ development (GO:0048513)	3576	54	18.55	+	2.91	1.08e-14	3.43e-11	10.4647
system development (GO:0048731)	4523	61	23.47	+	2.6	9.57e-15	3.82e-11	10.4179
regulation of biological quality (GO:0065008)	3920	56	20.34	+	2.75	2.64e-14	7.03e-11	10.153
developmental process (GO:0032502)	5730	68	29.73	+	2.29	6.86e-14	1.37e-10	9.86328
response to stress (GO:0006950)	3339	51	17.32	+	2.94	6.34e-14	1.45e-10	9.83863
response to abiotic stimulus (GO:0009628)	1407	33	7.3	+	4.52	1.4e-13	2.49e-10	9.6038
positive regulation of biological process (GO:0048518)	6257	70	32.46	+	2.16	2.5e-13	3.63e-10	9.44009
multicellular organism development (GO:0007275)	4848	61	25.15	+	2.43	2.47e-13	3.94e-10	9.4045
response to lipid (GO:0033993)	1202	30	6.24	+	4.81	5.14e-13	6.84e-10	9.16494
anatomical structure development (GO:0048856)	5251	63	27.25	+	2.31	6.47e-13	7.94e-10	9.10018
biological process involved in interspecies interaction between organisms (GO:0044419)	1497	33	7.77	+	4.25	7.56e-13	8.61e-10	9.065
cellular response to organic substance (GO:0071310)	2233	40	11.59	+	3.45	9.09e-13	9.67e-10	9.01457
regulation of localization (GO:0032879)	2950	46	15.31	+	3.01	1.09e-12	1.02e-09	8.9914
cellular response to chemical stimulus (GO:0070887)	2827	45	14.67	+	3.07	1.08e-12	1.08e-09	8.96658
regulation of transport (GO:0051049)	1950	37	10.12	+	3.66	1.7e-12	1.51e-09	8.82102
response to chemical (GO:0042221)	5349	63	27.75	+	2.27	1.89e-12	1.58e-09	8.80134
response to other organism (GO:0051707)	1381	31	7.17	+	4.33	2.88e-12	2.29e-09	8.64016
response to external biotic stimulus (GO:0043207)	1385	31	7.19	+	4.31	3.09e-12	2.35e-09	8.62893
response to endogenous stimulus (GO:0009719)	1682	34	8.73	+	3.9	3.32e-12	2.41e-09	8.61798
response to stimulus (GO:0050896)	8760	82	45.45	+	1.8	4.83e-12	3.35e-09	8.47496
response to biotic stimulus (GO:0009607)	1421	31	7.37	+	4.2	5.92e-12	3.93e-09	8.40561
response to hormone (GO:0009725)	1077	27	5.59	+	4.83	8.76e-12	5.59e-09	8.25259
cellular response to oxygen-containing compound (GO:1901701)	1265	29	6.56	+	4.42	1.05e-11	6.46e-09	8.18977
regulation of multicellular organismal process (GO:0051239)	2812	43	14.59	+	2.95	1.68e-11	9.94e-09	8.00261
multicellular organismal process (GO:0032501)	7438	74	38.59	+	1.92	1.74e-11	9.94e-09	8.00261
regulation of response to external stimulus (GO:0032101)	910	24	4.72	+	5.08	5.68e-11	3.13e-08	7.50446
negative regulation of cellular process (GO:0048523)	4880	57	25.32	+	2.25	8e-11	4.25e-08	7.37161
positive regulation of transport (GO:0051050)	1085	25	5.63	+	4.44	3.39e-10	1.75e-07	6.75696
biological regulation (GO:0065007)	12735	97	66.08	+	1.47	3.87e-10	1.93e-07	6.71444
response to organonitrogen compound (GO:0010243)	1308	27	6.79	+	3.98	6.25e-10	3.02e-07	6.51999
response to wounding (GO:0009611)	477	17	2.47	+	6.87	6.62e-10	3.11e-07	6.50724
positive regulation of cellular process (GO:0048522)	5779	61	29.98	+	2.03	6.82e-10	3.11e-07	6.50724
negative regulation of biological process (GO:0048519)	5307	58	27.54	+	2.11	7.64e-10	3.39e-07	6.4698
regulation of biological process (GO:0050789)	12042	93	62.48	+	1.49	1.36e-09	5.86e-07	6.2321
inflammatory response (GO:0006954)	439	16	2.28	+	7.02	1.62e-09	6.8e-07	6.16749
regulation of response to stress (GO:0080134)	1271	26	6.59	+	3.94	1.68e-09	6.88e-07	6.16241
response to metal ion (GO:0010038)	517	17	2.68	+	6.34	2.15e-09	8.57e-07	6.06702
response to nitrogen compound (GO:1901698)	1398	27	7.25	+	3.72	2.58e-09	1.01e-06	5.99568
response to inorganic substance (GO:0010035)	757	20	3.93	+	5.09	2.77e-09	1.05e-06	5.97881
response to peptide (GO:1901652)	624	18	3.24	+	5.56	5.07e-09	1.84e-06	5.73518
cellular response to lipid (GO:0071396)	624	18	3.24	+	5.56	5.07e-09	1.88e-06	5.72584
regulation of cellular process (GO:0050794)	11596	90	60.17	+	1.5	5.53e-09	1.96e-06	5.70774
response to drug (GO:0042493)	641	18	3.33	+	5.41	7.6e-09	2.64e-06	5.5784
regulation of cell death (GO:0010941)	1703	29	8.84	+	3.28	9.54e-09	3.24e-06	5.48945
regulation of developmental process (GO:0050793)	2538	36	13.17	+	2.73	1.1e-08	3.66e-06	5.43652
positive regulation of multicellular organismal process (GO:0051240)	1614	28	8.37	+	3.34	1.24e-08	4.04e-06	5.39362
response to lipopolysaccharide (GO:0032496)	443	15	2.3	+	6.53	1.42e-08	4.52e-06	5.34486
response to organic cyclic compound (GO:0014070)	1319	25	6.84	+	3.65	1.65e-08	5.15e-06	5.28819
aging (GO:0007568)	452	15	2.35	+	6.4	1.83e-08	5.62e-06	5.25026
defense response (GO:0006952)	1234	24	6.4	+	3.75	2.09e-08	6.29e-06	5.20135
response to molecule of bacterial origin (GO:0002237)	462	15	2.4	+	6.26	2.42e-08	7.16e-06	5.14509
localization (GO:0051179)	5024	53	26.07	+	2.03	3.09e-08	8.97e-06	5.04721
regulation of response to stimulus (GO:0048583)	3835	45	19.9	+	2.26	3.15e-08	8.98e-06	5.04672
response to nutrient levels (GO:0031667)	707	18	3.67	+	4.91	3.28e-08	9.03e-06	5.04431
homeostatic process (GO:0042592)	1689	28	8.76	+	3.2	3.24e-08	9.07e-06	5.04239
regulation of inflammatory response (GO:0050727)	348	13	1.81	+	7.2	4.65e-08	1.26e-05	4.89963
regulation of apoptotic process (GO:0042981)	1502	26	7.79	+	3.34	4.87e-08	1.3e-05	4.88606
negative regulation of cell death (GO:0060548)	1094	22	5.68	+	3.88	5.08e-08	1.33e-05	4.87615
response to extracellular stimulus (GO:0009991)	739	18	3.83	+	4.69	6.3e-08	1.6e-05	4.79588
regulation of cellular component movement (GO:0051270)	1107	22	5.74	+	3.83	6.23e-08	1.6e-05	4.79588
regulation of programmed cell death (GO:0043067)	1535	26	7.96	+	3.26	7.46e-08	1.86e-05	4.73049
chemical homeostasis (GO:0048878)	1225	23	6.36	+	3.62	8.16e-08	2e-05	4.69897
response to cytokine (GO:0034097)	934	20	4.85	+	4.13	8.41e-08	2.03e-05	4.6925
positive regulation of developmental process (GO:0051094)	1443	25	7.49	+	3.34	9.2e-08	2.19e-05	4.65956
biological_process (GO:0008150)	18079	111	93.8	+	1.18	9.58e-08	2.21e-05	4.65561
Unclassified (UNCLASSIFIED)	3507	1	18.2	-	0.05	9.58e-08	2.25e-05	4.64782
cellular response to hormone stimulus (GO:0032870)	600	16	3.11	+	5.14	1.12e-07	2.55e-05	4.59346
response to steroid hormone (GO:0048545)	448	14	2.32	+	6.02	1.16e-07	2.61e-05	4.58336
response to peptide hormone (GO:0043434)	531	15	2.76	+	5.44	1.41e-07	3.13e-05	4.50446
response to bacterium (GO:0009617)	877	19	4.55	+	4.18	1.55e-07	3.4e-05	4.46852
regulation of body fluid levels (GO:0050878)	393	13	2.04	+	6.38	1.81e-07	3.91e-05	4.40782
positive regulation of cellular component movement (GO:0051272)	623	16	3.23	+	4.95	1.84e-07	3.91e-05	4.40782
wound healing (GO:0042060)	327	12	1.7	+	7.07	1.9e-07	3.99e-05	4.39903
regulation of cell differentiation (GO:0045595)	1615	26	8.38	+	3.1	2e-07	4.14e-05	4.383
nervous system development (GO:0007399)	2351	32	12.2	+	2.62	2.47e-07	5.06e-05	4.29585
negative regulation of multicellular organismal process (GO:0051241)	1105	21	5.73	+	3.66	2.7e-07	5.46e-05	4.26281
cellular homeostasis (GO:0019725)	914	19	4.74	+	4.01	2.89e-07	5.77e-05	4.23882
cellular chemical homeostasis (GO:0055082)	829	18	4.3	+	4.18	3.33e-07	6.55e-05	4.18376
cellular process (GO:0009987)	15558	103	80.72	+	1.28	3.66e-07	7.03e-05	4.15304
neurogenesis (GO:0022008)	1553	25	8.06	+	3.1	3.62e-07	7.05e-05	4.15181
lymphocyte mediated immunity (GO:0002449)	225	10	1.17	+	8.57	3.95e-07	7.42e-05	4.1296
regulation of multicellular organismal development (GO:2000026)	1449	24	7.52	+	3.19	3.94e-07	7.48e-05	4.1261
cell differentiation (GO:0030154)	3458	40	17.94	+	2.23	4.03e-07	7.48e-05	4.1261
regulation of defense response (GO:0031347)	584	15	3.03	+	4.95	4.6e-07	8.43e-05	4.07417
immunoglobulin mediated immune response (GO:0016064)	176	9	0.91	+	9.86	5.06e-07	9.18e-05	4.03716
cellular developmental process (GO:0048869)	3506	40	18.19	+	2.2	5.4e-07	9.57e-05	4.01909
negative regulation of apoptotic process (GO:0043066)	953	19	4.94	+	3.84	5.38e-07	9.65e-05	4.01547
B cell mediated immunity (GO:0019724)	181	9	0.94	+	9.58	6.33e-07	0.000111	3.95468
response to nutrient (GO:0007584)	302	11	1.57	+	7.02	6.8e-07	0.000118	3.92812
positive regulation of cell motility (GO:2000147)	606	15	3.14	+	4.77	7.24e-07	0.000123	3.91009
regulation of locomotion (GO:0040012)	1074	20	5.57	+	3.59	7.43e-07	0.000123	3.91009
regulation of cell population proliferation (GO:0042127)	1728	26	8.97	+	2.9	7.2e-07	0.000124	3.90658
negative regulation of programmed cell death (GO:0043069)	974	19	5.05	+	3.76	7.42e-07	0.000125	3.90309
negative regulation of response to stimulus (GO:0048585)	1621	25	8.41	+	2.97	7.93e-07	0.00013	3.88606
adaptive immune response based on somatic recombination of immune receptors built from immunoglobulin superfamily domains (GO:0002460)	247	10	1.28	+	7.8	8.95e-07	0.000146	3.83565
response to ethanol (GO:0045471)	252	10	1.31	+	7.65	1.07e-06	0.000168	3.77469
regulation of signaling (GO:0023051)	3305	38	17.15	+	2.22	1.06e-06	0.000169	3.77211
positive regulation of locomotion (GO:0040017)	625	15	3.24	+	4.63	1.05e-06	0.00017	3.76955
positive regulation of metabolic process (GO:0009893)	3743	41	19.42	+	2.11	1.12e-06	0.000175	3.75696
positive regulation of receptor-mediated endocytosis (GO:0048260)	60	6	0.31	+	19.27	1.17e-06	0.000181	3.74232
regulation of molecular function (GO:0065009)	2935	35	15.23	+	2.3	1.36e-06	0.000209	3.67985
cellular response to stimulus (GO:0051716)	7128	62	36.98	+	1.68	1.48e-06	0.000226	3.64589
lipid metabolic process (GO:0006629)	1126	20	5.84	+	3.42	1.52e-06	0.000229	3.64016
regulation of cell motility (GO:2000145)	1026	19	5.32	+	3.57	1.59e-06	0.000237	3.62525
positive regulation of cellular component organization (GO:0051130)	1238	21	6.42	+	3.27	1.65e-06	0.000244	3.61261
adaptive immune response (GO:0002250)	334	11	1.73	+	6.35	1.76e-06	0.000257	3.59007
regulation of ion transport (GO:0043269)	751	16	3.9	+	4.11	2.04e-06	0.000291	3.53611
leukocyte mediated immunity (GO:0002443)	271	10	1.41	+	7.11	2e-06	0.000291	3.53611
cellular response to endogenous stimulus (GO:0071495)	1255	21	6.51	+	3.23	2.04e-06	0.000293	3.53313
response to carbohydrate (GO:0009743)	274	10	1.42	+	7.03	2.2e-06	0.000311	3.50724
immune system process (GO:0002376)	2209	29	11.46	+	2.53	2.23e-06	0.000313	3.50446
positive regulation of cell migration (GO:0030335)	580	14	3.01	+	4.65	2.33e-06	0.000323	3.4908
ion transport (GO:0006811)	1165	20	6.04	+	3.31	2.54e-06	0.000349	3.45717
generation of neurons (GO:0048699)	1400	22	7.26	+	3.03	3.08e-06	0.00042	3.37675
small molecule metabolic process (GO:0044281)	1515	23	7.86	+	2.93	3.12e-06	0.000422	3.37469
detection of visible light (GO:0009584)	40	5	0.21	+	24.09	3.47e-06	0.000465	3.33255
cell migration (GO:0016477)	883	17	4.58	+	3.71	3.62e-06	0.000482	3.31695
regulation of cell communication (GO:0010646)	3293	37	17.09	+	2.17	4.08e-06	0.000538	3.26922
cellular response to cytokine stimulus (GO:0071345)	796	16	4.13	+	3.87	4.24e-06	0.00055	3.25964
regulation of leukocyte migration (GO:0002685)	230	9	1.19	+	7.54	4.21e-06	0.000551	3.25885
positive regulation of vasculature development (GO:1904018)	172	8	0.89	+	8.96	4.38e-06	0.000555	3.25571
positive regulation of angiogenesis (GO:0045766)	172	8	0.89	+	8.96	4.38e-06	0.000559	3.25259
response to radiation (GO:0009314)	527	13	2.73	+	4.75	4.37e-06	0.000562	3.25026
cellular response to environmental stimulus (GO:0104004)	371	11	1.92	+	5.71	4.67e-06	0.000582	3.23508
cellular response to abiotic stimulus (GO:0071214)	371	11	1.92	+	5.71	4.67e-06	0.000587	3.23136
humoral immune response (GO:0006959)	302	10	1.57	+	6.38	5.08e-06	0.000628	3.20204
response to monosaccharide (GO:0034284)	236	9	1.22	+	7.35	5.15e-06	0.000632	3.19928
cellular response to lipopolysaccharide (GO:0071222)	237	9	1.23	+	7.32	5.33e-06	0.000644	3.19111
transport (GO:0006810)	3617	39	18.77	+	2.08	5.3e-06	0.000645	3.19044
organic hydroxy compound metabolic process (GO:1901615)	456	12	2.37	+	5.07	5.53e-06	0.000664	3.17783
locomotion (GO:0040011)	1230	20	6.38	+	3.13	5.67e-06	0.000675	3.1707
innate immune response (GO:0045087)	630	14	3.27	+	4.28	5.9e-06	0.000692	3.15989
positive regulation of cell population proliferation (GO:0008284)	1019	18	5.29	+	3.4	5.88e-06	0.000695	3.15802
alcohol metabolic process (GO:0006066)	308	10	1.6	+	6.26	6e-06	0.000699	3.15552
negative regulation of apoptotic signaling pathway (GO:2001234)	245	9	1.27	+	7.08	6.9e-06	0.000797	3.09854
blood coagulation (GO:0007596)	130	7	0.67	+	10.38	7.16e-06	0.000822	3.08513
cellular response to organic cyclic compound (GO:0071407)	642	14	3.33	+	4.2	7.27e-06	0.000829	3.08145
cellular response to molecule of bacterial origin (GO:0071219)	248	9	1.29	+	6.99	7.58e-06	0.000852	3.06956
regulation of neuron death (GO:1901214)	391	11	2.03	+	5.42	7.57e-06	0.000857	3.06702
hemostasis (GO:0007599)	132	7	0.68	+	10.22	7.87e-06	0.000878	3.05651
regulation of cytokine production (GO:0001817)	743	15	3.86	+	3.89	8.27e-06	0.00091	3.04096
coagulation (GO:0050817)	133	7	0.69	+	10.14	8.25e-06	0.000914	3.03905
positive regulation of immune system process (GO:0002684)	944	17	4.9	+	3.47	8.61e-06	0.000941	3.02641
regulation of metabolic process (GO:0019222)	6433	56	33.38	+	1.68	9.98e-06	0.00108	2.96658
regulation of apoptotic signaling pathway (GO:2001233)	405	11	2.1	+	5.23	1.04e-05	0.00113	2.94692
immune response (GO:0006955)	1399	21	7.26	+	2.89	1.07e-05	0.00115	2.9393
positive regulation of inflammatory response (GO:0050729)	139	7	0.72	+	9.71	1.09e-05	0.00116	2.93554
retina development in camera-type eye (GO:0060041)	197	8	1.02	+	7.83	1.14e-05	0.00118	2.92812
response to copper ion (GO:0046688)	52	5	0.27	+	18.53	1.13e-05	0.00118	2.92812
immune effector process (GO:0002252)	408	11	2.12	+	5.2	1.12e-05	0.00118	2.92812
detection of light stimulus (GO:0009583)	52	5	0.27	+	18.53	1.13e-05	0.00119	2.92445
response to alcohol (GO:0097305)	411	11	2.13	+	5.16	1.19e-05	0.00123	2.91009
regulation of cell migration (GO:0030334)	970	17	5.03	+	3.38	1.22e-05	0.00125	2.90309
defense response to other organism (GO:0098542)	870	16	4.51	+	3.54	1.26e-05	0.00128	2.89279
regulation of catalytic activity (GO:0050790)	2255	28	11.7	+	2.39	1.38e-05	0.0014	2.85387
metal ion homeostasis (GO:0055065)	684	14	3.55	+	3.94	1.46e-05	0.00147	2.83268
establishment of localization (GO:0051234)	3784	39	19.63	+	1.99	1.49e-05	0.00148	2.82974
cellular response to biotic stimulus (GO:0071216)	274	9	1.42	+	6.33	1.64e-05	0.00162	2.79048
cellular response to organonitrogen compound (GO:0071417)	702	14	3.64	+	3.84	1.94e-05	0.00191	2.71897
metal ion transport (GO:0030001)	609	13	3.16	+	4.11	1.97e-05	0.00193	2.71444
gliogenesis (GO:0042063)	281	9	1.46	+	6.17	1.98e-05	0.00193	2.71444
negative regulation of secretion (GO:0051048)	214	8	1.11	+	7.2	2.02e-05	0.00195	2.70997
iron ion transport (GO:0006826)	60	5	0.31	+	16.06	2.16e-05	0.00208	2.68194
regulation of cellular metabolic process (GO:0031323)	5753	51	29.85	+	1.71	2.22e-05	0.00212	2.67366
positive regulation of macromolecule metabolic process (GO:0010604)	3439	36	17.84	+	2.02	2.3e-05	0.00218	2.66154
ion homeostasis (GO:0050801)	814	15	4.22	+	3.55	2.37e-05	0.00223	2.6517
regulation of metal ion transport (GO:0010959)	444	11	2.3	+	4.77	2.39e-05	0.00225	2.64782
phototransduction (GO:0007602)	29	4	0.15	+	26.58	2.45e-05	0.00229	2.64016
negative regulation of intrinsic apoptotic signaling pathway (GO:2001243)	106	6	0.55	+	10.91	2.54e-05	0.00231	2.63639
leukocyte migration (GO:0050900)	221	8	1.15	+	6.98	2.52e-05	0.00231	2.63639
regulation of cell-cell adhesion (GO:0022407)	446	11	2.31	+	4.75	2.49e-05	0.00231	2.63639
regulation of immune system process (GO:0002682)	1482	21	7.69	+	2.73	2.51e-05	0.00232	2.63451
response to glucocorticoid (GO:0051384)	292	9	1.52	+	5.94	2.66e-05	0.00238	2.62342
cell motility (GO:0048870)	1032	17	5.35	+	3.17	2.66e-05	0.00239	2.6216
localization of cell (GO:0051674)	1032	17	5.35	+	3.17	2.66e-05	0.00241	2.61798
regulation of angiogenesis (GO:0045765)	293	9	1.52	+	5.92	2.73e-05	0.00243	2.61439
cation transport (GO:0006812)	827	15	4.29	+	3.5	2.83e-05	0.00251	2.60033
positive regulation of endothelial cell migration (GO:0010595)	109	6	0.57	+	10.61	2.94e-05	0.0026	2.58503
regulation of vasculature development (GO:1901342)	297	9	1.54	+	5.84	3.03e-05	0.00265	2.57675
positive regulation of phosphate metabolic process (GO:0045937)	942	16	4.89	+	3.27	3.28e-05	0.00284	2.54668
positive regulation of phosphorus metabolic process (GO:0010562)	942	16	4.89	+	3.27	3.28e-05	0.00286	2.54363
regulation of type 2 immune response (GO:0002828)	32	4	0.17	+	24.09	3.49e-05	0.00301	2.52143
positive regulation of cell adhesion (GO:0045785)	466	11	2.42	+	4.55	3.68e-05	0.00316	2.50031
negative regulation of response to external stimulus (GO:0032102)	383	10	1.99	+	5.03	3.72e-05	0.00317	2.49894
cellular response to peptide (GO:1901653)	385	10	2	+	5.01	3.88e-05	0.00329	2.4828
regulation of endothelial cell migration (GO:0010594)	172	7	0.89	+	7.84	4.04e-05	0.00341	2.46725
regulation of endocytosis (GO:0030100)	237	8	1.23	+	6.51	4.08e-05	0.00343	2.46471
positive regulation of phosphorylation (GO:0042327)	855	15	4.44	+	3.38	4.12e-05	0.00344	2.46344
cation homeostasis (GO:0055080)	755	14	3.92	+	3.57	4.23e-05	0.00352	2.45346
cellular response to chemical stress (GO:0062197)	311	9	1.61	+	5.58	4.28e-05	0.00354	2.451
regulation of cell adhesion (GO:0030155)	760	14	3.94	+	3.55	4.54e-05	0.00372	2.42946
regulation of phosphorylation (GO:0042325)	1305	19	6.77	+	2.81	4.52e-05	0.00372	2.42946
response to ischemia (GO:0002931)	71	5	0.37	+	13.57	4.62e-05	0.00374	2.42713
regulation of immune effector process (GO:0002697)	393	10	2.04	+	4.9	4.59e-05	0.00374	2.42713
regulation of iron ion transport (GO:0034756)	11	3	0.06	+	52.56	4.68e-05	0.00377	2.42366
humoral immune response mediated by circulating immunoglobulin (GO:0002455)	119	6	0.62	+	9.72	4.71e-05	0.00378	2.42251
positive regulation of cellular metabolic process (GO:0031325)	3244	34	16.83	+	2.02	4.77e-05	0.00381	2.41908
negative regulation of developmental process (GO:0051093)	973	16	5.05	+	3.17	4.8e-05	0.00381	2.41908
regulation of hydrolase activity (GO:0051336)	1083	17	5.62	+	3.03	4.82e-05	0.00381	2.41908
regulation of anatomical structure morphogenesis (GO:0022603)	977	16	5.07	+	3.16	5.03e-05	0.00392	2.40671
inorganic ion homeostasis (GO:0098771)	767	14	3.98	+	3.52	5e-05	0.00393	2.40561
cellular response to stress (GO:0033554)	1555	21	8.07	+	2.6	5.03e-05	0.00393	2.40561
response to corticosteroid (GO:0031960)	320	9	1.66	+	5.42	5.31e-05	0.00411	2.38616
cellular response to nitrogen compound (GO:1901699)	772	14	4.01	+	3.5	5.36e-05	0.00413	2.38405
positive regulation of cytokine production (GO:0001819)	489	11	2.54	+	4.34	5.63e-05	0.0043	2.36653
regulation of receptor-mediated endocytosis (GO:0048259)	123	6	0.64	+	9.4	5.62e-05	0.00431	2.36552
positive regulation of gene expression (GO:0010628)	1213	18	6.29	+	2.86	5.79e-05	0.0044	2.35655
regulation of leukocyte cell-cell adhesion (GO:1903037)	324	9	1.68	+	5.35	5.83e-05	0.00441	2.35556
negative regulation of secretion by cell (GO:1903531)	183	7	0.95	+	7.37	5.9e-05	0.00442	2.35458
adult behavior (GO:0030534)	183	7	0.95	+	7.37	5.9e-05	0.00444	2.35262
movement of cell or subcellular component (GO:0006928)	1452	20	7.53	+	2.65	5.97e-05	0.00445	2.35164
cellular response to radiation (GO:0071478)	184	7	0.95	+	7.33	6.1e-05	0.00453	2.3439
regulation of hormone levels (GO:0010817)	588	12	3.05	+	3.93	6.39e-05	0.0047	2.3279
positive regulation of endocytosis (GO:0045807)	126	6	0.65	+	9.18	6.38e-05	0.00472	2.32606
response to nicotine (GO:0035094)	77	5	0.4	+	12.52	6.66e-05	0.00488	2.31158
detoxification (GO:0098754)	128	6	0.66	+	9.03	6.94e-05	0.00506	2.29585
retina homeostasis (GO:0001895)	78	5	0.4	+	12.35	7.06e-05	0.00512	2.29073
negative regulation of neuron death (GO:1901215)	258	8	1.34	+	5.98	7.27e-05	0.00525	2.27984
response to organophosphorus (GO:0046683)	190	7	0.99	+	7.1	7.41e-05	0.00533	2.27327
negative regulation of molecular function (GO:0044092)	1124	17	5.83	+	2.91	7.57e-05	0.00542	2.266
regulation of phosphate metabolic process (GO:0019220)	1483	20	7.69	+	2.6	7.96e-05	0.00557	2.25414
negative regulation of cell differentiation (GO:0045596)	699	13	3.63	+	3.58	7.87e-05	0.00558	2.25337
granulocyte chemotaxis (GO:0071621)	80	5	0.42	+	12.05	7.91e-05	0.00558	2.25337
cellular response to carbohydrate stimulus (GO:0071322)	131	6	0.68	+	8.83	7.85e-05	0.00559	2.25259
regulation of cellular component organization (GO:0051128)	2501	28	12.98	+	2.16	7.95e-05	0.00559	2.25259
regulation of phosphorus metabolic process (GO:0051174)	1484	20	7.7	+	2.6	8.03e-05	0.0056	2.25181
negative regulation of protein secretion (GO:0050709)	81	5	0.42	+	11.9	8.36e-05	0.00578	2.23807
positive regulation of response to external stimulus (GO:0032103)	423	10	2.19	+	4.56	8.34e-05	0.00579	2.23732
cellular metal ion homeostasis (GO:0006875)	609	12	3.16	+	3.8	8.85e-05	0.00606	2.21753
detection of abiotic stimulus (GO:0009582)	134	6	0.7	+	8.63	8.85e-05	0.00609	2.21538
detection of external stimulus (GO:0009581)	135	6	0.7	+	8.57	9.2e-05	0.00627	2.20273
response to light stimulus (GO:0009416)	345	9	1.79	+	5.03	9.3e-05	0.00631	2.19997
negative regulation of transport (GO:0051051)	520	11	2.7	+	4.08	9.61e-05	0.0065	2.18709
cellular glucose homeostasis (GO:0001678)	137	6	0.71	+	8.44	9.95e-05	0.0067	2.17393
glial cell migration (GO:0008347)	43	4	0.22	+	17.93	0.000101	0.00675	2.1707
response to X-ray (GO:0010165)	43	4	0.22	+	17.93	0.000101	0.00678	2.16877
cellular response to tumor necrosis factor (GO:0071356)	202	7	1.05	+	6.68	0.000107	0.00713	2.14691
regulation of macrophage migration (GO:1905521)	44	4	0.23	+	17.52	0.00011	0.00727	2.13847
response to testosterone (GO:0033574)	87	5	0.45	+	11.08	0.000115	0.00757	2.1209
acute inflammatory response (GO:0002526)	87	5	0.45	+	11.08	0.000115	0.0076	2.11919
cellular response to interleukin-6 (GO:0071354)	45	4	0.23	+	17.13	0.000119	0.00779	2.10846
positive regulation of cell differentiation (GO:0045597)	943	15	4.89	+	3.07	0.000121	0.00787	2.10403
regulation of macromolecule metabolic process (GO:0060255)	5963	50	30.94	+	1.62	0.000121	0.00787	2.10403
mononuclear cell migration (GO:0071674)	89	5	0.46	+	10.83	0.000128	0.00824	2.08407
visual perception (GO:0007601)	144	6	0.75	+	8.03	0.000129	0.00832	2.07988
response to ketone (GO:1901654)	361	9	1.87	+	4.8	0.00013	0.00832	2.07988
positive regulation of cell-cell adhesion (GO:0022409)	282	8	1.46	+	5.47	0.000132	0.00844	2.07366
response to oxidative stress (GO:0006979)	450	10	2.33	+	4.28	0.000137	0.00871	2.05998
positive regulation of type 2 immune response (GO:0002830)	17	3	0.09	+	34.01	0.000143	0.00906	2.04287
cell communication (GO:0007154)	5663	48	29.38	+	1.63	0.000144	0.00908	2.04191
sensory perception of light stimulus (GO:0050953)	148	6	0.77	+	7.81	0.000149	0.00938	2.0278
central nervous system development (GO:0007417)	1191	17	6.18	+	2.75	0.000151	0.00944	2.02503
response to cAMP (GO:0051591)	149	6	0.77	+	7.76	0.000155	0.00961	2.01728
cell activation (GO:0001775)	647	12	3.36	+	3.57	0.000154	0.00962	2.01682
regulation of complement activation, lectin pathway (GO:0001868)	2	2	0.01	+	> 100	0.000157	0.0097	2.01323
negative regulation of complement activation, lectin pathway (GO:0001869)	2	2	0.01	+	> 100	0.000157	0.00973	2.01189
organic acid metabolic process (GO:0006082)	866	14	4.49	+	3.12	0.000176	0.0108	1.96658
granulocyte migration (GO:0097530)	96	5	0.5	+	10.04	0.000179	0.0109	1.96257
response to toxic substance (GO:0009636)	295	8	1.53	+	5.23	0.000178	0.0109	1.96257
immune system development (GO:0002520)	760	13	3.94	+	3.3	0.000178	0.0109	1.96257
response to hexose (GO:0009746)	221	7	1.15	+	6.1	0.000184	0.0111	1.95468
response to fatty acid (GO:0070542)	97	5	0.5	+	9.93	0.000187	0.0112	1.95078
negative regulation of epithelial cell apoptotic process (GO:1904036)	51	4	0.26	+	15.12	0.000187	0.0113	1.94692
positive regulation of leukocyte migration (GO:0002687)	155	6	0.8	+	7.46	0.00019	0.0113	1.94692
signaling (GO:0023052)	5527	47	28.68	+	1.64	0.00019	0.0113	1.94692
response to purine-containing compound (GO:0014074)	224	7	1.16	+	6.02	0.000199	0.0118	1.92812
response to interleukin-6 (GO:0070741)	52	4	0.27	+	14.83	0.000201	0.0119	1.92445
cellular response to hydrogen peroxide (GO:0070301)	99	5	0.51	+	9.73	0.000205	0.012	1.92082
positive regulation of epithelial cell migration (GO:0010634)	157	6	0.81	+	7.37	0.000203	0.012	1.92082
positive regulation of chemotaxis (GO:0050921)	158	6	0.82	+	7.32	0.00021	0.0122	1.91364
sensory organ development (GO:0007423)	670	12	3.48	+	3.45	0.000212	0.0123	1.91009
response to oxygen levels (GO:0070482)	475	10	2.46	+	4.06	0.00021	0.0123	1.91009
regulation of membrane potential (GO:0042391)	477	10	2.47	+	4.04	0.000217	0.0125	1.90309
cell surface receptor signaling pathway (GO:0007166)	1826	22	9.47	+	2.32	0.000216	0.0125	1.90309
membrane raft organization (GO:0031579)	20	3	0.1	+	28.91	0.00022	0.0126	1.89963
cellular cation homeostasis (GO:0030003)	675	12	3.5	+	3.43	0.000226	0.0129	1.88941
regulation of secretion (GO:0051046)	781	13	4.05	+	3.21	0.000231	0.0132	1.87943
regulation of reactive oxygen species metabolic process (GO:2000377)	162	6	0.84	+	7.14	0.000239	0.0136	1.86646
cellular lipid metabolic process (GO:0044255)	894	14	4.64	+	3.02	0.000243	0.0138	1.86012
response to tumor necrosis factor (GO:0034612)	234	7	1.21	+	5.77	0.000257	0.0145	1.83863
regulation of chemotaxis (GO:0050920)	235	7	1.22	+	5.74	0.000264	0.0147	1.83268
transition metal ion transport (GO:0000041)	105	5	0.54	+	9.18	0.000266	0.0148	1.82974
response to interleukin-1 (GO:0070555)	165	6	0.86	+	7.01	0.000263	0.0148	1.82974
positive regulation of molecular function (GO:0044093)	1496	19	7.76	+	2.45	0.000264	0.0148	1.82974
adult locomotory behavior (GO:0008344)	106	5	0.55	+	9.09	0.000278	0.0154	1.81248
cellular ion homeostasis (GO:0006873)	691	12	3.59	+	3.35	0.000279	0.0154	1.81248
regulation of endothelial cell chemotaxis (GO:2001026)	22	3	0.11	+	26.28	0.000283	0.0156	1.80688
regulation of epithelial cell migration (GO:0010632)	239	7	1.24	+	5.64	0.000292	0.016	1.79588
liver development (GO:0001889)	240	7	1.25	+	5.62	0.000299	0.0162	1.79048
regulation of response to wounding (GO:1903034)	169	6	0.88	+	6.84	0.000298	0.0162	1.79048
positive regulation of blood vessel endothelial cell migration (GO:0043536)	58	4	0.3	+	13.29	0.000298	0.0163	1.78781
regulation of secretion by cell (GO:1903530)	697	12	3.62	+	3.32	0.000302	0.0163	1.78781
small molecule catabolic process (GO:0044282)	322	8	1.67	+	4.79	0.000317	0.0171	1.767
hepaticobiliary system development (GO:0061008)	243	7	1.26	+	5.55	0.000321	0.0172	1.76447
regulation of complement activation (GO:0030449)	23	3	0.12	+	25.14	0.000319	0.0172	1.76447
regulation of immune response (GO:0050776)	920	14	4.77	+	2.93	0.000324	0.0173	1.76195
regulation of transmembrane transport (GO:0034762)	602	11	3.12	+	3.52	0.000333	0.0177	1.75203
cellular response to glucose stimulus (GO:0071333)	112	5	0.58	+	8.6	0.000354	0.0188	1.72584
positive regulation of T cell cytokine production (GO:0002726)	24	3	0.12	+	24.09	0.000358	0.0189	1.72354
cellular response to metal ion (GO:0071248)	248	7	1.29	+	5.44	0.000362	0.0191	1.71897
regulation of signal transduction (GO:0009966)	2858	29	14.83	+	1.96	0.00037	0.0194	1.7122
regulation of protein metabolic process (GO:0051246)	2595	27	13.46	+	2.01	0.000375	0.0196	1.70774
cellular response to hexose stimulus (GO:0071331)	114	5	0.59	+	8.45	0.000383	0.0197	1.70553
lipid localization (GO:0010876)	331	8	1.72	+	4.66	0.00038	0.0197	1.70553
gland development (GO:0048732)	612	11	3.18	+	3.46	0.000381	0.0198	1.70333
complement activation, classical pathway (GO:0006958)	114	5	0.59	+	8.45	0.000383	0.0198	1.70333
steroid metabolic process (GO:0008202)	250	7	1.3	+	5.4	0.00038	0.0198	1.70333
ketone body biosynthetic process (GO:0046951)	4	2	0.02	+	96.37	0.000391	0.02	1.69897
negative regulation of hippocampal neuron apoptotic process (GO:0110091)	4	2	0.02	+	96.37	0.000391	0.0201	1.6968
fatty acid derivative biosynthetic process (GO:1901570)	25	3	0.13	+	23.13	0.000399	0.0204	1.69037
regulation of lipid localization (GO:1905952)	180	6	0.93	+	6.42	0.000413	0.0208	1.68194
regulation of intrinsic apoptotic signaling pathway (GO:2001242)	180	6	0.93	+	6.42	0.000413	0.0209	1.67985
hematopoietic or lymphoid organ development (GO:0048534)	722	12	3.75	+	3.2	0.000412	0.0209	1.67985
regulation of blood coagulation (GO:0030193)	64	4	0.33	+	12.05	0.000425	0.0212	1.67366
response to estradiol (GO:0032355)	255	7	1.32	+	5.29	0.000426	0.0212	1.67366
regulation of cellular protein metabolic process (GO:0032268)	2425	26	12.58	+	2.07	0.000421	0.0212	1.67366
regulation of vesicle-mediated transport (GO:0060627)	620	11	3.22	+	3.42	0.000425	0.0213	1.67162
cellular response to monosaccharide stimulus (GO:0071326)	117	5	0.61	+	8.24	0.00043	0.0214	1.66959
glucose homeostasis (GO:0042593)	256	7	1.33	+	5.27	0.000436	0.0216	1.66555
response to muscle stretch (GO:0035994)	26	3	0.13	+	22.24	0.000444	0.0219	1.65956
oxoacid metabolic process (GO:0043436)	838	13	4.35	+	2.99	0.000448	0.0219	1.65956
positive regulation of lipid localization (GO:1905954)	118	5	0.61	+	8.17	0.000446	0.0219	1.65956
cellular response to oxidative stress (GO:0034599)	257	7	1.33	+	5.25	0.000446	0.022	1.65758
carbohydrate homeostasis (GO:0033500)	258	7	1.34	+	5.23	0.000456	0.0222	1.65365
regulation of hemostasis (GO:1900046)	66	4	0.34	+	11.68	0.000474	0.0231	1.63639
response to decreased oxygen levels (GO:0036293)	434	9	2.25	+	4	0.000489	0.0237	1.62525
positive regulation of cytokine production involved in immune response (GO:0002720)	67	4	0.35	+	11.51	0.000501	0.0242	1.61618
myeloid leukocyte migration (GO:0097529)	122	5	0.63	+	7.9	0.000516	0.0249	1.6038
response to virus (GO:0009615)	264	7	1.37	+	5.11	0.000521	0.025	1.60206
visual system development (GO:0150063)	439	9	2.28	+	3.95	0.00053	0.0253	1.59688
regulation of coagulation (GO:0050818)	68	4	0.35	+	11.34	0.000528	0.0253	1.59688
maintenance of protein location in mitochondrion (GO:0072656)	5	2	0.03	+	77.09	0.000545	0.0258	1.58838
regulation of T cell activation via T cell receptor contact with antigen bound to MHC molecule on antigen presenting cell (GO:2001188)	5	2	0.03	+	77.09	0.000545	0.0259	1.5867
positive regulation of defense response (GO:0031349)	266	7	1.38	+	5.07	0.000544	0.0259	1.5867
regulation of neurogenesis (GO:0050767)	442	9	2.29	+	3.92	0.000555	0.0262	1.5817
cellular response to steroid hormone stimulus (GO:0071383)	191	6	0.99	+	6.05	0.000559	0.0263	1.58004
positive regulation of production of molecular mediator of immune response (GO:0002702)	125	5	0.65	+	7.71	0.000574	0.0268	1.57187
sensory system development (GO:0048880)	444	9	2.3	+	3.91	0.000573	0.0269	1.57025
amide transport (GO:0042886)	125	5	0.65	+	7.71	0.000574	0.0269	1.57025
regulation of lipid biosynthetic process (GO:0046890)	193	6	1	+	5.99	0.00059	0.0274	1.56225
regulation of wound healing (GO:0061041)	126	5	0.65	+	7.65	0.000595	0.0276	1.55909
negative regulation of catalytic activity (GO:0043086)	754	12	3.91	+	3.07	0.000601	0.0278	1.55596
regulation of nitric oxide biosynthetic process (GO:0045428)	71	4	0.37	+	10.86	0.000617	0.0284	1.54668
complement activation (GO:0006956)	128	5	0.66	+	7.53	0.000637	0.0293	1.53313
regulation of cell projection organization (GO:0031344)	760	12	3.94	+	3.04	0.000644	0.0295	1.53018
cell chemotaxis (GO:0060326)	197	6	1.02	+	5.87	0.000655	0.0299	1.52433
cellular response to interleukin-1 (GO:0071347)	130	5	0.67	+	7.41	0.000682	0.0309	1.51004
negative regulation of cell communication (GO:0010648)	1359	17	7.05	+	2.41	0.000682	0.031	1.50864
neutrophil chemotaxis (GO:0030593)	73	4	0.38	+	10.56	0.000681	0.0311	1.50724
negative regulation of signaling (GO:0023057)	1361	17	7.06	+	2.41	0.000693	0.0313	1.50446
negative regulation of endopeptidase activity (GO:0010951)	279	7	1.45	+	4.84	0.000716	0.0319	1.49621
hemopoiesis (GO:0030097)	660	11	3.42	+	3.21	0.000707	0.0319	1.49621
monocyte chemotaxis (GO:0002548)	31	3	0.16	+	18.65	0.000713	0.032	1.49485
regulation of nitric oxide metabolic process (GO:0080164)	74	4	0.38	+	10.42	0.000715	0.032	1.49485
leukocyte chemotaxis (GO:0030595)	132	5	0.68	+	7.3	0.000729	0.032	1.49485
negative regulation of leukocyte activation (GO:0002695)	201	6	1.04	+	5.75	0.000725	0.032	1.49485
positive regulation of immune effector process (GO:0002699)	280	7	1.45	+	4.82	0.000731	0.032	1.49485
response to glycoside (GO:1903416)	6	2	0.03	+	64.24	0.000725	0.032	1.49485
photoreceptor cell differentiation (GO:0046530)	74	4	0.38	+	10.42	0.000715	0.0321	1.49349
positive regulation of microglial cell migration (GO:1904141)	6	2	0.03	+	64.24	0.000725	0.0321	1.49349
regulation of hippocampal neuron apoptotic process (GO:0110089)	6	2	0.03	+	64.24	0.000725	0.0322	1.49214
positive regulation of protein phosphorylation (GO:0001934)	773	12	4.01	+	2.99	0.000745	0.0326	1.48678
positive regulation of catalytic activity (GO:0043085)	1123	15	5.83	+	2.57	0.000754	0.0329	1.4828
leukocyte migration involved in inflammatory response (GO:0002523)	32	3	0.17	+	18.07	0.000777	0.0336	1.47366
negative regulation of peptidase activity (GO:0010466)	283	7	1.47	+	4.77	0.000777	0.0337	1.47237
negative regulation of cytokine production (GO:0001818)	283	7	1.47	+	4.77	0.000777	0.0338	1.47108
transition metal ion homeostasis (GO:0055076)	135	5	0.7	+	7.14	0.000803	0.0345	1.46218
positive regulation of cell development (GO:0010720)	372	8	1.93	+	4.14	0.000803	0.0346	1.46092
cellular response to inorganic substance (GO:0071241)	286	7	1.48	+	4.72	0.000825	0.0354	1.451
positive regulation of neurogenesis (GO:0050769)	288	7	1.49	+	4.68	0.000858	0.0367	1.43533
response to glucose (GO:0009749)	209	6	1.08	+	5.53	0.000883	0.0377	1.42366
positive regulation of biosynthetic process (GO:0009891)	2030	22	10.53	+	2.09	0.000907	0.0386	1.41341
regulation of calcium ion transport (GO:0051924)	292	7	1.52	+	4.62	0.000929	0.0389	1.41005
regulation of microglial cell migration (GO:1904139)	7	2	0.04	+	55.07	0.000928	0.039	1.40894
positive regulation of nitrogen compound metabolic process (GO:0051173)	3032	29	15.73	+	1.84	0.000919	0.039	1.40894
rhodopsin mediated signaling pathway (GO:0016056)	7	2	0.04	+	55.07	0.000928	0.0391	1.40782
regulation of cell chemotaxis to fibroblast growth factor (GO:1904847)	7	2	0.04	+	55.07	0.000928	0.0392	1.40671
regulation of endothelial cell chemotaxis to fibroblast growth factor (GO:2000544)	7	2	0.04	+	55.07	0.000928	0.0393	1.40561
regulation of nitrogen compound metabolic process (GO:0051171)	5398	44	28.01	+	1.57	0.000942	0.0393	1.40561
positive regulation of gliogenesis (GO:0014015)	80	4	0.42	+	9.64	0.000945	0.0394	1.4045
leukocyte differentiation (GO:0002521)	382	8	1.98	+	4.04	0.000949	0.0394	1.4045
positive regulation of immune response (GO:0050778)	580	10	3.01	+	3.32	0.000967	0.0396	1.4023
negative regulation of leukocyte cell-cell adhesion (GO:1903038)	141	5	0.73	+	6.83	0.00097	0.0397	1.40121
taxis (GO:0042330)	478	9	2.48	+	3.63	0.000957	0.0397	1.40121
anatomical structure homeostasis (GO:0060249)	294	7	1.53	+	4.59	0.000965	0.0398	1.40012
regulation of protein transport (GO:0051223)	580	10	3.01	+	3.32	0.000967	0.0398	1.40012
regulation of protein phosphorylation (GO:0001932)	1151	15	5.97	+	2.51	0.000964	0.0399	1.39903
negative regulation of protein transport (GO:0051224)	143	5	0.74	+	6.74	0.00103	0.0421	1.37572
metabolic process (GO:0008152)	7826	58	40.61	+	1.43	0.00105	0.0429	1.36754
response to interferon-gamma (GO:0034341)	144	5	0.75	+	6.69	0.00106	0.043	1.36653
cellular response to external stimulus (GO:0071496)	389	8	2.02	+	3.96	0.00106	0.043	1.36653
regulation of primary metabolic process (GO:0080090)	5576	45	28.93	+	1.56	0.00106	0.043	1.36653
regulation of T cell cytokine production (GO:0002724)	36	3	0.19	+	16.06	0.00107	0.0431	1.36552
camera-type eye development (GO:0043010)	391	8	2.03	+	3.94	0.0011	0.0442	1.35458
regulation of protein secretion (GO:0050708)	302	7	1.57	+	4.47	0.00112	0.045	1.34679
regulation of viral life cycle (GO:1903900)	146	5	0.76	+	6.6	0.00113	0.0451	1.34582
negative regulation of macrophage derived foam cell differentiation (GO:0010745)	8	2	0.04	+	48.18	0.00116	0.0453	1.3439
macrophage proliferation (GO:0061517)	8	2	0.04	+	48.18	0.00116	0.0455	1.34199
microglial cell proliferation (GO:0061518)	8	2	0.04	+	48.18	0.00116	0.0456	1.34104
cellular ketone body metabolic process (GO:0046950)	8	2	0.04	+	48.18	0.00116	0.0457	1.34008
positive regulation of receptor binding (GO:1900122)	8	2	0.04	+	48.18	0.00116	0.0458	1.33913
neutrophil migration (GO:1990266)	85	4	0.44	+	9.07	0.00117	0.0458	1.33913
neuronal action potential (GO:0019228)	37	3	0.19	+	15.63	0.00115	0.0459	1.33819
regulation of cell development (GO:0060284)	594	10	3.08	+	3.24	0.00115	0.0459	1.33819
positive regulation of apoptotic cell clearance (GO:2000427)	8	2	0.04	+	48.18	0.00116	0.0459	1.33819
negative regulation of establishment of protein localization (GO:1904950)	148	5	0.77	+	6.51	0.0012	0.0464	1.33348
negative regulation of cell activation (GO:0050866)	222	6	1.15	+	5.21	0.00119	0.0465	1.33255
carboxylic acid metabolic process (GO:0019752)	817	12	4.24	+	2.83	0.00119	0.0465	1.33255
thioester metabolic process (GO:0035383)	86	4	0.45	+	8.96	0.00122	0.0471	1.32698
acyl-CoA metabolic process (GO:0006637)	86	4	0.45	+	8.96	0.00122	0.0472	1.32606
negative regulation of response to wounding (GO:1903035)	86	4	0.45	+	8.96	0.00122	0.0473	1.32514
sodium ion homeostasis (GO:0055078)	38	3	0.2	+	15.22	0.00124	0.0476	1.32239
brain development (GO:0007420)	938	13	4.87	+	2.67	0.00125	0.0478	1.32057
cellular response to reactive oxygen species (GO:0034614)	150	5	0.78	+	6.42	0.00127	0.0484	1.31515
ion transmembrane transport (GO:0034220)	824	12	4.28	+	2.81	0.00128	0.0489	1.31069
organic substance metabolic process (GO:0071704)	7364	55	38.21	+	1.44	0.00129	0.049	1.3098
cellular response to peptide hormone stimulus (GO:0071375)	310	7	1.61	+	4.35	0.0013	0.0494	1.30627
behavior (GO:0007610)	713	11	3.7	+	2.97	0.00131	0.0494	1.30627
negative regulation of defense response (GO:0031348)	226	6	1.17	+	5.12	0.00131	0.0495	1.30539

## Sheet: Sup Table 3 Reactome
Pathway identifier	Pathway name	#Entities found	#Entities total	Entities ratio	Entities pValue	Entities FDR	#Reactions found	#Reactions total	Reactions ratio	Species identifier	Species name	Submitted entities found	Mapped entities	Found reaction identifiers
R-HSA-6785807	Interleukin-4 and Interleukin-13 signaling	15	211	0.0145097	1.2225e-07	9.67001e-05	6	47	0.00347736	9606	Homo sapiens	Cx3cl1;Icam1;Timp1;Cebpd;Fos;Anxa1;Lcn2;Ptgs2		R-HSA-6785895;R-HSA-6790022;R-HSA-6790036;R-HSA-6789524;R-HSA-6789615;R-HSA-6790029
R-HSA-174577	Activation of C3 and C5	4	7	0.000481364	2.41679e-06	0.000954631	3	3	0.000221959	9606	Homo sapiens	C3;C4a;Cfb		R-HSA-173680;R-HSA-166817;R-HSA-173636
R-HSA-1280215	Cytokine Signaling in Immune system	32	1092	0.0750928	9.42835e-06	0.00247966	41	708	0.0523824	9606	Homo sapiens	Cx3cl1;Nup62;Ube2m;Timp1;Fos;Cebpd;Ifitm3;Nfkbia;Mt2A;Ptpn1;Mt1a;Rsad2;Icam1;Sag;Nfkb1;Anxa2;Anxa1;B2m;Lcn2;Ptgs2		R-HSA-6785895;R-HSA-6784160;R-HSA-6789615;R-HSA-5684250;R-HSA-168140;R-HSA-5684248;R-HSA-450325;R-HSA-9705729;R-HSA-8950480;R-HSA-9630923;R-HSA-1015702;R-HSA-1015699;R-HSA-9705738;R-HSA-6790022;R-HSA-209063;R-HSA-168166;R-HSA-5684275;R-HSA-209125;R-HSA-209061;R-HSA-2730894;R-HSA-5684273;R-HSA-6790029;R-HSA-1176059;R-HSA-1031716;R-HSA-1169210;R-HSA-1168445;R-HSA-1031713;R-HSA-6785047;R-HSA-8937656…
R-HSA-168256	Immune System	58	2681	0.184363	1.95897e-05	0.00385917	206	1623	0.12008	9606	Homo sapiens	Cd74;Serping1;Mvp;Ube2m;Cebpd;Clu;Cd200;C3;Ptpn1;Tf;Ttr;Rsad2;Nfkb1;Mgst1;Muc3;Cx3cl1;Npepps;C1s;Cd81;Tubb2a;C1r;Nup62;Timp1;Fos;Nfkbia;Ifitm3;Hk2;Lgals3;Arpc1b;C4a;Mt2A;Mt1a;Icam1;Sag;Anxa2;Anxa1;B2m;Cfb;Lcn2;Ptgs2		R-HSA-199169;R-HSA-2130478;R-HSA-981535;R-HSA-2130486;R-HSA-1031716;R-HSA-1168445;R-HSA-981539;R-HSA-1031713;R-HSA-8937656;R-HSA-1006143;R-HSA-451634;R-HSA-8951486;R-HSA-173626;R-HSA-2272795;R-HSA-173631;R-HSA-8951498;R-HSA-8951499;R-HSA-8951500;R-HSA-173636;R-HSA-5684250;R-HSA-6800426;R-HSA-5684248;R-HSA-6800434;R-HSA-8950480;R-HSA-9630923;R-HSA-8863973;R-HSA-983147;R-HSA-2130500;R-HSA-5684275;R…
R-HSA-977606	Regulation of Complement cascade	9	139	0.00955852	8.8188e-05	0.0139337	34	42	0.00310743	9606	Homo sapiens	C3;C4a;Serping1;C1s;Cd81;C1r;Clu;Cfb		R-HSA-977359;R-HSA-977615;R-HSA-8853252;R-HSA-964811;R-HSA-8852481;R-HSA-977605;R-HSA-981637;R-HSA-3266557;R-HSA-977602;R-HSA-8852874;R-HSA-976768;R-HSA-8852809;R-HSA-977375;R-HSA-981535;R-HSA-977629;R-HSA-977626;R-HSA-981658;R-HSA-977371;R-HSA-977363;R-HSA-977619;R-HSA-981648;R-HSA-444647;R-HSA-8852580;R-HSA-976810;R-HSA-976743;R-HSA-8851436;R-HSA-2855047;R-HSA-8852266;R-HSA-981728;R-HSA-1006143…
R-HSA-6783783	Interleukin-10 signaling	7	86	0.0059139	0.000137241	0.0159881	4	15	0.0011098	9606	Homo sapiens	Cx3cl1;Icam1;Timp1;Ptgs2		R-HSA-6785047;R-HSA-8937656;R-HSA-6784160;R-HSA-6790029
R-HSA-2485179	Activation of the phototransduction cascade	4	20	0.00137533	0.000141488	0.0159881	5	8	0.000591891	9606	Homo sapiens	Gnb1;Rho;Sag;Cngb1		R-HSA-74101;R-HSA-2514867;R-HSA-2514865;R-HSA-2485180;R-HSA-2485182
R-HSA-166658	Complement cascade	9	156	0.0107275	0.000207158	0.0203015	56	71	0.00525303	9606	Homo sapiens	C3;C4a;Serping1;C1s;Cd81;C1r;Clu;Cfb		R-HSA-8853252;R-HSA-8852481;R-HSA-166795;R-HSA-166792;R-HSA-981637;R-HSA-8852874;R-HSA-976768;R-HSA-173709;R-HSA-981535;R-HSA-981658;R-HSA-173723;R-HSA-173720;R-HSA-981648;R-HSA-173725;R-HSA-166817;R-HSA-976810;R-HSA-173739;R-HSA-2855047;R-HSA-8852266;R-HSA-981539;R-HSA-173740;R-HSA-1006143;R-HSA-173745;R-HSA-8951486;R-HSA-173626;R-HSA-173754;R-HSA-173631;R-HSA-981680;R-HSA-977359;R-HSA-977615;R-…
R-HSA-381426	Regulation of Insulin-like Growth Factor (IGF) transport and uptake by Insulin-like Growth Factor Binding Proteins (IGFBPs)	8	127	0.00873332	0.000261176	0.0227223	2	14	0.00103581	9606	Homo sapiens	C3;C4a;Igfbp2;Tf;Sparc;Timp1;Spp1;Cp		R-HSA-381412;R-HSA-8952289
R-HSA-2187338	Visual phototransduction	9	169	0.0116215	0.00036982	0.0292158	23	92	0.00680675	9606	Homo sapiens	Grk1;Rbp4;Opn1sw;Ttr;Gnb1;Rdh10;Rho;Sag;Cngb1		R-HSA-2466085;R-HSA-2632521;R-HSA-74947;R-HSA-2453863;R-HSA-2404134;R-HSA-74882;R-HSA-2404135;R-HSA-2454118;R-HSA-74948;R-HSA-2581474;R-HSA-9656891;R-HSA-3229213;R-HSA-3229181;R-HSA-74031;R-HSA-2453876;R-HSA-74101;R-HSA-2514867;R-HSA-2581488;R-HSA-2514865;R-HSA-2465917;R-HSA-74872;R-HSA-2485180;R-HSA-2485182
R-HSA-114608	Platelet degranulation	8	139	0.00955852	0.000472748	0.0335651	4	11	0.00081385	9606	Homo sapiens	Tf;Sparc;Serping1;Timp1;Anxa5;Lgals3bp;A2m;Clu		R-HSA-482772;R-HSA-482770;R-HSA-481009;R-HSA-481007
R-HSA-8957275	Post-translational protein phosphorylation	7	109	0.00749553	0.000564611	0.0363836	1	1	7.39864e-05	9606	Homo sapiens	C3;C4a;Tf;Sparc;Timp1;Spp1;Cp		R-HSA-8952289
R-HSA-76005	Response to elevated platelet cytosolic Ca2+	8	146	0.0100399	0.000649694	0.0363836	4	14	0.00103581	9606	Homo sapiens	Tf;Sparc;Serping1;Timp1;Anxa5;Lgals3bp;A2m;Clu		R-HSA-482772;R-HSA-482770;R-HSA-481009;R-HSA-481007
R-HSA-449147	Signaling by Interleukins	19	643	0.0442168	0.000649708	0.0363836	28	493	0.0364753	9606	Homo sapiens	Cx3cl1;Icam1;Timp1;Nfkb1;Cebpd;Anxa2;Fos;Anxa1;Nfkbia;Lcn2;Ptgs2		R-HSA-6785895;R-HSA-6784160;R-HSA-6789615;R-HSA-5684250;R-HSA-168140;R-HSA-5684248;R-HSA-450325;R-HSA-8950480;R-HSA-9630923;R-HSA-6790022;R-HSA-209063;R-HSA-168166;R-HSA-5684275;R-HSA-209125;R-HSA-209061;R-HSA-2730894;R-HSA-5684273;R-HSA-6790029;R-HSA-6785047;R-HSA-8937656;R-HSA-450292;R-HSA-6790036;R-HSA-5684261;R-HSA-6789524;R-HSA-451634;R-HSA-448703;R-HSA-209087;R-HSA-5684267
R-HSA-2514859	Inactivation, recovery and regulation of the phototransduction cascade	5	54	0.00371338	0.000711356	0.0369905	9	19	0.00140574	9606	Homo sapiens	Grk1;Gnb1;Rho;Sag;Cngb1		R-HSA-2632521;R-HSA-74947;R-HSA-74882;R-HSA-74948;R-HSA-2581474;R-HSA-2581488;R-HSA-3229213;R-HSA-3229181;R-HSA-74031
R-HSA-2514856	The phototransduction cascade	5	59	0.00405721	0.00105241	0.0515679	14	27	0.00199763	9606	Homo sapiens	Grk1;Gnb1;Rho;Sag;Cngb1		R-HSA-2632521;R-HSA-74947;R-HSA-74882;R-HSA-74948;R-HSA-2581474;R-HSA-3229213;R-HSA-3229181;R-HSA-74031;R-HSA-74101;R-HSA-2514867;R-HSA-2581488;R-HSA-2514865;R-HSA-2485180;R-HSA-2485182
R-HSA-76002	Platelet activation, signaling and aggregation	11	291	0.020011	0.0014394	0.0662122	24	116	0.00858242	9606	Homo sapiens	Ptpn1;Tf;P2ry12;Sparc;Serping1;Gnb1;Timp1;Anxa5;Lgals3bp;A2m;Clu		R-HSA-396996;R-HSA-417829;R-HSA-397891;R-HSA-392195;R-HSA-428750;R-HSA-481007;R-HSA-428909;R-HSA-428749;R-HSA-396941;R-HSA-397835;R-HSA-377643;R-HSA-392202;R-HSA-428918;R-HSA-428917;R-HSA-418581;R-HSA-482772;R-HSA-418579;R-HSA-482770;R-HSA-428752;R-HSA-418576;R-HSA-481009;R-HSA-114552;R-HSA-392187;R-HSA-114558
R-HSA-913531	Interferon Signaling	13	394	0.0270939	0.00182996	0.0756375	7	69	0.00510506	9606	Homo sapiens	Mt2A;Ptpn1;Mt1a;Rsad2;Nup62;Icam1;B2m;Ifitm3		R-HSA-997311;R-HSA-877308;R-HSA-1015702;R-HSA-1176059;R-HSA-1031716;R-HSA-1015699;R-HSA-1031713
R-HSA-397014	Muscle contraction	9	213	0.0146472	0.00184482	0.0756375	4	42	0.00310743	9606	Homo sapiens	Atp1a2;Fxyd1;Scn7a;Anxa2;Anxa1;Scn1a		R-HSA-9684068;R-HSA-5576895;R-HSA-5263628;R-HSA-936897
R-HSA-1839120	Signaling by FGFR1 amplification mutants	2	5	0.000343832	0.00195018	0.0760571	5	5	0.000369932	9606	Homo sapiens	Fgfr1		R-HSA-5654544;R-HSA-5654545;R-HSA-2023462;R-HSA-1982066;R-HSA-1982065
R-HSA-5576891	Cardiac conduction	7	138	0.00948975	0.00216533	0.0801172	3	27	0.00199763	9606	Homo sapiens	Atp1a2;Fxyd1;Scn7a;Scn1a		R-HSA-9684068;R-HSA-5576895;R-HSA-936897
R-HSA-173736	Alternative complement activation	2	6	0.000412598	0.0027848	0.0946834	9	9	0.000665877	9606	Homo sapiens	C3;Cfb		R-HSA-183122;R-HSA-173745;R-HSA-183126;R-HSA-174551;R-HSA-183130;R-HSA-173754;R-HSA-173739;R-HSA-981539;R-HSA-173740
R-HSA-8941333	RUNX2 regulates genes involved in differentiation of myeloid cells	2	6	0.000412598	0.0027848	0.0946834	2	2	0.000147973	9606	Homo sapiens	Lgals3		R-HSA-8938382;R-HSA-8938371
R-HSA-1251985	Nuclear signaling by ERBB4	4	47	0.00323202	0.00330424	0.105736	4	34	0.00251554	9606	Homo sapiens	Sparc;Gfap		R-HSA-8954185;R-HSA-9612278;R-HSA-9612277;R-HSA-1253321
R-HSA-77111	Synthesis of Ketone Bodies	3	24	0.00165039	0.00378817	0.117433	3	8	0.000591891	9606	Homo sapiens	Hmgcl;Hmgcs2		R-HSA-6788597;R-HSA-74180;R-HSA-73918
R-HSA-166663	Initial triggering of complement	6	120	0.00825196	0.00475149	0.141187	15	21	0.00155371	9606	Homo sapiens	C3;C4a;C1s;C1r;Cfb		R-HSA-166753;R-HSA-173739;R-HSA-166795;R-HSA-166792;R-HSA-981539;R-HSA-173740;R-HSA-183122;R-HSA-173745;R-HSA-183126;R-HSA-174551;R-HSA-173626;R-HSA-183130;R-HSA-173754;R-HSA-173631;R-HSA-981713
R-HSA-5603029	IkBA variant leads to EDA-ID	2	8	0.000550131	0.00486852	0.141187	2	2	0.000147973	9606	Homo sapiens	Nfkb1;Nfkbia		R-HSA-5228811;R-HSA-9630921
R-HSA-74182	Ketone body metabolism	3	28	0.00192546	0.00579599	0.160649	3	11	0.00081385	9606	Homo sapiens	Hmgcl;Hmgcs2		R-HSA-6788597;R-HSA-74180;R-HSA-73918
R-HSA-210746	Regulation of gene expression in endocrine-committed (NEUROG3+) progenitor cells	2	9	0.000618897	0.00611041	0.160649	1	4	0.000295946	9606	Homo sapiens	Neurod1		R-HSA-210920
R-HSA-2453902	The canonical retinoid cycle in rods (twilight vision)	4	57	0.00391968	0.00647995	0.160649	5	25	0.00184966	9606	Homo sapiens	Rbp4;Ttr;Rdh10;Rho		R-HSA-2453876;R-HSA-2453863;R-HSA-2454118;R-HSA-74101;R-HSA-74872
R-HSA-373760	L1CAM interactions	6	130	0.00893962	0.00692546	0.160649	4	54	0.00399526	9606	Homo sapiens	Tubb2a;Scn7a;Scn1a;Fgfr1		R-HSA-445077;R-HSA-437230;R-HSA-445071;R-HSA-373739
R-HSA-419771	Opsins	2	10	0.000687663	0.00748096	0.160649	1	2	0.000147973	9606	Homo sapiens	Opn1sw;Rho		R-HSA-419841
R-HSA-8949275	RUNX3 Regulates Immune Response and Cell Migration	2	10	0.000687663	0.00748096	0.160649	1	5	0.000369932	9606	Homo sapiens	Spp1		R-HSA-8952442
R-HSA-2474795	Diseases associated with visual transduction	3	31	0.00213176	0.00764994	0.160649	3	17	0.00125777	9606	Homo sapiens	Rbp4;Opn1sw;Ttr		R-HSA-2466834;R-HSA-2466828;R-HSA-2453818
R-HSA-9675143	Diseases of the neuronal system	3	31	0.00213176	0.00764994	0.160649	3	17	0.00125777	9606	Homo sapiens	Rbp4;Opn1sw;Ttr		R-HSA-2466834;R-HSA-2466828;R-HSA-2453818
R-HSA-2453864	Retinoid cycle disease events	3	31	0.00213176	0.00764994	0.160649	2	16	0.00118378	9606	Homo sapiens	Rbp4;Opn1sw;Ttr		R-HSA-2466834;R-HSA-2453818
R-HSA-8939246	RUNX1 regulates transcription of genes involved in differentiation of myeloid cells	2	11	0.00075643	0.00897673	0.181177	2	7	0.000517905	9606	Homo sapiens	Lgals3		R-HSA-8938382;R-HSA-8938389
R-HSA-445095	Interaction between L1 and Ankyrins	3	33	0.00226929	0.00905886	0.181177	1	4	0.000295946	9606	Homo sapiens	Scn7a;Scn1a		R-HSA-373739
R-HSA-5578775	Ion homeostasis	4	64	0.00440105	0.00961778	0.186511	2	16	0.00118378	9606	Homo sapiens	Atp1a2;Fxyd1		R-HSA-9684068;R-HSA-936897
R-HSA-5576892	Phase 0 - rapid depolarisation	3	34	0.00233806	0.00981639	0.186511	1	2	0.000147973	9606	Homo sapiens	Scn7a;Scn1a		R-HSA-5576895
R-HSA-186712	Regulation of beta-cell development	4	67	0.00460734	0.0112188	0.210699	4	26	0.00192365	9606	Homo sapiens	Hes1;Neurod1		R-HSA-1980047;R-HSA-211346;R-HSA-210836;R-HSA-210920
R-HSA-168249	Innate Immune System	27	1334	0.0917343	0.0117055	0.210699	113	710	0.0525303	9606	Homo sapiens	Serping1;C1s;Cd81;C1r;Mvp;Ube2m;Fos;Clu;Nfkbia;Hk2;Lgals3;Arpc1b;C3;C4a;Tf;Mt1a;Ttr;Nfkb1;Anxa2;Mgst1;Muc3;B2m;Cfb;Lcn2		R-HSA-8858500;R-HSA-2395439;R-HSA-8852874;R-HSA-981535;R-HSA-9604480;R-HSA-450325;R-HSA-981539;R-HSA-202541;R-HSA-1006143;R-HSA-2395412;R-HSA-451634;R-HSA-8951486;R-HSA-173626;R-HSA-2272795;R-HSA-173631;R-HSA-173636;R-HSA-1222491;R-HSA-5684250;R-HSA-6800426;R-HSA-5684248;R-HSA-183122;R-HSA-183126;R-HSA-6800434;R-HSA-183130;R-HSA-9630923;R-HSA-166753;R-HSA-5607728;R-HSA-5684275;R-HSA-5684273;R-HSA…
R-HSA-6799990	Metal sequestration by antimicrobial proteins	2	13	0.000893962	0.0123305	0.22195	2	5	0.000369932	9606	Homo sapiens	Tf;Lcn2		R-HSA-5229273;R-HSA-1222491
R-HSA-936837	Ion transport by P-type ATPases	4	71	0.00488241	0.013607	0.231319	2	16	0.00118378	9606	Homo sapiens	Atp1a2;Fxyd1		R-HSA-9684068;R-HSA-936897
R-HSA-1839124	FGFR1 mutant receptor activation	3	39	0.00268189	0.014147	0.240499	11	25	0.00184966	9606	Homo sapiens	Fgfr1		R-HSA-2023455;R-HSA-2023451;R-HSA-5654544;R-HSA-5654545;R-HSA-2023462;R-HSA-2023460;R-HSA-8853325;R-HSA-1982066;R-HSA-8853322;R-HSA-2023456;R-HSA-1982065
R-HSA-75205	Dissolution of Fibrin Clot	2	14	0.000962729	0.014182	0.241094	1	19	0.00140574	9606	Homo sapiens	Anxa2;S100a10		R-HSA-158750
R-HSA-1839122	Signaling by activated point mutants of FGFR1	2	15	0.00103149	0.0161456	0.25833	4	4	0.000295946	9606	Homo sapiens	Fgfr1		R-HSA-2023455;R-HSA-2023451;R-HSA-2023460;R-HSA-2023456
R-HSA-209560	NF-kB is activated and signals survival	2	15	0.00103149	0.0161456	0.25833	3	4	0.000295946	9606	Homo sapiens	Nfkb1;Nfkbia		R-HSA-209536;R-HSA-193691;R-HSA-193705
R-HSA-8941856	RUNX3 regulates NOTCH signaling	2	16	0.00110026	0.0182183	0.273274	4	7	0.000517905	9606	Homo sapiens	Hes1		R-HSA-1980047;R-HSA-8878243;R-HSA-4396347;R-HSA-8878237
R-HSA-5661231	Metallothioneins bind metals	2	16	0.00110026	0.0182183	0.273274	6	27	0.00199763	9606	Homo sapiens	Mt2A;Mt1a		R-HSA-5662598;R-HSA-5661219;R-HSA-5662608;R-HSA-5661217;R-HSA-5661230;R-HSA-5662986
R-HSA-2197563	NOTCH2 intracellular domain regulates transcription	2	16	0.00110026	0.0182183	0.273274	2	9	0.000665877	9606	Homo sapiens	Hes1		R-HSA-2976716;R-HSA-2197562
R-HSA-6798695	Neutrophil degranulation	12	480	0.0330078	0.0214031	0.304611	8	10	0.000739864	9606	Homo sapiens	C3;Tf;Ttr;C1r;Mvp;Nfkb1;Mgst1;Anxa2;B2m;Hk2;Lgals3;Lcn2		R-HSA-6798743;R-HSA-6798739;R-HSA-6800434;R-HSA-6798751;R-HSA-6798749;R-HSA-6798748;R-HSA-6800426;R-HSA-6798745
R-HSA-1226099	Signaling by FGFR in disease	4	82	0.00563884	0.0217579	0.304611	22	106	0.00784256	9606	Homo sapiens	Mt1a;Fgfr1		R-HSA-1839100;R-HSA-2023455;R-HSA-2023451;R-HSA-1839098;R-HSA-5654544;R-HSA-5654545;R-HSA-5655326;R-HSA-5655263;R-HSA-1839094;R-HSA-8853325;R-HSA-5655290;R-HSA-1982066;R-HSA-8853322;R-HSA-1982065;R-HSA-5655269;R-HSA-5655266;R-HSA-5655278;R-HSA-2023462;R-HSA-8851710;R-HSA-2023460;R-HSA-5655240;R-HSA-2023456
R-HSA-1236394	Signaling by ERBB4	4	82	0.00563884	0.0217579	0.304611	4	52	0.00384729	9606	Homo sapiens	Sparc;Gfap		R-HSA-8954185;R-HSA-9612278;R-HSA-9612277;R-HSA-1253321
R-HSA-9679191	Potential therapeutics for SARS	4	84	0.00577637	0.0235003	0.325779	1	32	0.00236756	9606	Homo sapiens	Atp1a2;Fxyd1		R-HSA-9684068
R-HSA-1810476	RIP-mediated NFkB activation via ZBP1	2	19	0.00130656	0.0250599	0.325779	2	4	0.000295946	9606	Homo sapiens	Nfkb1;Nfkbia		R-HSA-9604480;R-HSA-168140
R-HSA-193639	p75NTR signals via NF-kB	2	19	0.00130656	0.0250599	0.325779	3	13	0.000961823	9606	Homo sapiens	Nfkb1;Nfkbia		R-HSA-209536;R-HSA-193691;R-HSA-193705
R-HSA-6809583	Retinoid metabolism disease events	1	2	0.000137533	0.0252584	0.326608	1	1	7.39864e-05	9606	Homo sapiens	Rbp4		R-HSA-2466828
R-HSA-5655302	Signaling by FGFR1 in disease	3	49	0.00336955	0.0255955	0.326608	21	35	0.00258952	9606	Homo sapiens	Fgfr1		R-HSA-1839100;R-HSA-2023455;R-HSA-2023451;R-HSA-1839098;R-HSA-5654544;R-HSA-5654545;R-HSA-5655326;R-HSA-5655263;R-HSA-1839094;R-HSA-8853325;R-HSA-5655290;R-HSA-1982066;R-HSA-8853322;R-HSA-1982065;R-HSA-5655269;R-HSA-5655266;R-HSA-5655278;R-HSA-2023462;R-HSA-2023460;R-HSA-5655240;R-HSA-2023456
R-HSA-1989781	PPARA activates gene expression	6	175	0.0120341	0.0259482	0.326608	41	41	0.00303344	9606	Homo sapiens	Acsl1;Ppara;Hmgcs2		R-HSA-1655826;R-HSA-1989778;R-HSA-1989779;R-HSA-560517;R-HSA-1989776;R-HSA-1989777;R-HSA-1989774;R-HSA-560473;R-HSA-1989775;R-HSA-1989772;R-HSA-1989773;R-HSA-1989770;R-HSA-1368065;R-HSA-1989771;R-HSA-1989768;R-HSA-1989767;R-HSA-1989764;R-HSA-1989765;R-HSA-1989762;R-HSA-1989760;R-HSA-1989761;R-HSA-1989758;R-HSA-1989759;R-HSA-879724;R-HSA-1989756;R-HSA-1989757;R-HSA-1989754;R-HSA-1989755;R-HSA-1989…
R-HSA-400206	Regulation of lipid metabolism by PPARalpha	6	177	0.0121716	0.0272173	0.326608	44	44	0.0032554	9606	Homo sapiens	Acsl1;Ppara;Hmgcs2		R-HSA-400143;R-HSA-400204;R-HSA-1655826;R-HSA-1989778;R-HSA-1989779;R-HSA-560517;R-HSA-1989776;R-HSA-1989777;R-HSA-1989774;R-HSA-560473;R-HSA-1989775;R-HSA-1989772;R-HSA-1989773;R-HSA-1989770;R-HSA-1368065;R-HSA-1989771;R-HSA-1989768;R-HSA-1989767;R-HSA-1989764;R-HSA-1989765;R-HSA-1989762;R-HSA-1989760;R-HSA-1989761;R-HSA-1989758;R-HSA-1989759;R-HSA-879724;R-HSA-1989756;R-HSA-1989757;R-HSA-198975…
R-HSA-5083636	Defective GALNT12 causes colorectal cancer 1 (CRCS1)	2	20	0.00137533	0.0275386	0.330464	1	1	7.39864e-05	9606	Homo sapiens	Muc3		R-HSA-5096532
R-HSA-5083625	Defective GALNT3 causes familial hyperphosphatemic tumoral calcinosis (HFTC)	2	20	0.00137533	0.0275386	0.330464	1	1	7.39864e-05	9606	Homo sapiens	Muc3		R-HSA-5096537
R-HSA-210744	Regulation of gene expression in late stage (branching morphogenesis) pancreatic bud precursor cells	2	20	0.00137533	0.0275386	0.330464	2	4	0.000295946	9606	Homo sapiens	Hes1		R-HSA-1980047;R-HSA-210836
R-HSA-5083632	Defective C1GALT1C1 causes Tn polyagglutination syndrome (TNPS)	2	21	0.00144409	0.0301117	0.331228	1	1	7.39864e-05	9606	Homo sapiens	Muc3		R-HSA-6785524
R-HSA-190242	FGFR1 ligand binding and activation	2	21	0.00144409	0.0301117	0.331228	6	7	0.000517905	9606	Homo sapiens	Fgfr1		R-HSA-190256;R-HSA-191062;R-HSA-190245;R-HSA-190427;R-HSA-190268;R-HSA-190429
R-HSA-5660526	Response to metal ions	2	21	0.00144409	0.0301117	0.331228	6	31	0.00229358	9606	Homo sapiens	Mt2A;Mt1a		R-HSA-5662598;R-HSA-5661219;R-HSA-5662608;R-HSA-5661217;R-HSA-5661230;R-HSA-5662986
R-HSA-5654219	Phospholipase C-mediated cascade: FGFR1	2	22	0.00151286	0.0327762	0.342653	3	3	0.000221959	9606	Homo sapiens	Fgfr1		R-HSA-5654167;R-HSA-5654165;R-HSA-5654149
R-HSA-190840	Microtubule-dependent trafficking of connexons from Golgi to the plasma membrane	2	22	0.00151286	0.0327762	0.342653	1	2	0.000147973	9606	Homo sapiens	Tubb2a		R-HSA-190520
R-HSA-909733	Interferon alpha/beta signaling	6	186	0.0127905	0.0334358	0.342653	3	22	0.0016277	9606	Homo sapiens	Ptpn1;Rsad2;Ifitm3		R-HSA-997311;R-HSA-1015702;R-HSA-1015699
R-HSA-8955332	Carboxyterminal post-translational modifications of tubulin	3	55	0.00378215	0.0342653	0.342653	6	6	0.000443918	9606	Homo sapiens	Tubb2a;Agtpbp1		R-HSA-8955706;R-HSA-8955869;R-HSA-8955712;R-HSA-8865774;R-HSA-8867370;R-HSA-8866105
R-HSA-5620920	Cargo trafficking to the periciliary membrane	3	55	0.00378215	0.0342653	0.342653	11	27	0.00199763	9606	Homo sapiens	Rho;Cngb1;Mchr1		R-HSA-5623525;R-HSA-5623524;R-HSA-5623527;R-HSA-5620918;R-HSA-5623521;R-HSA-5620914;R-HSA-5623519;R-HSA-5624127;R-HSA-5624126;R-HSA-5623513;R-HSA-5620921
R-HSA-190872	Transport of connexons to the plasma membrane	2	23	0.00158163	0.0355296	0.355296	1	3	0.000221959	9606	Homo sapiens	Tubb2a		R-HSA-190520
R-HSA-1606322	ZBP1(DAI) mediated induction of type I IFNs	2	23	0.00158163	0.0355296	0.355296	2	11	0.00081385	9606	Homo sapiens	Nfkb1;Nfkbia		R-HSA-9604480;R-HSA-168140
R-HSA-390466	Chaperonin-mediated protein folding	4	96	0.00660157	0.0357088	0.357088	12	19	0.00140574	9606	Homo sapiens	Tubb2a;Gnb1;Dcaf7		R-HSA-6814119;R-HSA-390470;R-HSA-6814418;R-HSA-8850560;R-HSA-389970;R-HSA-389954;R-HSA-8850527;R-HSA-389980;R-HSA-6814124;R-HSA-389961;R-HSA-6814121;R-HSA-6814120
R-HSA-380108	Chemokine receptors bind chemokines	3	57	0.00391968	0.0374521	0.361228	3	19	0.00140574	9606	Homo sapiens	Cx3cl1;Cxcl13		R-HSA-443986;R-HSA-373342;R-HSA-444523
R-HSA-9657689	Defective SERPING1 causes hereditary angioedema	1	3	0.000206299	0.0376486	0.361228	3	3	0.000221959	9606	Homo sapiens	Serping1		R-HSA-9651456;R-HSA-9651467;R-HSA-9650447
R-HSA-392170	ADP signalling through P2Y purinoceptor 12	2	25	0.00171916	0.0412922	0.361228	4	4	0.000295946	9606	Homo sapiens	P2ry12;Gnb1		R-HSA-417829;R-HSA-392195;R-HSA-392187;R-HSA-392202
R-HSA-5620916	VxPx cargo-targeting to cilium	2	25	0.00171916	0.0412922	0.361228	9	10	0.000739864	9606	Homo sapiens	Rho;Cngb1		R-HSA-5623525;R-HSA-5623524;R-HSA-5623527;R-HSA-5620918;R-HSA-5623521;R-HSA-5620914;R-HSA-5623519;R-HSA-5623513;R-HSA-5620921
R-HSA-389977	Post-chaperonin tubulin folding pathway	2	25	0.00171916	0.0412922	0.361228	6	9	0.000665877	9606	Homo sapiens	Tubb2a		R-HSA-389956;R-HSA-389974;R-HSA-389969;R-HSA-389955;R-HSA-389964;R-HSA-389976
R-HSA-391251	Protein folding	4	102	0.00701417	0.0429602	0.361228	18	28	0.00207162	9606	Homo sapiens	Tubb2a;Gnb1;Dcaf7		R-HSA-6814119;R-HSA-389956;R-HSA-390470;R-HSA-389955;R-HSA-8850560;R-HSA-389954;R-HSA-389964;R-HSA-6814124;R-HSA-389961;R-HSA-6814121;R-HSA-6814120;R-HSA-389974;R-HSA-389969;R-HSA-6814418;R-HSA-389970;R-HSA-8850527;R-HSA-389980;R-HSA-389976
R-HSA-877300	Interferon gamma signaling	7	250	0.0171916	0.0430062	0.361228	3	16	0.00118378	9606	Homo sapiens	Mt2A;Ptpn1;Mt1a;Icam1;B2m		R-HSA-877308;R-HSA-1031716;R-HSA-1031713
R-HSA-140837	Intrinsic Pathway of Fibrin Clot Formation	2	26	0.00178792	0.0442963	0.361228	4	24	0.00177567	9606	Homo sapiens	Serping1;A2m		R-HSA-158340;R-HSA-158357;R-HSA-9650473;R-HSA-158399
R-HSA-9013695	NOTCH4 Intracellular Domain Regulates Transcription	2	26	0.00178792	0.0442963	0.361228	1	9	0.000665877	9606	Homo sapiens	Hes1		R-HSA-9013711
R-HSA-375276	Peptide ligand-binding receptors	6	203	0.0139596	0.047542	0.361228	8	76	0.00562297	9606	Homo sapiens	C3;Cx3cl1;Mchr1;Anxa1;Cxcl13		R-HSA-444647;R-HSA-443986;R-HSA-964811;R-HSA-947673;R-HSA-444476;R-HSA-373342;R-HSA-391913;R-HSA-444523
R-HSA-112382	Formation of RNA Pol II elongation complex	3	63	0.00433228	0.0478843	0.361228	2	2	0.000147973	9606	Homo sapiens	Mt1a;Eaf1		R-HSA-112379;R-HSA-112381
R-HSA-5619049	Defective SLC40A1 causes hemochromatosis 4 (HFE4) (macrophages)	1	4	0.000275065	0.0498821	0.361228	1	1	7.39864e-05	9606	Homo sapiens	Cp		R-HSA-5655733
R-HSA-977068	Termination of O-glycan biosynthesis	2	28	0.00192546	0.0505375	0.361228	5	5	0.000369932	9606	Homo sapiens	Muc3		R-HSA-977071;R-HSA-977228;R-HSA-981497;R-HSA-981814;R-HSA-981809
R-HSA-5654689	PI-3K cascade:FGFR1	2	28	0.00192546	0.0505375	0.361228	6	7	0.000517905	9606	Homo sapiens	Fgfr1		R-HSA-5654692;R-HSA-5654596;R-HSA-5654594;R-HSA-5654690;R-HSA-5654592;R-HSA-5654591
R-HSA-6804115	TP53 regulates transcription of additional cell cycle genes whose exact role in the p53 pathway remain uncertain	2	28	0.00192546	0.0505375	0.361228	3	14	0.00103581	9606	Homo sapiens	Btg2		R-HSA-6798020;R-HSA-6798031;R-HSA-6798044
R-HSA-6803205	TP53 regulates transcription of several additional cell death genes whose specific roles in p53-dependent apoptosis remain uncertain	2	28	0.00192546	0.0505375	0.361228	4	19	0.00140574	9606	Homo sapiens	Rabggta		R-HSA-6801109;R-HSA-6801089;R-HSA-6801087;R-HSA-6801101
R-HSA-381340	Transcriptional regulation of white adipocyte differentiation	4	109	0.00749553	0.0523925	0.361228	6	18	0.00133175	9606	Homo sapiens	Nfkb1;Cebpd;Ppara		R-HSA-560473;R-HSA-381377;R-HSA-381283;R-HSA-977271;R-HSA-560517;R-HSA-977392
R-HSA-109582	Hemostasis	16	801	0.0550818	0.0525877	0.361228	35	334	0.0247115	9606	Homo sapiens	Cd74;Serping1;Tubb2a;Timp1;Clu;Ptpn1;Tf;P2ry12;Sparc;Gnb1;Anxa5;Anxa2;Lgals3bp;A2m;S100a10		R-HSA-396996;R-HSA-397891;R-HSA-392195;R-HSA-158340;R-HSA-428750;R-HSA-428749;R-HSA-396941;R-HSA-397835;R-HSA-392202;R-HSA-392852;R-HSA-418581;R-HSA-482772;R-HSA-983259;R-HSA-418579;R-HSA-482770;R-HSA-428752;R-HSA-418576;R-HSA-158357;R-HSA-158750;R-HSA-392870;R-HSA-417829;R-HSA-481007;R-HSA-428909;R-HSA-983266;R-HSA-377643;R-HSA-392874;R-HSA-428918;R-HSA-428917;R-HSA-5676133;R-HSA-481009;R-HSA-11…
R-HSA-75955	RNA Polymerase II Transcription Elongation	3	66	0.00453858	0.0535797	0.361228	8	8	0.000591891	9606	Homo sapiens	Mt1a;Eaf1		R-HSA-112385;R-HSA-113412;R-HSA-112379;R-HSA-113402;R-HSA-112381;R-HSA-112396;R-HSA-113407;R-HSA-112383
R-HSA-389957	Prefoldin mediated transfer of substrate to CCT/TriC	2	29	0.00199422	0.0537697	0.361228	2	2	0.000147973	9606	Homo sapiens	Tubb2a		R-HSA-389970;R-HSA-389980
R-HSA-9634638	Estrogen-dependent nuclear events downstream of ESR-membrane signaling	2	29	0.00199422	0.0537697	0.361228	2	12	0.000887837	9606	Homo sapiens	Fos		R-HSA-9625479;R-HSA-9625465
R-HSA-9009391	Extra-nuclear estrogen signaling	4	110	0.0075643	0.0538251	0.361228	6	38	0.00281148	9606	Homo sapiens	Gnb1;Hspb1;Fos		R-HSA-9021596;R-HSA-9625479;R-HSA-9021601;R-HSA-9021600;R-HSA-9021072;R-HSA-9625465
R-HSA-70171	Glycolysis	4	110	0.0075643	0.0538251	0.361228	3	24	0.00177567	9606	Homo sapiens	Pfkfb2;Nup62;Hk2		R-HSA-70420;R-HSA-71802;R-HSA-170796
R-HSA-5654688	SHC-mediated cascade:FGFR1	2	30	0.00206299	0.0570732	0.361228	4	4	0.000295946	9606	Homo sapiens	Fgfr1		R-HSA-5654582;R-HSA-5654597;R-HSA-5654573;R-HSA-5654600
R-HSA-389960	Formation of tubulin folding intermediates by CCT/TriC	2	30	0.00206299	0.0570732	0.361228	2	2	0.000147973	9606	Homo sapiens	Tubb2a		R-HSA-389954;R-HSA-389961
R-HSA-933542	TRAF6 mediated NF-kB activation	2	30	0.00206299	0.0570732	0.361228	2	4	0.000295946	9606	Homo sapiens	Nfkb1;Nfkbia		R-HSA-168166;R-HSA-168140
R-HSA-5654693	FRS-mediated FGFR1 signaling	2	31	0.00213176	0.0604457	0.361228	9	9	0.000665877	9606	Homo sapiens	Fgfr1		R-HSA-5654578;R-HSA-5654575;R-HSA-5654586;R-HSA-5654587;R-HSA-5654571;R-HSA-5654584;R-HSA-5654392;R-HSA-8941623;R-HSA-5654569
R-HSA-8853336	Signaling by plasma membrane FGFR1 fusions	1	5	0.000343832	0.0619609	0.361228	2	2	0.000147973	9606	Homo sapiens	Fgfr1		R-HSA-8853325;R-HSA-8853322
R-HSA-9022699	MECP2 regulates neuronal receptors and channels	2	32	0.00220052	0.0638848	0.361228	2	26	0.00192365	9606	Homo sapiens	Ptpn1		R-HSA-9023549;R-HSA-9023538
R-HSA-8878159	Transcriptional regulation by RUNX3	4	118	0.00811443	0.0660426	0.361228	5	47	0.00347736	9606	Homo sapiens	Hes1;Spp1		R-HSA-1980047;R-HSA-8952442;R-HSA-8878243;R-HSA-4396347;R-HSA-8878237
R-HSA-9619483	Activation of AMPK downstream of NMDARs	2	34	0.00233806	0.0709544	0.361228	1	3	0.000221959	9606	Homo sapiens	Tubb2a		R-HSA-9619542
R-HSA-5578996	Defective CYP27A1 causes CTX	1	6	0.000412598	0.073887	0.361228	2	2	0.000147973	9606	Homo sapiens	Cyp27a1		R-HSA-9035960;R-HSA-5602170
R-HSA-5619060	Defective CP causes aceruloplasminemia (ACERULOP)	1	6	0.000412598	0.073887	0.361228	1	1	7.39864e-05	9606	Homo sapiens	Cp		R-HSA-5621402
R-HSA-1834949	Cytosolic sensors of pathogen-associated DNA	3	77	0.00529501	0.0770506	0.361228	3	49	0.00362533	9606	Homo sapiens	Mt1a;Nfkb1;Nfkbia		R-HSA-9604480;R-HSA-168140;R-HSA-1964482
R-HSA-5626467	RHO GTPases activate IQGAPs	2	36	0.00247559	0.0782646	0.361228	1	5	0.000369932	9606	Homo sapiens	Tubb2a		R-HSA-5672329
R-HSA-9013508	NOTCH3 Intracellular Domain Regulates Transcription	2	36	0.00247559	0.0782646	0.361228	3	22	0.0016277	9606	Homo sapiens	Hes1		R-HSA-9021325;R-HSA-9013567;R-HSA-9013652
R-HSA-389958	Cooperation of Prefoldin and TriC/CCT in actin and tubulin folding	2	37	0.00254435	0.0820048	0.361228	4	6	0.000443918	9606	Homo sapiens	Tubb2a		R-HSA-389970;R-HSA-389954;R-HSA-389980;R-HSA-389961
R-HSA-373076	Class A/1 (Rhodopsin-like receptors)	9	412	0.0283317	0.0841491	0.361228	11	159	0.0117638	9606	Homo sapiens	C3;Cx3cl1;Opn1sw;P2ry12;Rho;Mchr1;Anxa1;Cxcl13		R-HSA-444647;R-HSA-417829;R-HSA-443986;R-HSA-964811;R-HSA-419841;R-HSA-947673;R-HSA-444476;R-HSA-373342;R-HSA-391913;R-HSA-444523;R-HSA-9611277
R-HSA-190374	FGFR1c and Klotho ligand binding and activation	1	7	0.000481364	0.0856623	0.361228	2	2	0.000147973	9606	Homo sapiens	Fgfr1		R-HSA-191062;R-HSA-190268
R-HSA-8849472	PTK6 Down-Regulation	1	7	0.000481364	0.0856623	0.361228	2	3	0.000221959	9606	Homo sapiens	Ptpn1		R-HSA-8849428;R-HSA-8849435
R-HSA-3134963	DEx/H-box helicases activate type I IFN and inflammatory cytokines production	1	7	0.000481364	0.0856623	0.361228	1	5	0.000369932	9606	Homo sapiens	Nfkb1		R-HSA-9604480
R-HSA-189483	Heme degradation	2	38	0.00261312	0.0857991	0.361228	3	22	0.0016277	9606	Homo sapiens	Abcc1;Gsta1		R-HSA-9663511;R-HSA-9663492;R-HSA-9661405
R-HSA-1980145	Signaling by NOTCH2	2	38	0.00261312	0.0857991	0.361228	2	20	0.00147973	9606	Homo sapiens	Hes1		R-HSA-2976716;R-HSA-2197562
R-HSA-445989	TAK1 activates NFkB by phosphorylation and activation of IKKs complex	2	39	0.00268189	0.0896454	0.361228	3	5	0.000369932	9606	Homo sapiens	Nfkb1;Nfkbia		R-HSA-168166;R-HSA-9630923;R-HSA-168140
R-HSA-5654726	Negative regulation of FGFR1 signaling	2	39	0.00268189	0.0896454	0.361228	4	15	0.0011098	9606	Homo sapiens	Fgfr1		R-HSA-5654514;R-HSA-5654672;R-HSA-5654560;R-HSA-5654673
R-HSA-9668328	Sealing of the nuclear envelope (NE) by ESCRT-III	2	39	0.00268189	0.0896454	0.361228	1	7	0.000517905	9606	Homo sapiens	Tubb2a		R-HSA-9668419
R-HSA-917937	Iron uptake and transport	3	83	0.00570761	0.0914518	0.361228	12	34	0.00251554	9606	Homo sapiens	Tf;Cp;Lcn2		R-HSA-917839;R-HSA-917807;R-HSA-904830;R-HSA-917835;R-HSA-5229273;R-HSA-917814;R-HSA-5691150;R-HSA-5246444;R-HSA-917987;R-HSA-917891;R-HSA-5671707;R-HSA-917888
R-HSA-392518	Signal amplification	2	40	0.00275065	0.0935418	0.361228	13	19	0.00140574	9606	Homo sapiens	P2ry12;Gnb1		R-HSA-417829;R-HSA-392195;R-HSA-428750;R-HSA-428909;R-HSA-428749;R-HSA-392202;R-HSA-428918;R-HSA-428917;R-HSA-418581;R-HSA-418579;R-HSA-428752;R-HSA-418576;R-HSA-392187
R-HSA-418594	G alpha (i) signalling events	9	425	0.0292257	0.0971486	0.361228	12	74	0.00547499	9606	Homo sapiens	C3;Cx3cl1;Opn1sw;P2ry12;Gnb1;Rho;Mchr1;Anxa1;Cxcl13		R-HSA-751001;R-HSA-167408;R-HSA-8982637;R-HSA-420883;R-HSA-749454;R-HSA-167429;R-HSA-8982640;R-HSA-167419;R-HSA-749456;R-HSA-167433;R-HSA-380073;R-HSA-112271
R-HSA-166665	Terminal pathway of complement	1	8	0.000550131	0.0972887	0.361228	4	5	0.000369932	9606	Homo sapiens	Clu		R-HSA-173723;R-HSA-173720;R-HSA-173725;R-HSA-173709
R-HSA-5660668	CLEC7A/inflammasome pathway	1	8	0.000550131	0.0972887	0.361228	1	4	0.000295946	9606	Homo sapiens	Nfkb1		R-HSA-5660622
R-HSA-190861	Gap junction assembly	2	41	0.00281942	0.0974866	0.361228	3	16	0.00118378	9606	Homo sapiens	Tubb2a		R-HSA-190520;R-HSA-191737;R-HSA-190877
R-HSA-9006934	Signaling by Receptor Tyrosine Kinases	12	617	0.0424288	0.0995941	0.361228	49	744	0.0550459	9606	Homo sapiens	Ptpn1;Tf;Sparc;Mt1a;Hspb1;Spp1;Fos;Fgfr1;Gfap		R-HSA-109699;R-HSA-5654596;R-HSA-5654597;R-HSA-6807027;R-HSA-5654594;R-HSA-5654592;R-HSA-6803838;R-HSA-6803836;R-HSA-9031575;R-HSA-5654600;R-HSA-6803527;R-HSA-9621042;R-HSA-6803523;R-HSA-5654514;R-HSA-190245;R-HSA-5218916;R-HSA-5654392;R-HSA-190256;R-HSA-9621035;R-HSA-190268;R-HSA-8941623;R-HSA-9031624;R-HSA-5654167;R-HSA-8954185;R-HSA-5654165;R-HSA-5654672;R-HSA-5654673;R-HSA-5654149;R-HSA-19106…
R-HSA-5654687	Downstream signaling of activated FGFR1	2	42	0.00288819	0.101478	0.361228	23	24	0.00177567	9606	Homo sapiens	Fgfr1		R-HSA-5654582;R-HSA-5654167;R-HSA-5654165;R-HSA-5654578;R-HSA-5654591;R-HSA-5654586;R-HSA-5654587;R-HSA-5654584;R-HSA-5654392;R-HSA-5654692;R-HSA-5654596;R-HSA-5654597;R-HSA-5654149;R-HSA-5654594;R-HSA-5654690;R-HSA-5656064;R-HSA-5654592;R-HSA-5654575;R-HSA-5654573;R-HSA-5654571;R-HSA-5654600;R-HSA-8941623;R-HSA-5654569
R-HSA-5602358	Diseases associated with the TLR signaling cascade	2	42	0.00288819	0.101478	0.361228	2	15	0.0011098	9606	Homo sapiens	Nfkb1;Nfkbia		R-HSA-5228811;R-HSA-9630921
R-HSA-5260271	Diseases of Immune System	2	42	0.00288819	0.101478	0.361228	2	15	0.0011098	9606	Homo sapiens	Nfkb1;Nfkbia		R-HSA-5228811;R-HSA-9630921
R-HSA-674695	RNA Polymerase II Pre-transcription Events	3	88	0.00605144	0.104239	0.361228	11	17	0.00125777	9606	Homo sapiens	Mt1a;Eaf1		R-HSA-113409;R-HSA-75856;R-HSA-113411;R-HSA-75891;R-HSA-113429;R-HSA-113413;R-HSA-113414;R-HSA-75862;R-HSA-112392;R-HSA-112395;R-HSA-73946
R-HSA-2995410	Nuclear Envelope (NE) Reassembly	3	88	0.00605144	0.104239	0.361228	2	24	0.00177567	9606	Homo sapiens	Tubb2a;Nup62		R-HSA-9668419;R-HSA-9634219
R-HSA-1368108	BMAL1:CLOCK,NPAS2 activates circadian gene expression	2	43	0.00295695	0.105514	0.361228	2	20	0.00147973	9606	Homo sapiens	Ppara		R-HSA-879724;R-HSA-5663156
R-HSA-140877	Formation of Fibrin Clot (Clotting Cascade)	2	43	0.00295695	0.105514	0.361228	4	61	0.00451317	9606	Homo sapiens	Serping1;A2m		R-HSA-158340;R-HSA-158357;R-HSA-9650473;R-HSA-158399
R-HSA-70326	Glucose metabolism	4	140	0.00962729	0.106278	0.361228	3	50	0.00369932	9606	Homo sapiens	Pfkfb2;Nup62;Hk2		R-HSA-70420;R-HSA-71802;R-HSA-170796
R-HSA-977225	Amyloid fiber formation	3	89	0.0061202	0.106877	0.361228	2	33	0.00244155	9606	Homo sapiens	Tf;Ttr;B2m		R-HSA-976734;R-HSA-977136
R-HSA-3656244	Defective B4GALT1 causes B4GALT1-CDG (CDG-2d)	1	9	0.000618897	0.108768	0.361228	3	3	0.000221959	9606	Homo sapiens	Fmod		R-HSA-3656230;R-HSA-9035949;R-HSA-9035950
R-HSA-190370	FGFR1b ligand binding and activation	1	9	0.000618897	0.108768	0.361228	2	2	0.000147973	9606	Homo sapiens	Fgfr1		R-HSA-190245;R-HSA-190427
R-HSA-3656243	Defective ST3GAL3 causes MCT12 and EIEE15	1	9	0.000618897	0.108768	0.361228	1	1	7.39864e-05	9606	Homo sapiens	Fmod		R-HSA-3656258
R-HSA-3656225	Defective CHST6 causes MCDC1	1	9	0.000618897	0.108768	0.361228	1	1	7.39864e-05	9606	Homo sapiens	Fmod		R-HSA-3656269
R-HSA-1296072	Voltage gated Potassium channels	2	44	0.00302572	0.109592	0.361228	1	1	7.39864e-05	9606	Homo sapiens	Kcnb1		R-HSA-1296127
R-HSA-159231	Transport of Mature mRNA Derived from an Intronless Transcript	2	46	0.00316325	0.117871	0.361228	3	3	0.000221959	9606	Homo sapiens	Cpsf2;Nup62		R-HSA-158441;R-HSA-77594;R-HSA-158447
R-HSA-975871	MyD88 cascade initiated on plasma membrane	3	94	0.00646404	0.120451	0.361228	12	58	0.00429121	9606	Homo sapiens	Nfkb1;Fos;Nfkbia		R-HSA-450292;R-HSA-450325;R-HSA-5684261;R-HSA-168166;R-HSA-451634;R-HSA-5684275;R-HSA-5684273;R-HSA-9630923;R-HSA-5684250;R-HSA-5684267;R-HSA-168140;R-HSA-5684248
R-HSA-168142	Toll Like Receptor 10 (TLR10) Cascade	3	94	0.00646404	0.120451	0.361228	12	59	0.0043652	9606	Homo sapiens	Nfkb1;Fos;Nfkbia		R-HSA-450292;R-HSA-450325;R-HSA-5684261;R-HSA-168166;R-HSA-451634;R-HSA-5684275;R-HSA-5684273;R-HSA-9630923;R-HSA-5684250;R-HSA-5684267;R-HSA-168140;R-HSA-5684248
R-HSA-168176	Toll Like Receptor 5 (TLR5) Cascade	3	94	0.00646404	0.120451	0.361228	12	59	0.0043652	9606	Homo sapiens	Nfkb1;Fos;Nfkbia		R-HSA-450292;R-HSA-450325;R-HSA-5684261;R-HSA-168166;R-HSA-451634;R-HSA-5684275;R-HSA-5684273;R-HSA-9630923;R-HSA-5684250;R-HSA-5684267;R-HSA-168140;R-HSA-5684248
R-HSA-5621481	C-type lectin receptors (CLRs)	5	203	0.0139596	0.120681	0.361228	10	68	0.00503107	9606	Homo sapiens	Ube2m;Nfkb1;Muc3;Nfkbia		R-HSA-5660660;R-HSA-8858500;R-HSA-5607728;R-HSA-2730894;R-HSA-5607725;R-HSA-5660622;R-HSA-5607724;R-HSA-5660666;R-HSA-5624473;R-HSA-202541
R-HSA-159234	Transport of Mature mRNAs Derived from Intronless Transcripts	2	47	0.00323202	0.122069	0.361228	9	9	0.000665877	9606	Homo sapiens	Cpsf2;Nup62		R-HSA-77587;R-HSA-158481;R-HSA-159046;R-HSA-158484;R-HSA-159050;R-HSA-158441;R-HSA-77594;R-HSA-158447;R-HSA-111439
R-HSA-9646399	Aggrephagy	2	47	0.00323202	0.122069	0.361228	4	15	0.0011098	9606	Homo sapiens	Tubb2a		R-HSA-9646679;R-HSA-9646390;R-HSA-9646383;R-HSA-9646685
R-HSA-2132295	MHC class II antigen presentation	4	148	0.0101774	0.123135	0.361228	22	26	0.00192365	9606	Homo sapiens	Cd74;Tubb2a;B2m		R-HSA-2130336;R-HSA-2213248;R-HSA-8951498;R-HSA-8951500;R-HSA-2130500;R-HSA-2130725;R-HSA-2130504;R-HSA-2130378;R-HSA-2130731;R-HSA-2130349;R-HSA-2130478;R-HSA-2130640;R-HSA-2130641;R-HSA-2213235;R-HSA-2213236;R-HSA-2130486;R-HSA-2213241;R-HSA-2130393;R-HSA-2213243;R-HSA-2130619;R-HSA-2213244;R-HSA-2213246
R-HSA-5617833	Cilium Assembly	5	208	0.0143034	0.129846	0.361228	19	50	0.00369932	9606	Homo sapiens	Tubb2a;Rho;Cngb1;Mchr1		R-HSA-5624949;R-HSA-5620918;R-HSA-5625424;R-HSA-5620914;R-HSA-5625426;R-HSA-5623519;R-HSA-5624127;R-HSA-5624126;R-HSA-5623513;R-HSA-5620921;R-HSA-5624952;R-HSA-5618328;R-HSA-5618331;R-HSA-5623525;R-HSA-5623524;R-HSA-5623527;R-HSA-5623521;R-HSA-5625421;R-HSA-5625416
R-HSA-381676	Glucagon-like Peptide-1 (GLP1) regulates insulin secretion	2	49	0.00336955	0.13057	0.361228	4	11	0.00081385	9606	Homo sapiens	Gnb1;Kcnb1		R-HSA-381713;R-HSA-422320;R-HSA-381612;R-HSA-381706
R-HSA-445355	Smooth Muscle Contraction	2	49	0.00336955	0.13057	0.361228	1	11	0.00081385	9606	Homo sapiens	Anxa2;Anxa1		R-HSA-5263628
R-HSA-9609736	Assembly and cell surface presentation of NMDA receptors	2	49	0.00336955	0.13057	0.361228	2	23	0.00170169	9606	Homo sapiens	Tubb2a		R-HSA-9610627;R-HSA-9610408
R-HSA-1474244	Extracellular matrix organization	7	329	0.0226241	0.131098	0.361228	12	319	0.0236017	9606	Homo sapiens	Ttr;Sparc;Icam1;Timp1;Spp1;A2m;Fmod		R-HSA-4086205;R-HSA-265424;R-HSA-2752125;R-HSA-2396337;R-HSA-2424243;R-HSA-199050;R-HSA-2752115;R-HSA-1454781;R-HSA-2327886;R-HSA-1602454;R-HSA-216061;R-HSA-2752118
R-HSA-164940	Nef mediated downregulation of MHC class I complex cell surface expression	1	11	0.00075643	0.131293	0.361228	4	4	0.000295946	9606	Homo sapiens	B2m		R-HSA-182243;R-HSA-182279;R-HSA-182263;R-HSA-182286
R-HSA-444473	Formyl peptide receptors bind formyl peptides and many other ligands	1	11	0.00075643	0.131293	0.361228	2	3	0.000221959	9606	Homo sapiens	Anxa1		R-HSA-444476;R-HSA-391913
R-HSA-4755510	SUMOylation of immune response proteins	1	11	0.00075643	0.131293	0.361228	1	5	0.000369932	9606	Homo sapiens	Nfkbia		R-HSA-4656914
R-HSA-9637628	Modulation by Mtb of host immune system	1	11	0.00075643	0.131293	0.361228	1	6	0.000443918	9606	Homo sapiens	B2m		R-HSA-9637635
R-HSA-8986944	Transcriptional Regulation by MECP2	3	100	0.00687663	0.137523	0.361228	3	77	0.00569695	9606	Homo sapiens	Ptpn1;Foxg1		R-HSA-9023549;R-HSA-9022625;R-HSA-9023538
R-HSA-975138	TRAF6 mediated induction of NFkB and MAP kinases upon TLR7/8 or 9 activation	3	101	0.0069454	0.140445	0.361228	12	48	0.00355135	9606	Homo sapiens	Nfkb1;Fos;Nfkbia		R-HSA-450292;R-HSA-450325;R-HSA-5684261;R-HSA-168166;R-HSA-451634;R-HSA-5684275;R-HSA-5684273;R-HSA-9630923;R-HSA-5684250;R-HSA-5684267;R-HSA-168140;R-HSA-5684248
R-HSA-450341	Activation of the AP-1 family of transcription factors	1	12	0.000825196	0.142342	0.361228	2	5	0.000369932	9606	Homo sapiens	Fos		R-HSA-450292;R-HSA-450325
R-HSA-448706	Interleukin-1 processing	1	12	0.000825196	0.142342	0.361228	1	5	0.000369932	9606	Homo sapiens	Nfkb1		R-HSA-448703
R-HSA-193692	Regulated proteolysis of p75NTR	1	12	0.000825196	0.142342	0.361228	1	5	0.000369932	9606	Homo sapiens	Nfkb1		R-HSA-193700
R-HSA-168164	Toll Like Receptor 3 (TLR3) Cascade	3	102	0.00701417	0.143389	0.361228	12	61	0.00451317	9606	Homo sapiens	Nfkb1;Fos;Nfkbia		R-HSA-450292;R-HSA-450325;R-HSA-5684261;R-HSA-168166;R-HSA-451634;R-HSA-5684275;R-HSA-5684273;R-HSA-9630923;R-HSA-5684250;R-HSA-5684267;R-HSA-168140;R-HSA-5684248
R-HSA-975155	MyD88 dependent cascade initiated on endosome	3	102	0.00701417	0.143389	0.361228	12	63	0.00466114	9606	Homo sapiens	Nfkb1;Fos;Nfkbia		R-HSA-450292;R-HSA-450325;R-HSA-5684261;R-HSA-168166;R-HSA-451634;R-HSA-5684275;R-HSA-5684273;R-HSA-9630923;R-HSA-5684250;R-HSA-5684267;R-HSA-168140;R-HSA-5684248
R-HSA-190828	Gap junction trafficking	2	52	0.00357585	0.143566	0.361228	3	20	0.00147973	9606	Homo sapiens	Tubb2a		R-HSA-190520;R-HSA-191737;R-HSA-190877
R-HSA-168181	Toll Like Receptor 7/8 (TLR7/8) Cascade	3	103	0.00708293	0.146353	0.361228	12	66	0.0048831	9606	Homo sapiens	Nfkb1;Fos;Nfkbia		R-HSA-450292;R-HSA-450325;R-HSA-5684261;R-HSA-168166;R-HSA-451634;R-HSA-5684275;R-HSA-5684273;R-HSA-9630923;R-HSA-5684250;R-HSA-5684267;R-HSA-168140;R-HSA-5684248
R-HSA-9664424	Cell recruitment (pro-inflammatory response)	2	53	0.00364462	0.147957	0.361228	4	23	0.00170169	9606	Homo sapiens	C3;Nfkb1		R-HSA-444647;R-HSA-9603905;R-HSA-9665524;R-HSA-448703
R-HSA-9660826	Purinergic signaling in leishmaniasis infection	2	53	0.00364462	0.147957	0.361228	4	23	0.00170169	9606	Homo sapiens	C3;Nfkb1		R-HSA-444647;R-HSA-9603905;R-HSA-9665524;R-HSA-448703
R-HSA-141333	Biogenic amines are oxidatively deaminated to aldehydes by MAOA and MAOB	1	13	0.000893962	0.153251	0.361228	2	3	0.000221959	9606	Homo sapiens	Maob		R-HSA-141202;R-HSA-141200
R-HSA-164843	2-LTR circle formation	1	13	0.000893962	0.153251	0.361228	2	3	0.000221959	9606	Homo sapiens	Lig4		R-HSA-175258;R-HSA-175177
R-HSA-380612	Metabolism of serotonin	1	13	0.000893962	0.153251	0.361228	1	2	0.000147973	9606	Homo sapiens	Aldh2		R-HSA-380608
R-HSA-168138	Toll Like Receptor 9 (TLR9) Cascade	3	106	0.00728923	0.155363	0.361228	12	68	0.00503107	9606	Homo sapiens	Nfkb1;Fos;Nfkbia		R-HSA-450292;R-HSA-450325;R-HSA-5684261;R-HSA-168166;R-HSA-451634;R-HSA-5684275;R-HSA-5684273;R-HSA-9630923;R-HSA-5684250;R-HSA-5684267;R-HSA-168140;R-HSA-5684248
R-HSA-500792	GPCR ligand binding	11	606	0.0416724	0.155715	0.361228	13	186	0.0137615	9606	Homo sapiens	C3;Fzd1;Cx3cl1;Opn1sw;P2ry12;Gnb1;Rho;Mchr1;Anxa1;Cxcl13		R-HSA-444647;R-HSA-417829;R-HSA-964811;R-HSA-419841;R-HSA-381612;R-HSA-391913;R-HSA-444523;R-HSA-201708;R-HSA-443986;R-HSA-947673;R-HSA-444476;R-HSA-373342;R-HSA-9611277
R-HSA-437239	Recycling pathway of L1	2	55	0.00378215	0.156819	0.361228	2	14	0.00103581	9606	Homo sapiens	Tubb2a		R-HSA-445077;R-HSA-445071
R-HSA-190236	Signaling by FGFR	3	107	0.007358	0.158405	0.361228	37	142	0.0105061	9606	Homo sapiens	Mt1a;Fgfr1		R-HSA-5654167;R-HSA-5654165;R-HSA-5654672;R-HSA-5654673;R-HSA-5654596;R-HSA-5654597;R-HSA-5654149;R-HSA-5654594;R-HSA-191062;R-HSA-5656064;R-HSA-5654592;R-HSA-6803838;R-HSA-190427;R-HSA-6803836;R-HSA-5654600;R-HSA-190429;R-HSA-6803527;R-HSA-5654582;R-HSA-6803523;R-HSA-5654578;R-HSA-5654514;R-HSA-190245;R-HSA-5654591;R-HSA-5654586;R-HSA-5654587;R-HSA-5654584;R-HSA-5654392;R-HSA-5654692;R-HSA-19025…
R-HSA-1296071	Potassium Channels	3	107	0.007358	0.158405	0.361228	4	19	0.00140574	9606	Homo sapiens	Gnb1;Kcnb1		R-HSA-1013020;R-HSA-1013013;R-HSA-1013012;R-HSA-1296127
R-HSA-937061	TRIF(TICAM1)-mediated TLR4 signaling	3	107	0.007358	0.158405	0.361228	12	58	0.00429121	9606	Homo sapiens	Nfkb1;Fos;Nfkbia		R-HSA-450292;R-HSA-450325;R-HSA-5684261;R-HSA-168166;R-HSA-451634;R-HSA-5684275;R-HSA-5684273;R-HSA-9630923;R-HSA-5684250;R-HSA-5684267;R-HSA-168140;R-HSA-5684248
R-HSA-166166	MyD88-independent TLR4 cascade	3	107	0.007358	0.158405	0.361228	12	60	0.00443918	9606	Homo sapiens	Nfkb1;Fos;Nfkbia		R-HSA-450292;R-HSA-450325;R-HSA-5684261;R-HSA-168166;R-HSA-451634;R-HSA-5684275;R-HSA-5684273;R-HSA-9630923;R-HSA-5684250;R-HSA-5684267;R-HSA-168140;R-HSA-5684248
R-HSA-5620924	Intraflagellar transport	2	56	0.00385091	0.161288	0.361228	6	12	0.000887837	9606	Homo sapiens	Tubb2a		R-HSA-5624949;R-HSA-5625424;R-HSA-5625426;R-HSA-5625421;R-HSA-5624952;R-HSA-5625416
R-HSA-157858	Gap junction trafficking and regulation	2	56	0.00385091	0.161288	0.361228	3	24	0.00177567	9606	Homo sapiens	Tubb2a		R-HSA-190520;R-HSA-191737;R-HSA-190877
R-HSA-9031628	NGF-stimulated transcription	2	56	0.00385091	0.161288	0.361228	4	37	0.0027375	9606	Homo sapiens	Tf;Fos		R-HSA-9621042;R-HSA-9031624;R-HSA-9621035;R-HSA-9031575
R-HSA-1483226	Synthesis of PI	1	14	0.000962729	0.164023	0.361228	1	3	0.000221959	9606	Homo sapiens	Cds1		R-HSA-1483121
R-HSA-2122947	NOTCH1 Intracellular Domain Regulates Transcription	2	57	0.00391968	0.165779	0.361228	3	18	0.00133175	9606	Homo sapiens	Hes1		R-HSA-1980047;R-HSA-4396347;R-HSA-1912359
R-HSA-109704	PI3K Cascade	2	58	0.00398845	0.170293	0.361228	1	6	0.000443918	9606	Homo sapiens	Fgfr1		R-HSA-109699
R-HSA-190373	FGFR1c ligand binding and activation	1	15	0.00103149	0.174658	0.361228	2	3	0.000221959	9606	Homo sapiens	Fgfr1		R-HSA-190256;R-HSA-190429
R-HSA-3000497	Scavenging by Class H Receptors	1	15	0.00103149	0.174658	0.361228	2	4	0.000295946	9606	Homo sapiens	Sparc		R-HSA-2247513;R-HSA-2197770
R-HSA-75035	Chk1/Chk2(Cds1) mediated inactivation of Cyclin B:Cdk1 complex	1	15	0.00103149	0.174658	0.361228	1	5	0.000369932	9606	Homo sapiens	Cds1		R-HSA-75809
R-HSA-162592	Integration of provirus	1	15	0.00103149	0.174658	0.361228	2	14	0.00103581	9606	Homo sapiens	Lig4		R-HSA-175258;R-HSA-175177
R-HSA-380615	Serotonin clearance from the synaptic cleft	1	16	0.00110026	0.185158	0.361228	1	3	0.000221959	9606	Homo sapiens	Aldh2		R-HSA-380608
R-HSA-879415	Advanced glycosylation endproduct receptor signaling	1	16	0.00110026	0.185158	0.361228	1	4	0.000295946	9606	Homo sapiens	Lgals3		R-HSA-879358
R-HSA-877312	Regulation of IFNG signaling	1	16	0.00110026	0.185158	0.361228	1	4	0.000295946	9606	Homo sapiens	Ptpn1		R-HSA-877308
R-HSA-5654736	Signaling by FGFR1	2	62	0.00426351	0.188539	0.361228	33	48	0.00355135	9606	Homo sapiens	Fgfr1		R-HSA-5654167;R-HSA-5654165;R-HSA-5654672;R-HSA-5654673;R-HSA-5654596;R-HSA-5654597;R-HSA-5654149;R-HSA-5654594;R-HSA-191062;R-HSA-5656064;R-HSA-5654592;R-HSA-190427;R-HSA-5654600;R-HSA-190429;R-HSA-5654582;R-HSA-5654578;R-HSA-5654514;R-HSA-190245;R-HSA-5654591;R-HSA-5654586;R-HSA-5654587;R-HSA-5654584;R-HSA-5654392;R-HSA-5654692;R-HSA-190256;R-HSA-5654690;R-HSA-5654560;R-HSA-5654575;R-HSA-565457…
R-HSA-166058	MyD88:MAL(TIRAP) cascade initiated on plasma membrane	3	118	0.00811443	0.192981	0.361228	12	64	0.00473513	9606	Homo sapiens	Nfkb1;Fos;Nfkbia		R-HSA-450292;R-HSA-450325;R-HSA-5684261;R-HSA-168166;R-HSA-451634;R-HSA-5684275;R-HSA-5684273;R-HSA-9630923;R-HSA-5684250;R-HSA-5684267;R-HSA-168140;R-HSA-5684248
R-HSA-168188	Toll Like Receptor TLR6:TLR2 Cascade	3	118	0.00811443	0.192981	0.361228	12	66	0.0048831	9606	Homo sapiens	Nfkb1;Fos;Nfkbia		R-HSA-450292;R-HSA-450325;R-HSA-5684261;R-HSA-168166;R-HSA-451634;R-HSA-5684275;R-HSA-5684273;R-HSA-9630923;R-HSA-5684250;R-HSA-5684267;R-HSA-168140;R-HSA-5684248
R-HSA-6811436	COPI-independent Golgi-to-ER retrograde traffic	2	63	0.00433228	0.193143	0.361228	2	7	0.000517905	9606	Homo sapiens	Tubb2a		R-HSA-8849350;R-HSA-8849353
R-HSA-9012852	Signaling by NOTCH3	2	63	0.00433228	0.193143	0.361228	3	37	0.0027375	9606	Homo sapiens	Hes1		R-HSA-9021325;R-HSA-9013567;R-HSA-9013652
R-HSA-9661069	Defective binding of RB1 mutants to E2F1,(E2F2, E2F3)	1	17	0.00116903	0.195526	0.361228	1	1	7.39864e-05	9606	Homo sapiens	Ccnd2		R-HSA-9659782
R-HSA-9659787	Aberrant regulation of mitotic G1/S transition in cancer due to RB1 defects	1	17	0.00116903	0.195526	0.361228	1	2	0.000147973	9606	Homo sapiens	Ccnd2		R-HSA-9659782
R-HSA-1222449	Mtb iron assimilation by chelation	1	17	0.00116903	0.195526	0.361228	3	10	0.000739864	9606	Homo sapiens	Tf		R-HSA-1222641;R-HSA-8951549;R-HSA-8951552
R-HSA-5607764	CLEC7A (Dectin-1) signaling	3	120	0.00825196	0.199462	0.361228	6	45	0.00332939	9606	Homo sapiens	Ube2m;Nfkb1;Nfkbia		R-HSA-5607728;R-HSA-2730894;R-HSA-5607725;R-HSA-5660622;R-HSA-5607724;R-HSA-202541
R-HSA-112399	IRS-mediated signalling	2	65	0.00446981	0.202394	0.361228	1	9	0.000665877	9606	Homo sapiens	Fgfr1		R-HSA-109699
R-HSA-5621480	Dectin-2 family	2	65	0.00446981	0.202394	0.361228	1	12	0.000887837	9606	Homo sapiens	Muc3		R-HSA-8858500
R-HSA-6791312	TP53 Regulates Transcription of Cell Cycle Genes	2	65	0.00446981	0.202394	0.361228	3	42	0.00310743	9606	Homo sapiens	Btg2		R-HSA-6798020;R-HSA-6798031;R-HSA-6798044
R-HSA-168179	Toll Like Receptor TLR1:TLR2 Cascade	3	121	0.00832073	0.202723	0.361228	12	66	0.0048831	9606	Homo sapiens	Nfkb1;Fos;Nfkbia		R-HSA-450292;R-HSA-450325;R-HSA-5684261;R-HSA-168166;R-HSA-451634;R-HSA-5684275;R-HSA-5684273;R-HSA-9630923;R-HSA-5684250;R-HSA-5684267;R-HSA-168140;R-HSA-5684248
R-HSA-181438	Toll Like Receptor 2 (TLR2) Cascade	3	121	0.00832073	0.202723	0.361228	12	68	0.00503107	9606	Homo sapiens	Nfkb1;Fos;Nfkbia		R-HSA-450292;R-HSA-450325;R-HSA-5684261;R-HSA-168166;R-HSA-451634;R-HSA-5684275;R-HSA-5684273;R-HSA-9630923;R-HSA-5684250;R-HSA-5684267;R-HSA-168140;R-HSA-5684248
R-HSA-5684264	MAP3K8 (TPL2)-dependent MAPK1/3 activation	1	18	0.00123779	0.205762	0.361228	7	8	0.000591891	9606	Homo sapiens	Nfkb1		R-HSA-5684261;R-HSA-451634;R-HSA-5684275;R-HSA-5684273;R-HSA-5684250;R-HSA-5684267;R-HSA-5684248
R-HSA-9634600	Regulation of glycolysis by fructose 2,6-bisphosphate metabolism	1	18	0.00123779	0.205762	0.361228	1	4	0.000295946	9606	Homo sapiens	Pfkfb2		R-HSA-71802
R-HSA-417957	P2Y receptors	1	18	0.00123779	0.205762	0.361228	2	13	0.000961823	9606	Homo sapiens	P2ry12		R-HSA-417829;R-HSA-9611277
R-HSA-8963896	HDL assembly	1	18	0.00123779	0.205762	0.361228	1	9	0.000665877	9606	Homo sapiens	A2m		R-HSA-264758
R-HSA-6803157	Antimicrobial peptides	3	123	0.00845826	0.209281	0.361228	3	58	0.00429121	9606	Homo sapiens	Tf;Clu;Lcn2		R-HSA-6810643;R-HSA-5229273;R-HSA-1222491
R-HSA-156590	Glutathione conjugation	2	67	0.00460734	0.211694	0.361228	2	14	0.00103581	9606	Homo sapiens	Gsta1;Mgst1		R-HSA-176054;R-HSA-176059
R-HSA-77595	Processing of Intronless Pre-mRNAs	1	19	0.00130656	0.215869	0.361228	5	5	0.000369932	9606	Homo sapiens	Cpsf2		R-HSA-77589;R-HSA-77591;R-HSA-77590;R-HSA-77593;R-HSA-77592
R-HSA-8964315	G beta:gamma signalling through BTK	1	19	0.00130656	0.215869	0.361228	3	3	0.000221959	9606	Homo sapiens	Gnb1		R-HSA-8964317;R-HSA-8964271;R-HSA-8964241
R-HSA-8849175	Threonine catabolism	1	19	0.00130656	0.215869	0.361228	1	4	0.000295946	9606	Homo sapiens	Hrsp12		R-HSA-9014641
R-HSA-983189	Kinesins	2	68	0.00467611	0.21636	0.361228	2	14	0.00103581	9606	Homo sapiens	Tubb2a		R-HSA-983259;R-HSA-983266
R-HSA-2644606	Constitutive Signaling by NOTCH1 PEST Domain Mutants	2	68	0.00467611	0.21636	0.361228	2	21	0.00155371	9606	Homo sapiens	Hes1		R-HSA-2220979;R-HSA-4396392
R-HSA-2894858	Signaling by NOTCH1 HD+PEST Domain Mutants in Cancer	2	68	0.00467611	0.21636	0.361228	2	21	0.00155371	9606	Homo sapiens	Hes1		R-HSA-2220979;R-HSA-4396392
R-HSA-2894862	Constitutive Signaling by NOTCH1 HD+PEST Domain Mutants	2	68	0.00467611	0.21636	0.361228	2	21	0.00155371	9606	Homo sapiens	Hes1		R-HSA-2220979;R-HSA-4396392
R-HSA-2644602	Signaling by NOTCH1 PEST Domain Mutants in Cancer	2	68	0.00467611	0.21636	0.361228	2	21	0.00155371	9606	Homo sapiens	Hes1		R-HSA-2220979;R-HSA-4396392
R-HSA-2644603	Signaling by NOTCH1 in Cancer	2	68	0.00467611	0.21636	0.361228	2	39	0.00288547	9606	Homo sapiens	Hes1		R-HSA-2220979;R-HSA-4396392
R-HSA-198933	Immunoregulatory interactions between a Lymphoid and a non-Lymphoid cell	6	316	0.0217302	0.21976	0.361228	16	44	0.0032554	9606	Homo sapiens	C3;Cd81;Icam1;B2m;Ifitm3;Cd200		R-HSA-199043;R-HSA-199587;R-HSA-199169;R-HSA-199558;R-HSA-198955;R-HSA-199050;R-HSA-199566;R-HSA-198958;R-HSA-199154;R-HSA-8850326;R-HSA-8850356;R-HSA-199062;R-HSA-199579;R-HSA-199576;R-HSA-199583;R-HSA-199518
R-HSA-450294	MAP kinase activation	2	69	0.00474488	0.221035	0.361228	9	32	0.00236756	9606	Homo sapiens	Nfkb1;Fos		R-HSA-450292;R-HSA-450325;R-HSA-5684261;R-HSA-451634;R-HSA-5684275;R-HSA-5684273;R-HSA-5684250;R-HSA-5684267;R-HSA-5684248
R-HSA-1660499	Synthesis of PIPs at the plasma membrane	2	69	0.00474488	0.221035	0.361228	5	33	0.00244155	9606	Homo sapiens	Synj1		R-HSA-1676203;R-HSA-1675994;R-HSA-1675836;R-HSA-1676177;R-HSA-1675988
R-HSA-2428928	IRS-related events triggered by IGF1R	2	69	0.00474488	0.221035	0.361228	1	12	0.000887837	9606	Homo sapiens	Fgfr1		R-HSA-109699
R-HSA-9707616	Heme signaling	2	70	0.00481364	0.225719	0.361228	2	25	0.00184966	9606	Homo sapiens	Ppara;Nfe2l2		R-HSA-1368065;R-HSA-9707645
R-HSA-2187335	The retinoid cycle in cones (daylight vision)	1	20	0.00137533	0.225848	0.361228	3	13	0.000961823	9606	Homo sapiens	Opn1sw		R-HSA-2466085;R-HSA-2465917;R-HSA-9656891
R-HSA-8939211	ESR-mediated signaling	5	256	0.0176042	0.231574	0.361228	11	111	0.00821249	9606	Homo sapiens	Mt1a;Gnb1;Hspb1;Fos		R-HSA-9009371;R-HSA-9012315;R-HSA-9021596;R-HSA-9625479;R-HSA-9012319;R-HSA-9021601;R-HSA-9021600;R-HSA-9021072;R-HSA-9011971;R-HSA-9625465;R-HSA-9009378
R-HSA-1169091	Activation of NF-kappaB in B cells	2	72	0.00495118	0.235107	0.361228	5	10	0.000739864	9606	Homo sapiens	Nfkb1;Nfkbia		R-HSA-1168640;R-HSA-1168643;R-HSA-1168642;R-HSA-1168633;R-HSA-1168638
R-HSA-168325	Viral Messenger RNA Synthesis	2	72	0.00495118	0.235107	0.361228	3	6	0.000443918	9606	Homo sapiens	Mt1a;Nup62		R-HSA-192627;R-HSA-168326;R-HSA-192925
R-HSA-3371497	HSP90 chaperone cycle for steroid hormone receptors (SHR) in the presence of ligand	2	72	0.00495118	0.235107	0.361228	1	16	0.00118378	9606	Homo sapiens	Tubb2a		R-HSA-5618080
R-HSA-2428924	IGF1R signaling cascade	2	72	0.00495118	0.235107	0.361228	1	17	0.00125777	9606	Homo sapiens	Fgfr1		R-HSA-109699
R-HSA-74751	Insulin receptor signalling cascade	2	72	0.00495118	0.235107	0.361228	1	25	0.00184966	9606	Homo sapiens	Fgfr1		R-HSA-109699
R-HSA-8964616	G beta:gamma signalling through CDC42	1	21	0.00144409	0.2357	0.361228	5	6	0.000443918	9606	Homo sapiens	Gnb1		R-HSA-8964634;R-HSA-8964604;R-HSA-8964605;R-HSA-8964614;R-HSA-8964599
R-HSA-1483148	Synthesis of PG	1	21	0.00144409	0.2357	0.361228	1	5	0.000369932	9606	Homo sapiens	Cds1		R-HSA-1483165
R-HSA-9671793	Diseases of hemostasis	1	21	0.00144409	0.2357	0.361228	3	18	0.00133175	9606	Homo sapiens	Serping1		R-HSA-9651456;R-HSA-9651467;R-HSA-9650447
R-HSA-9651496	Defects of contact activation system (CAS) and kallikrein/kinin system (KKS)	1	21	0.00144409	0.2357	0.361228	3	18	0.00133175	9606	Homo sapiens	Serping1		R-HSA-9651456;R-HSA-9651467;R-HSA-9650447
R-HSA-913709	O-linked glycosylation of mucins	2	73	0.00501994	0.23981	0.361228	17	17	0.00125777	9606	Homo sapiens	Muc3		R-HSA-5694487;R-HSA-977071;R-HSA-977228;R-HSA-1964505;R-HSA-913675;R-HSA-1964501;R-HSA-914017;R-HSA-914018;R-HSA-914012;R-HSA-914008;R-HSA-914010;R-HSA-981497;R-HSA-914005;R-HSA-981814;R-HSA-914006;R-HSA-6786012;R-HSA-981809
R-HSA-2404192	Signaling by Type 1 Insulin-like Growth Factor 1 Receptor (IGF1R)	2	73	0.00501994	0.23981	0.361228	1	19	0.00140574	9606	Homo sapiens	Fgfr1		R-HSA-109699
R-HSA-8950505	Gene and protein expression by JAK-STAT signaling after Interleukin-12 stimulation	2	73	0.00501994	0.23981	0.361228	1	36	0.00266351	9606	Homo sapiens	Anxa2		R-HSA-8950480
R-HSA-189445	Metabolism of porphyrins	2	74	0.00508871	0.244518	0.361228	3	42	0.00310743	9606	Homo sapiens	Abcc1;Gsta1		R-HSA-9663511;R-HSA-9663492;R-HSA-9661405
R-HSA-73780	RNA Polymerase III Chain Elongation	1	22	0.00151286	0.245428	0.361228	3	3	0.000221959	9606	Homo sapiens	Mt1a		R-HSA-113446;R-HSA-113705;R-HSA-113451
R-HSA-140179	Amine Oxidase reactions	1	22	0.00151286	0.245428	0.361228	2	6	0.000443918	9606	Homo sapiens	Maob		R-HSA-141202;R-HSA-141200
R-HSA-2022857	Keratan sulfate degradation	1	22	0.00151286	0.245428	0.361228	2	7	0.000517905	9606	Homo sapiens	Fmod		R-HSA-2046239;R-HSA-1793217
R-HSA-164938	Nef-mediates down modulation of cell surface receptors by recruiting them to clathrin adapters	1	22	0.00151286	0.245428	0.361228	4	15	0.0011098	9606	Homo sapiens	B2m		R-HSA-182243;R-HSA-182279;R-HSA-182263;R-HSA-182286
R-HSA-2142770	Synthesis of 15-eicosatetraenoic acid derivatives	1	22	0.00151286	0.245428	0.361228	1	4	0.000295946	9606	Homo sapiens	Ptgs2		R-HSA-2161951
R-HSA-73980	RNA Polymerase III Transcription Termination	1	23	0.00158163	0.255033	0.361228	2	2	0.000147973	9606	Homo sapiens	Mt1a		R-HSA-113449;R-HSA-113454
R-HSA-418217	G beta:gamma signalling through PLC beta	1	23	0.00158163	0.255033	0.361228	2	2	0.000147973	9606	Homo sapiens	Gnb1		R-HSA-398193;R-HSA-398040
R-HSA-392851	Prostacyclin signalling through prostacyclin receptor	1	23	0.00158163	0.255033	0.361228	3	4	0.000295946	9606	Homo sapiens	Gnb1		R-HSA-392852;R-HSA-392870;R-HSA-392874
R-HSA-500657	Presynaptic function of Kainate receptors	1	23	0.00158163	0.255033	0.361228	1	2	0.000147973	9606	Homo sapiens	Gnb1		R-HSA-500717
R-HSA-9613829	Chaperone Mediated Autophagy	1	23	0.00158163	0.255033	0.361228	8	19	0.00140574	9606	Homo sapiens	Gfap		R-HSA-9626242;R-HSA-9626034;R-HSA-9626039;R-HSA-9625188;R-HSA-9626046;R-HSA-9626060;R-HSA-9625196;R-HSA-9625197
R-HSA-418038	Nucleotide-like (purinergic) receptors	1	23	0.00158163	0.255033	0.361228	2	15	0.0011098	9606	Homo sapiens	P2ry12		R-HSA-417829;R-HSA-9611277
R-HSA-1912420	Pre-NOTCH Processing in Golgi	1	23	0.00158163	0.255033	0.361228	1	8	0.000591891	9606	Homo sapiens	Sel1l		R-HSA-1912374
R-HSA-6804760	Regulation of TP53 Activity through Methylation	1	23	0.00158163	0.255033	0.361228	1	12	0.000887837	9606	Homo sapiens	Cds1		R-HSA-6804266
R-HSA-448424	Interleukin-17 signaling	2	77	0.00529501	0.25866	0.361228	9	35	0.00258952	9606	Homo sapiens	Nfkb1;Fos		R-HSA-450292;R-HSA-450325;R-HSA-5684261;R-HSA-451634;R-HSA-5684275;R-HSA-5684273;R-HSA-5684250;R-HSA-5684267;R-HSA-5684248
R-HSA-1852241	Organelle biogenesis and maintenance	6	336	0.0231055	0.261562	0.361228	20	86	0.00636283	9606	Homo sapiens	Tubb2a;Rho;Cngb1;Mchr1;Ppara		R-HSA-5624949;R-HSA-5620918;R-HSA-5625424;R-HSA-5620914;R-HSA-5625426;R-HSA-5623519;R-HSA-5624127;R-HSA-5624126;R-HSA-5623513;R-HSA-5620921;R-HSA-5624952;R-HSA-5618328;R-HSA-5618331;R-HSA-5623525;R-HSA-5623524;R-HSA-5623527;R-HSA-5623521;R-HSA-1592238;R-HSA-5625421;R-HSA-5625416
R-HSA-3906995	Diseases associated with O-glycosylation of proteins	2	78	0.00536377	0.263378	0.361228	3	9	0.000665877	9606	Homo sapiens	Muc3		R-HSA-6785524;R-HSA-5096537;R-HSA-5096532
R-HSA-9013418	RHOBTB2 GTPase cycle	1	24	0.00165039	0.264516	0.361228	1	2	0.000147973	9606	Homo sapiens	Tra2b		R-HSA-9018787
R-HSA-9013422	RHOBTB1 GTPase cycle	1	24	0.00165039	0.264516	0.361228	1	2	0.000147973	9606	Homo sapiens	Tra2b		R-HSA-9018778
R-HSA-8851708	Signaling by FGFR2 IIIa TM	1	24	0.00165039	0.264516	0.361228	1	2	0.000147973	9606	Homo sapiens	Mt1a		R-HSA-8851710
R-HSA-5620922	BBSome-mediated cargo-targeting to cilium	1	24	0.00165039	0.264516	0.361228	2	5	0.000369932	9606	Homo sapiens	Mchr1		R-HSA-5624127;R-HSA-5624126
R-HSA-844456	The NLRP3 inflammasome	1	24	0.00165039	0.264516	0.361228	1	18	0.00133175	9606	Homo sapiens	Nfkb1		R-HSA-9603905
R-HSA-9609646	HCMV Infection	5	270	0.0185669	0.264824	0.361228	8	31	0.00229358	9606	Homo sapiens	Tubb2a;Nup62;Nfkb1;Cebpd		R-HSA-9614369;R-HSA-9636128;R-HSA-9621073;R-HSA-9624033;R-HSA-9614343;R-HSA-9614367;R-HSA-9698926;R-HSA-9629004
R-HSA-3000178	ECM proteoglycans	2	79	0.00543254	0.268096	0.361228	2	23	0.00170169	9606	Homo sapiens	Sparc;Fmod		R-HSA-2424243;R-HSA-2327886
R-HSA-975634	Retinoid metabolism and transport	2	79	0.00543254	0.268096	0.361228	2	28	0.00207162	9606	Homo sapiens	Rbp4;Ttr		R-HSA-2404134;R-HSA-2404135
R-HSA-1445148	Translocation of SLC2A4 (GLUT4) to the plasma membrane	2	79	0.00543254	0.268096	0.361228	1	15	0.0011098	9606	Homo sapiens	Tubb2a		R-HSA-2316347
R-HSA-983712	Ion channel transport	4	206	0.0141659	0.271025	0.361228	2	45	0.00332939	9606	Homo sapiens	Atp1a2;Fxyd1		R-HSA-9684068;R-HSA-936897
R-HSA-1660661	Sphingolipid de novo biosynthesis	2	80	0.00550131	0.272814	0.361228	4	32	0.00236756	9606	Homo sapiens	Spp1;Plpp1		R-HSA-428690;R-HSA-428701;R-HSA-428696;R-HSA-428664
R-HSA-198725	Nuclear Events (kinase and transcription factor activation)	2	80	0.00550131	0.272814	0.361228	4	48	0.00355135	9606	Homo sapiens	Tf;Fos		R-HSA-9621042;R-HSA-9031624;R-HSA-9621035;R-HSA-9031575
R-HSA-196108	Pregnenolone biosynthesis	1	25	0.00171916	0.273879	0.361228	1	9	0.000665877	9606	Homo sapiens	Tspo		R-HSA-8951850
R-HSA-6807004	Negative regulation of MET activity	1	25	0.00171916	0.273879	0.361228	1	10	0.000739864	9606	Homo sapiens	Ptpn1		R-HSA-6807027
R-HSA-445144	Signal transduction by L1	1	25	0.00171916	0.273879	0.361228	1	11	0.00081385	9606	Homo sapiens	Fgfr1		R-HSA-437230
R-HSA-5578749	Transcriptional regulation by small RNAs	2	81	0.00557007	0.27753	0.361228	2	5	0.000369932	9606	Homo sapiens	Mt1a;Nup62		R-HSA-5578742;R-HSA-5578744
R-HSA-9679506	SARS-CoV Infections	4	209	0.0143722	0.279487	0.361228	1	256	0.0189405	9606	Homo sapiens	Atp1a2;Fxyd1		R-HSA-9684068
R-HSA-202040	G-protein activation	1	26	0.00178792	0.283123	0.361228	5	6	0.000443918	9606	Homo sapiens	Gnb1		R-HSA-167408;R-HSA-167429;R-HSA-167419;R-HSA-167433;R-HSA-112271
R-HSA-1368082	RORA activates gene expression	1	26	0.00178792	0.283123	0.361228	1	4	0.000295946	9606	Homo sapiens	Ppara		R-HSA-1801587
R-HSA-162594	Early Phase of HIV Life Cycle	1	26	0.00178792	0.283123	0.361228	2	39	0.00288547	9606	Homo sapiens	Lig4		R-HSA-175258;R-HSA-175177
R-HSA-8852276	The role of GTSE1 in G2/M progression after G2 checkpoint	2	83	0.00570761	0.286958	0.361228	3	10	0.000739864	9606	Homo sapiens	Tubb2a		R-HSA-8852306;R-HSA-8852298;R-HSA-8852280
R-HSA-5633008	TP53 Regulates Transcription of Cell Death Genes	2	83	0.00570761	0.286958	0.361228	4	68	0.00503107	9606	Homo sapiens	Rabggta		R-HSA-6801109;R-HSA-6801089;R-HSA-6801087;R-HSA-6801101
R-HSA-8878166	Transcriptional regulation by RUNX2	3	147	0.0101087	0.290773	0.361228	3	84	0.00621486	9606	Homo sapiens	Hes1;Lgals3		R-HSA-8938382;R-HSA-9008177;R-HSA-8938371
R-HSA-1980143	Signaling by NOTCH1	2	84	0.00577637	0.291667	0.361228	3	39	0.00288547	9606	Homo sapiens	Hes1		R-HSA-1980047;R-HSA-4396347;R-HSA-1912359
R-HSA-9020591	Interleukin-12 signaling	2	84	0.00577637	0.291667	0.361228	1	56	0.00414324	9606	Homo sapiens	Anxa2		R-HSA-8950480
R-HSA-167242	Abortive elongation of HIV-1 transcript in the absence of Tat	1	27	0.00185669	0.292251	0.361228	2	2	0.000147973	9606	Homo sapiens	Mt1a		R-HSA-167147;R-HSA-167087
R-HSA-76066	RNA Polymerase III Transcription Initiation From Type 2 Promoter	1	27	0.00185669	0.292251	0.361228	2	4	0.000295946	9606	Homo sapiens	Mt1a		R-HSA-112150;R-HSA-83805
R-HSA-9705462	Inactivation of CSF3 (G-CSF) signaling	1	27	0.00185669	0.292251	0.361228	2	9	0.000665877	9606	Homo sapiens	Sag		R-HSA-9705729;R-HSA-9705738
R-HSA-9617828	FOXO-mediated transcription of cell cycle genes	1	27	0.00185669	0.292251	0.361228	2	22	0.0016277	9606	Homo sapiens	Foxg1		R-HSA-9618004;R-HSA-9618021
R-HSA-1474228	Degradation of the extracellular matrix	3	148	0.0101774	0.29424	0.361228	3	105	0.00776857	9606	Homo sapiens	Timp1;Spp1;A2m		R-HSA-4086205;R-HSA-1454781;R-HSA-1602454
R-HSA-9609690	HCMV Early Events	4	215	0.0147848	0.296534	0.361228	4	12	0.000887837	9606	Homo sapiens	Tubb2a;Nup62;Nfkb1		R-HSA-9614369;R-HSA-9621073;R-HSA-9614343;R-HSA-9614367
R-HSA-216083	Integrin cell surface interactions	2	86	0.0059139	0.301073	0.361228	6	55	0.00406925	9606	Homo sapiens	Icam1;Spp1		R-HSA-265424;R-HSA-2752125;R-HSA-199050;R-HSA-2752115;R-HSA-216061;R-HSA-2752118
R-HSA-6803529	FGFR2 alternative splicing	1	28	0.00192546	0.301263	0.361228	4	4	0.000295946	9606	Homo sapiens	Mt1a		R-HSA-6803527;R-HSA-6803523;R-HSA-6803838;R-HSA-6803836
R-HSA-75067	Processing of Capped Intronless Pre-mRNA	1	28	0.00192546	0.301263	0.361228	5	10	0.000739864	9606	Homo sapiens	Cpsf2		R-HSA-77589;R-HSA-77591;R-HSA-77590;R-HSA-77593;R-HSA-77592
R-HSA-76071	RNA Polymerase III Transcription Initiation From Type 3 Promoter	1	28	0.00192546	0.301263	0.361228	2	4	0.000295946	9606	Homo sapiens	Mt1a		R-HSA-112152;R-HSA-83803
R-HSA-76061	RNA Polymerase III Transcription Initiation From Type 1 Promoter	1	28	0.00192546	0.301263	0.361228	2	5	0.000369932	9606	Homo sapiens	Mt1a		R-HSA-76056;R-HSA-76060
R-HSA-912694	Regulation of IFNA signaling	1	28	0.00192546	0.301263	0.361228	1	5	0.000369932	9606	Homo sapiens	Ptpn1		R-HSA-997311
R-HSA-71384	Ethanol oxidation	1	28	0.00192546	0.301263	0.361228	1	8	0.000591891	9606	Homo sapiens	Aldh2		R-HSA-71723
R-HSA-1280218	Adaptive Immune System	15	1004	0.0690414	0.304521	0.361228	70	264	0.0195324	9606	Homo sapiens	Cd74;Npepps;Cd81;Tubb2a;Ube2m;Nfkbia;Ifitm3;Cd200;C3;Icam1;Sag;Nfkb1;B2m		R-HSA-2130336;R-HSA-199043;R-HSA-199169;R-HSA-2130725;R-HSA-199558;R-HSA-199050;R-HSA-2130731;R-HSA-983427;R-HSA-2130349;R-HSA-199566;R-HSA-983426;R-HSA-2130478;R-HSA-983425;R-HSA-983424;R-HSA-1168640;R-HSA-8850326;R-HSA-1168643;R-HSA-1168642;R-HSA-199062;R-HSA-2130486;R-HSA-199579;R-HSA-2130619;R-HSA-199576;R-HSA-199583;R-HSA-199587;R-HSA-2213248;R-HSA-2730894;R-HSA-198955;R-HSA-198958;R-HSA-202…
R-HSA-166016	Toll Like Receptor 4 (TLR4) Cascade	3	151	0.0103837	0.304656	0.361228	12	95	0.00702871	9606	Homo sapiens	Nfkb1;Fos;Nfkbia		R-HSA-450292;R-HSA-450325;R-HSA-5684261;R-HSA-168166;R-HSA-451634;R-HSA-5684275;R-HSA-5684273;R-HSA-9630923;R-HSA-5684250;R-HSA-5684267;R-HSA-168140;R-HSA-5684248
R-HSA-77075	RNA Pol II CTD phosphorylation and interaction with CE	1	29	0.00199422	0.31016	0.361228	5	5	0.000369932	9606	Homo sapiens	Mt1a		R-HSA-77073;R-HSA-113430;R-HSA-77069;R-HSA-77068;R-HSA-77071
R-HSA-167160	RNA Pol II CTD phosphorylation and interaction with CE during HIV infection	1	29	0.00199422	0.31016	0.361228	5	5	0.000369932	9606	Homo sapiens	Mt1a		R-HSA-167153;R-HSA-167111;R-HSA-167098;R-HSA-167128;R-HSA-167133
R-HSA-428930	Thromboxane signalling through TP receptor	1	29	0.00199422	0.31016	0.361228	6	8	0.000591891	9606	Homo sapiens	Gnb1		R-HSA-428918;R-HSA-428917;R-HSA-428752;R-HSA-428750;R-HSA-428909;R-HSA-428749
R-HSA-392451	G beta:gamma signalling through PI3Kgamma	1	29	0.00199422	0.31016	0.361228	2	4	0.000295946	9606	Homo sapiens	Gnb1		R-HSA-392295;R-HSA-392300
R-HSA-418592	ADP signalling through P2Y purinoceptor 1	1	29	0.00199422	0.31016	0.361228	3	7	0.000517905	9606	Homo sapiens	Gnb1		R-HSA-418581;R-HSA-418579;R-HSA-418576
R-HSA-9027604	Biosynthesis of electrophilic Ï‰-3 PUFA oxo-derivatives	1	29	0.00199422	0.31016	0.361228	4	20	0.00147973	9606	Homo sapiens	Ptgs2		R-HSA-9027627;R-HSA-9027532;R-HSA-9028255;R-HSA-9027607
R-HSA-164952	The role of Nef in HIV-1 replication and disease pathogenesis	1	29	0.00199422	0.31016	0.361228	4	20	0.00147973	9606	Homo sapiens	B2m		R-HSA-182243;R-HSA-182279;R-HSA-182263;R-HSA-182286
R-HSA-982772	Growth hormone receptor signaling	1	29	0.00199422	0.31016	0.361228	3	28	0.00207162	9606	Homo sapiens	Ptpn1		R-HSA-1169192;R-HSA-1169210;R-HSA-1168445
R-HSA-6796648	TP53 Regulates Transcription of DNA Repair Genes	2	89	0.0061202	0.315143	0.361228	5	17	0.00125777	9606	Homo sapiens	Mt1a;Fos		R-HSA-6797606;R-HSA-6797616;R-HSA-6797712;R-HSA-6806412;R-HSA-6806394
R-HSA-9663891	Selective autophagy	2	89	0.0061202	0.315143	0.361228	4	48	0.00355135	9606	Homo sapiens	Tubb2a		R-HSA-9646679;R-HSA-9646390;R-HSA-9646383;R-HSA-9646685
R-HSA-6806667	Metabolism of fat-soluble vitamins	2	89	0.0061202	0.315143	0.361228	2	34	0.00251554	9606	Homo sapiens	Rbp4;Ttr		R-HSA-2404134;R-HSA-2404135
R-HSA-5621575	CD209 (DC-SIGN) signaling	1	30	0.00206299	0.318945	0.361228	3	11	0.00081385	9606	Homo sapiens	Nfkb1		R-HSA-5660660;R-HSA-5660666;R-HSA-5624473
R-HSA-264876	Insulin processing	1	30	0.00206299	0.318945	0.361228	1	16	0.00118378	9606	Homo sapiens	Pcsk2		R-HSA-9023178
R-HSA-8963898	Plasma lipoprotein assembly	1	30	0.00206299	0.318945	0.361228	1	19	0.00140574	9606	Homo sapiens	A2m		R-HSA-264758
R-HSA-72202	Transport of Mature Transcript to Cytoplasm	2	90	0.00618897	0.319819	0.361228	12	13	0.000961823	9606	Homo sapiens	Cpsf2;Nup62		R-HSA-77587;R-HSA-158481;R-HSA-159046;R-HSA-158484;R-HSA-75097;R-HSA-159050;R-HSA-75096;R-HSA-75098;R-HSA-158441;R-HSA-77594;R-HSA-158447;R-HSA-111439
R-HSA-2559582	Senescence-Associated Secretory Phenotype (SASP)	2	91	0.00625774	0.324488	0.361228	8	22	0.0016277	9606	Homo sapiens	Nfkb1;Fos		R-HSA-3790137;R-HSA-4568740;R-HSA-3857305;R-HSA-4568737;R-HSA-3797196;R-HSA-3857308;R-HSA-3797202;R-HSA-3790130
R-HSA-1168372	Downstream signaling events of B Cell Receptor (BCR)	2	91	0.00625774	0.324488	0.361228	5	15	0.0011098	9606	Homo sapiens	Nfkb1;Nfkbia		R-HSA-1168640;R-HSA-1168643;R-HSA-1168642;R-HSA-1168633;R-HSA-1168638
R-HSA-997272	Inhibition of voltage gated Ca2+ channels via Gbeta/gamma subunits	1	31	0.00213176	0.327619	0.361228	3	3	0.000221959	9606	Homo sapiens	Gnb1		R-HSA-1013020;R-HSA-1013013;R-HSA-1013012
R-HSA-1296059	G protein gated Potassium channels	1	31	0.00213176	0.327619	0.361228	3	3	0.000221959	9606	Homo sapiens	Gnb1		R-HSA-1013020;R-HSA-1013013;R-HSA-1013012
R-HSA-1296041	Activation of G protein gated Potassium channels	1	31	0.00213176	0.327619	0.361228	3	3	0.000221959	9606	Homo sapiens	Gnb1		R-HSA-1013020;R-HSA-1013013;R-HSA-1013012
R-HSA-203927	MicroRNA (miRNA) biogenesis	1	31	0.00213176	0.327619	0.361228	1	8	0.000591891	9606	Homo sapiens	Mt1a		R-HSA-203901
R-HSA-5601884	PIWI-interacting RNA (piRNA) biogenesis	1	31	0.00213176	0.327619	0.361228	1	15	0.0011098	9606	Homo sapiens	Mt1a		R-HSA-5601926
R-HSA-9025094	Biosynthesis of DPAn-3 SPMs	1	31	0.00213176	0.327619	0.361228	1	18	0.00133175	9606	Homo sapiens	Ptgs2		R-HSA-9026408
R-HSA-9707564	Cytoprotection by HMOX1	3	158	0.0108651	0.32901	0.361228	11	37	0.0027375	9606	Homo sapiens	Abcc1;Ppara;Nfe2l2		R-HSA-8932284;R-HSA-9712274;R-HSA-8932334;R-HSA-8932351;R-HSA-400143;R-HSA-9707645;R-HSA-8932322;R-HSA-8932355;R-HSA-8932309;R-HSA-9661405;R-HSA-8932327
R-HSA-9013694	Signaling by NOTCH4	2	92	0.0063265	0.329149	0.361228	1	20	0.00147973	9606	Homo sapiens	Hes1		R-HSA-9013711
R-HSA-400042	Adrenaline,noradrenaline inhibits insulin secretion	1	32	0.00220052	0.336183	0.361228	4	6	0.000443918	9606	Homo sapiens	Gnb1		R-HSA-400037;R-HSA-400097;R-HSA-400046;R-HSA-400092
R-HSA-8934593	Regulation of RUNX1 Expression and Activity	1	32	0.00220052	0.336183	0.361228	2	19	0.00140574	9606	Homo sapiens	Ccnd2		R-HSA-8938867;R-HSA-8865320
R-HSA-9615933	Postmitotic nuclear pore complex (NPC) reformation	1	32	0.00220052	0.336183	0.361228	1	10	0.000739864	9606	Homo sapiens	Nup62		R-HSA-9634219
R-HSA-2046105	Linoleic acid (LA) metabolism	1	32	0.00220052	0.336183	0.361228	1	10	0.000739864	9606	Homo sapiens	Acsl1		R-HSA-2046098
R-HSA-1855183	Synthesis of IP2, IP, and Ins in the cytosol	1	32	0.00220052	0.336183	0.361228	1	14	0.00103581	9606	Homo sapiens	Synj1		R-HSA-1855174
R-HSA-8856828	Clathrin-mediated endocytosis	3	161	0.0110714	0.33945	0.361228	16	35	0.00258952	9606	Homo sapiens	Tf;Synj1		R-HSA-8868071;R-HSA-8868230;R-HSA-8866277;R-HSA-8867756;R-HSA-8868236;R-HSA-8868651;R-HSA-8867754;R-HSA-8868648;R-HSA-8868072;R-HSA-8868661;R-HSA-8868660;R-HSA-8868659;R-HSA-8868658;R-HSA-8869438;R-HSA-8871194;R-HSA-8871193
R-HSA-73863	RNA Polymerase I Transcription Termination	1	33	0.00226929	0.344638	0.361228	3	4	0.000295946	9606	Homo sapiens	Mt1a		R-HSA-74993;R-HSA-74992;R-HSA-74994
R-HSA-4641262	Disassembly of the destruction complex and recruitment of AXIN to the membrane	1	33	0.00226929	0.344638	0.361228	4	7	0.000517905	9606	Homo sapiens	Fzd1		R-HSA-201685;R-HSA-201691;R-HSA-1504186;R-HSA-201677
R-HSA-83936	Transport of nucleosides and free purine and pyrimidine bases across the plasma membrane	1	33	0.00226929	0.344638	0.361228	4	16	0.00118378	9606	Homo sapiens	Slc29a1		R-HSA-109536;R-HSA-109527;R-HSA-109529;R-HSA-109534
R-HSA-901032	ER Quality Control Compartment (ERQC)	1	33	0.00226929	0.344638	0.361228	1	9	0.000665877	9606	Homo sapiens	Sel1l		R-HSA-8867288
R-HSA-9018679	Biosynthesis of EPA-derived SPMs	1	33	0.00226929	0.344638	0.361228	1	17	0.00125777	9606	Homo sapiens	Ptgs2		R-HSA-9018880
R-HSA-425410	Metal ion SLC transporters	1	33	0.00226929	0.344638	0.361228	1	20	0.00147973	9606	Homo sapiens	Cp		R-HSA-904830
R-HSA-2219530	Constitutive Signaling by Aberrant PI3K in Cancer	2	96	0.00660157	0.3477	0.361228	1	2	0.000147973	9606	Homo sapiens	Fgfr1		R-HSA-2400009
R-HSA-438064	Post NMDA receptor activation events	2	96	0.00660157	0.3477	0.361228	1	39	0.00288547	9606	Homo sapiens	Tubb2a		R-HSA-9619542
R-HSA-447115	Interleukin-12 family signaling	2	96	0.00660157	0.3477	0.361228	1	114	0.00843445	9606	Homo sapiens	Anxa2		R-HSA-8950480
R-HSA-173623	Classical antibody-mediated complement activation	2	97	0.00667033	0.352312	0.361228	2	2	0.000147973	9606	Homo sapiens	C1s;C1r		R-HSA-173626;R-HSA-173631
R-HSA-380320	Recruitment of NuMA to mitotic centrosomes	2	97	0.00667033	0.352312	0.361228	1	2	0.000147973	9606	Homo sapiens	Tubb2a		R-HSA-380316
R-HSA-74752	Signaling by Insulin receptor	2	97	0.00667033	0.352312	0.361228	1	34	0.00251554	9606	Homo sapiens	Fgfr1		R-HSA-109699
R-HSA-451326	Activation of kainate receptors upon glutamate binding	1	34	0.00233806	0.352986	0.361228	1	6	0.000443918	9606	Homo sapiens	Gnb1		R-HSA-500717
R-HSA-380994	ATF4 activates genes in response to endoplasmic reticulum stress	1	34	0.00233806	0.352986	0.361228	1	7	0.000517905	9606	Homo sapiens	Cx3cl1		R-HSA-1791056
R-HSA-193807	Synthesis of bile acids and bile salts via 27-hydroxycholesterol	1	34	0.00233806	0.352986	0.361228	1	12	0.000887837	9606	Homo sapiens	Cyp27a1		R-HSA-192123
R-HSA-112311	Neurotransmitter clearance	1	34	0.00233806	0.352986	0.361228	1	13	0.000961823	9606	Homo sapiens	Aldh2		R-HSA-380608
R-HSA-8940973	RUNX2 regulates osteoblast differentiation	1	34	0.00233806	0.352986	0.361228	1	24	0.00177567	9606	Homo sapiens	Hes1		R-HSA-9008177
R-HSA-622312	Inflammasomes	1	34	0.00233806	0.352986	0.361228	1	28	0.00207162	9606	Homo sapiens	Nfkb1		R-HSA-9603905
R-HSA-9612973	Autophagy	3	166	0.0114152	0.356826	0.361228	12	108	0.00799053	9606	Homo sapiens	Tubb2a;Gfap		R-HSA-9626242;R-HSA-9626034;R-HSA-9646679;R-HSA-9646390;R-HSA-9626039;R-HSA-9625188;R-HSA-9646383;R-HSA-9626046;R-HSA-9646685;R-HSA-9626060;R-HSA-9625196;R-HSA-9625197
R-HSA-72086	mRNA Capping	1	35	0.00240682	0.361228	0.361228	10	11	0.00081385	9606	Homo sapiens	Mt1a		R-HSA-77073;R-HSA-77090;R-HSA-77077;R-HSA-77095;R-HSA-77078;R-HSA-77081;R-HSA-77083;R-HSA-77069;R-HSA-77085;R-HSA-77068
R-HSA-456926	Thrombin signalling through proteinase activated receptors (PARs)	1	35	0.00240682	0.361228	0.361228	6	15	0.0011098	9606	Homo sapiens	Gnb1		R-HSA-396996;R-HSA-397891;R-HSA-114552;R-HSA-396941;R-HSA-397835;R-HSA-114558
R-HSA-450282	MAPK targets/ Nuclear events mediated by MAP kinases	1	35	0.00240682	0.361228	0.361228	2	16	0.00118378	9606	Homo sapiens	Fos		R-HSA-450292;R-HSA-450325
R-HSA-420092	Glucagon-type ligand receptors	1	35	0.00240682	0.361228	0.361228	1	8	0.000591891	9606	Homo sapiens	Gnb1		R-HSA-381612
R-HSA-9674555	Signaling by CSF3 (G-CSF)	1	35	0.00240682	0.361228	0.361228	2	21	0.00155371	9606	Homo sapiens	Sag		R-HSA-9705729;R-HSA-9705738
R-HSA-210745	Regulation of gene expression in beta cells	1	35	0.00240682	0.361228	0.361228	1	12	0.000887837	9606	Homo sapiens	Neurod1		R-HSA-211346
R-HSA-9018683	Biosynthesis of DPA-derived SPMs	1	35	0.00240682	0.361228	0.361228	1	21	0.00155371	9606	Homo sapiens	Ptgs2		R-HSA-9026408
R-HSA-1592389	Activation of Matrix Metalloproteinases	1	35	0.00240682	0.361228	0.361228	1	27	0.00199763	9606	Homo sapiens	Timp1		R-HSA-1602454
R-HSA-373080	Class B/2 (Secretin family receptors)	2	99	0.00680787	0.361503	0.361503	2	20	0.00147973	9606	Homo sapiens	Fzd1;Gnb1		R-HSA-381612;R-HSA-201708
R-HSA-5358351	Signaling by Hedgehog	3	168	0.0115527	0.363761	0.363761	5	82	0.00606688	9606	Homo sapiens	Sel1l;Tubb2a		R-HSA-5362441;R-HSA-5610733;R-HSA-5362459;R-HSA-5610767;R-HSA-5362412
R-HSA-168928	DDX58/IFIH1-mediated induction of interferon-alpha/beta	2	100	0.00687663	0.36608	0.36608	2	53	0.00392128	9606	Homo sapiens	Nfkb1;Nfkbia		R-HSA-168166;R-HSA-168140
R-HSA-9006931	Signaling by Nuclear Receptors	6	384	0.0264063	0.368307	0.368307	12	192	0.0142054	9606	Homo sapiens	Mt1a;Gnb1;Rdh10;Hspb1;Fos		R-HSA-9009371;R-HSA-9012315;R-HSA-9021596;R-HSA-9625479;R-HSA-9012319;R-HSA-5362518;R-HSA-9021601;R-HSA-9021600;R-HSA-9021072;R-HSA-9011971;R-HSA-9625465;R-HSA-9009378
R-HSA-5619107	Defective TPR may confer susceptibility towards thyroid papillary carcinoma (TPC)	1	36	0.00247559	0.369366	0.369366	1	1	7.39864e-05	9606	Homo sapiens	Nup62		R-HSA-5661474
R-HSA-2424491	DAP12 signaling	1	36	0.00247559	0.369366	0.369366	10	17	0.00125777	9606	Homo sapiens	B2m		R-HSA-2395412;R-HSA-2424484;R-HSA-210289;R-HSA-2424486;R-HSA-2424487;R-HSA-2424480;R-HSA-2396594;R-HSA-2424482;R-HSA-2395439;R-HSA-2395801
R-HSA-9706574	RHOBTB GTPase Cycle	1	36	0.00247559	0.369366	0.369366	2	4	0.000295946	9606	Homo sapiens	Tra2b		R-HSA-9018778;R-HSA-9018787
R-HSA-76046	RNA Polymerase III Transcription Initiation	1	36	0.00247559	0.369366	0.369366	6	13	0.000961823	9606	Homo sapiens	Mt1a		R-HSA-112150;R-HSA-76056;R-HSA-112152;R-HSA-83803;R-HSA-83805;R-HSA-76060
R-HSA-9687139	Aberrant regulation of mitotic cell cycle due to RB1 defects	1	36	0.00247559	0.369366	0.369366	1	3	0.000221959	9606	Homo sapiens	Ccnd2		R-HSA-9659782
R-HSA-2173789	TGF-beta receptor signaling activates SMADs	1	36	0.00247559	0.369366	0.369366	1	39	0.00288547	9606	Homo sapiens	Ube2m		R-HSA-4332236
R-HSA-1643685	Disease	33	2423	0.166621	0.375761	0.375761	142	1631	0.120672	9606	Homo sapiens	Opn1sw;Serping1;Atp1a2;Fxyd1;Cebpd;Cp;C3;Tf;Ttr;Sel1l;Hes1;Nfkb1;Muc3;Fmod;Ccnd2;Tubb2a;Nup62;Nfkbia;Lig4;Fgfr1;Arpc1b;Rbp4;Cyp27a1;Mt1a;Gnb1;B2m		R-HSA-9660819;R-HSA-2023455;R-HSA-182279;R-HSA-2023451;R-HSA-9666458;R-HSA-9660824;R-HSA-182286;R-HSA-9660828;R-HSA-167181;R-HSA-3656230;R-HSA-5096537;R-HSA-9659782;R-HSA-167191;R-HSA-5096532;R-HSA-167192;R-HSA-167196;R-HSA-2453818;R-HSA-167197;R-HSA-9613490;R-HSA-167459;R-HSA-9035949;R-HSA-9035950;R-HSA-5387386;R-HSA-9613498;R-HSA-2466828;R-HSA-4396392;R-HSA-2400009;R-HSA-167468;R-HSA-5602170;R-…
R-HSA-167158	Formation of the HIV-1 Early Elongation Complex	1	37	0.00254435	0.377401	0.377401	5	5	0.000369932	9606	Homo sapiens	Mt1a		R-HSA-167072;R-HSA-167089;R-HSA-167478;R-HSA-167083;R-HSA-167085
R-HSA-113418	Formation of the Early Elongation Complex	1	37	0.00254435	0.377401	0.377401	3	3	0.000221959	9606	Homo sapiens	Mt1a		R-HSA-113402;R-HSA-113407;R-HSA-112383
R-HSA-2022854	Keratan sulfate biosynthesis	1	37	0.00254435	0.377401	0.377401	8	9	0.000665877	9606	Homo sapiens	Fmod		R-HSA-2046175;R-HSA-2046222;R-HSA-2025724;R-HSA-2046285;R-HSA-2046298;R-HSA-2025723;R-HSA-2046265;R-HSA-2046180
R-HSA-203615	eNOS activation	1	37	0.00254435	0.377401	0.377401	1	20	0.00147973	9606	Homo sapiens	Ddah1		R-HSA-5693373
R-HSA-1296065	Inwardly rectifying K+ channels	1	38	0.00261312	0.385334	0.385334	3	7	0.000517905	9606	Homo sapiens	Gnb1		R-HSA-1013020;R-HSA-1013013;R-HSA-1013012
R-HSA-9675126	Diseases of mitotic cell cycle	1	38	0.00261312	0.385334	0.385334	1	5	0.000369932	9606	Homo sapiens	Ccnd2		R-HSA-9659782
R-HSA-400253	Circadian Clock	2	105	0.00722046	0.388771	0.388771	4	59	0.0043652	9606	Homo sapiens	Ppara		R-HSA-879724;R-HSA-5663156;R-HSA-1368065;R-HSA-1801587
R-HSA-159227	Transport of the SLBP independent Mature mRNA	1	39	0.00268189	0.393167	0.393167	3	3	0.000221959	9606	Homo sapiens	Nup62		R-HSA-158481;R-HSA-158484;R-HSA-111439
R-HSA-167243	Tat-mediated HIV elongation arrest and recovery	1	39	0.00268189	0.393167	0.393167	3	3	0.000221959	9606	Homo sapiens	Mt1a		R-HSA-167090;R-HSA-167459;R-HSA-167148
R-HSA-167238	Pausing and recovery of Tat-mediated HIV elongation	1	39	0.00268189	0.393167	0.393167	2	2	0.000147973	9606	Homo sapiens	Mt1a		R-HSA-167076;R-HSA-167150
R-HSA-397795	G-protein beta:gamma signalling	1	39	0.00268189	0.393167	0.393167	12	15	0.0011098	9606	Homo sapiens	Gnb1		R-HSA-8964634;R-HSA-392295;R-HSA-8964604;R-HSA-8964605;R-HSA-8964317;R-HSA-8964271;R-HSA-398193;R-HSA-392300;R-HSA-8964241;R-HSA-8964614;R-HSA-398040;R-HSA-8964599
R-HSA-917977	Transferrin endocytosis and recycling	1	39	0.00268189	0.393167	0.393167	6	11	0.00081385	9606	Homo sapiens	Tf		R-HSA-917839;R-HSA-917807;R-HSA-917835;R-HSA-917814;R-HSA-5691150;R-HSA-917987
R-HSA-4085377	SUMOylation of SUMOylation proteins	1	39	0.00268189	0.393167	0.393167	2	5	0.000369932	9606	Homo sapiens	Nup62		R-HSA-4551649;R-HSA-4551679
R-HSA-5365859	RA biosynthesis pathway	1	39	0.00268189	0.393167	0.393167	1	11	0.00081385	9606	Homo sapiens	Rdh10		R-HSA-5362518
R-HSA-1855204	Synthesis of IP3 and IP4 in the cytosol	1	39	0.00268189	0.393167	0.393167	1	12	0.000887837	9606	Homo sapiens	Synj1		R-HSA-1855218
R-HSA-9022692	Regulation of MECP2 expression and activity	1	39	0.00268189	0.393167	0.393167	1	14	0.00103581	9606	Homo sapiens	Foxg1		R-HSA-9022625
R-HSA-354192	Integrin signaling	1	39	0.00268189	0.393167	0.393167	1	24	0.00177567	9606	Homo sapiens	Ptpn1		R-HSA-377643
R-HSA-422356	Regulation of insulin secretion	2	106	0.00728923	0.393267	0.393267	8	34	0.00251554	9606	Homo sapiens	Gnb1;Kcnb1		R-HSA-400037;R-HSA-381713;R-HSA-422320;R-HSA-400097;R-HSA-400046;R-HSA-381612;R-HSA-400092;R-HSA-381706
R-HSA-6811434	COPI-dependent Golgi-to-ER retrograde traffic	2	107	0.007358	0.397748	0.397748	2	11	0.00081385	9606	Homo sapiens	Tubb2a		R-HSA-6811426;R-HSA-6811423
R-HSA-6807878	COPI-mediated anterograde transport	2	107	0.007358	0.397748	0.397748	2	12	0.000887837	9606	Homo sapiens	Tubb2a		R-HSA-6809006;R-HSA-6809003
R-HSA-159230	Transport of the SLBP Dependant Mature mRNA	1	40	0.00275065	0.4009	0.4009	3	3	0.000221959	9606	Homo sapiens	Nup62		R-HSA-77587;R-HSA-159046;R-HSA-159050
R-HSA-167287	HIV elongation arrest and recovery	1	40	0.00275065	0.4009	0.4009	3	3	0.000221959	9606	Homo sapiens	Mt1a		R-HSA-167284;R-HSA-167288;R-HSA-167481
R-HSA-167290	Pausing and recovery of HIV elongation	1	40	0.00275065	0.4009	0.4009	2	2	0.000147973	9606	Homo sapiens	Mt1a		R-HSA-167282;R-HSA-167292
R-HSA-390471	Association of TriC/CCT with target proteins during biosynthesis	1	40	0.00275065	0.4009	0.4009	1	2	0.000147973	9606	Homo sapiens	Dcaf7		R-HSA-390470
R-HSA-170822	Regulation of Glucokinase by Glucokinase Regulatory Protein	1	40	0.00275065	0.4009	0.4009	1	5	0.000369932	9606	Homo sapiens	Nup62		R-HSA-170796
R-HSA-5696394	DNA Damage Recognition in GG-NER	1	40	0.00275065	0.4009	0.4009	1	5	0.000369932	9606	Homo sapiens	Ino80e		R-HSA-5691006
R-HSA-163359	Glucagon signaling in metabolic regulation	1	40	0.00275065	0.4009	0.4009	1	6	0.000443918	9606	Homo sapiens	Gnb1		R-HSA-825631
R-HSA-4090294	SUMOylation of intracellular receptors	1	40	0.00275065	0.4009	0.4009	1	25	0.00184966	9606	Homo sapiens	Ppara		R-HSA-4341070
R-HSA-162587	HIV Life Cycle	3	179	0.0123092	0.401651	0.401651	50	117	0.00865641	9606	Homo sapiens	Mt1a;Nup62;Lig4		R-HSA-167181;R-HSA-167191;R-HSA-175258;R-HSA-167192;R-HSA-167196;R-HSA-167197;R-HSA-9613490;R-HSA-167459;R-HSA-167072;R-HSA-167076;R-HSA-167077;R-HSA-9613498;R-HSA-167083;R-HSA-167087;R-HSA-167084;R-HSA-167468;R-HSA-167085;R-HSA-167090;R-HSA-167474;R-HSA-165043;R-HSA-167089;R-HSA-167478;R-HSA-165047;R-HSA-167477;R-HSA-167098;R-HSA-167097;R-HSA-167481;R-HSA-167484;R-HSA-167111;R-HSA-167115;R-HSA-1…
R-HSA-9020702	Interleukin-1 signaling	2	109	0.00749553	0.406665	0.406665	15	47	0.00347736	9606	Homo sapiens	Nfkb1;Nfkbia		R-HSA-209063;R-HSA-168166;R-HSA-5684275;R-HSA-209125;R-HSA-209061;R-HSA-2730894;R-HSA-5684273;R-HSA-5684250;R-HSA-168140;R-HSA-5684248;R-HSA-5684261;R-HSA-451634;R-HSA-9630923;R-HSA-209087;R-HSA-5684267
R-HSA-193704	p75 NTR receptor-mediated signalling	2	109	0.00749553	0.406665	0.406665	4	50	0.00369932	9606	Homo sapiens	Nfkb1;Nfkbia		R-HSA-209536;R-HSA-193700;R-HSA-193691;R-HSA-193705
R-HSA-6814122	Cooperation of PDCL (PhLP1) and TRiC/CCT in G-protein beta folding	1	41	0.00281942	0.408535	0.408535	7	11	0.00081385	9606	Homo sapiens	Gnb1		R-HSA-6814119;R-HSA-6814418;R-HSA-8850560;R-HSA-8850527;R-HSA-6814124;R-HSA-6814121;R-HSA-6814120
R-HSA-5663213	RHO GTPases Activate WASPs and WAVEs	1	41	0.00281942	0.408535	0.408535	4	10	0.000739864	9606	Homo sapiens	Arpc1b		R-HSA-2029466;R-HSA-442592;R-HSA-2197690;R-HSA-2029473
R-HSA-180746	Nuclear import of Rev protein	1	41	0.00281942	0.408535	0.408535	2	7	0.000517905	9606	Homo sapiens	Nup62		R-HSA-180710;R-HSA-180732
R-HSA-901042	Calnexin/calreticulin cycle	1	41	0.00281942	0.408535	0.408535	1	13	0.000961823	9606	Homo sapiens	Sel1l		R-HSA-8867288
R-HSA-202131	Metabolism of nitric oxide: NOS3 activation and regulation	1	41	0.00281942	0.408535	0.408535	1	26	0.00192365	9606	Homo sapiens	Ddah1		R-HSA-5693373
R-HSA-72203	Processing of Capped Intron-Containing Pre-mRNA	4	256	0.0176042	0.414532	0.414532	31	32	0.00236756	9606	Homo sapiens	Mt1a;Cpsf2;Tra2b;Nup62		R-HSA-8849157;R-HSA-72130;R-HSA-159046;R-HSA-75079;R-HSA-159050;R-HSA-75081;R-HSA-75080;R-HSA-72139;R-HSA-75083;R-HSA-75082;R-HSA-111439;R-HSA-72143;R-HSA-77587;R-HSA-158481;R-HSA-158484;R-HSA-75097;R-HSA-75096;R-HSA-75098;R-HSA-77594;R-HSA-72095;R-HSA-72160;R-HSA-72231;R-HSA-72103;R-HSA-72107;R-HSA-158441;R-HSA-158447;R-HSA-72180;R-HSA-156661;R-HSA-72185;R-HSA-72124;R-HSA-72127
R-HSA-3108232	SUMO E3 ligases SUMOylate target proteins	3	183	0.0125842	0.415284	0.415284	14	131	0.00969222	9606	Homo sapiens	Nup62;Ppara;Nfkbia		R-HSA-5228525;R-HSA-3000399;R-HSA-5228523;R-HSA-4551649;R-HSA-4615872;R-HSA-4341070;R-HSA-3000348;R-HSA-5228508;R-HSA-4615987;R-HSA-4656914;R-HSA-3000411;R-HSA-4570493;R-HSA-4551679;R-HSA-4655355
R-HSA-166786	Creation of C4 and C2 activators	2	111	0.00763306	0.415518	0.415518	2	8	0.000591891	9606	Homo sapiens	C1s;C1r		R-HSA-173626;R-HSA-173631
R-HSA-3301854	Nuclear Pore Complex (NPC) Disassembly	1	42	0.00288819	0.416073	0.416073	2	2	0.000147973	9606	Homo sapiens	Nup62		R-HSA-2990880;R-HSA-2990882
R-HSA-381042	PERK regulates gene expression	1	42	0.00288819	0.416073	0.416073	1	11	0.00081385	9606	Homo sapiens	Cx3cl1		R-HSA-1791056
R-HSA-1483255	PI Metabolism	2	112	0.00770183	0.41992	0.41992	5	89	0.00658479	9606	Homo sapiens	Synj1		R-HSA-1676203;R-HSA-1675994;R-HSA-1675836;R-HSA-1676177;R-HSA-1675988
R-HSA-72163	mRNA Splicing - Major Pathway	3	185	0.0127218	0.422064	0.422064	9	9	0.000665877	9606	Homo sapiens	Mt1a;Cpsf2;Tra2b		R-HSA-72160;R-HSA-72130;R-HSA-72231;R-HSA-156661;R-HSA-72139;R-HSA-72107;R-HSA-72124;R-HSA-72143;R-HSA-72127
R-HSA-3232142	SUMOylation of ubiquitinylation proteins	1	43	0.00295695	0.423516	0.423516	1	3	0.000221959	9606	Homo sapiens	Nup62		R-HSA-5228523
R-HSA-193775	Synthesis of bile acids and bile salts via 24-hydroxycholesterol	1	43	0.00295695	0.423516	0.423516	6	28	0.00207162	9606	Homo sapiens	Cyp27a1		R-HSA-193792;R-HSA-193713;R-HSA-193719;R-HSA-193780;R-HSA-193787;R-HSA-193737
R-HSA-3371511	HSF1 activation	1	43	0.00295695	0.423516	0.423516	1	7	0.000517905	9606	Homo sapiens	Hspb1		R-HSA-4793819
R-HSA-1839126	FGFR2 mutant receptor activation	1	43	0.00295695	0.423516	0.423516	1	18	0.00133175	9606	Homo sapiens	Mt1a		R-HSA-8851710
R-HSA-6804757	Regulation of TP53 Degradation	1	43	0.00295695	0.423516	0.423516	1	30	0.00221959	9606	Homo sapiens	Cds1		R-HSA-349426
R-HSA-8941326	RUNX2 regulates bone development	1	43	0.00295695	0.423516	0.423516	1	32	0.00236756	9606	Homo sapiens	Hes1		R-HSA-9008177
R-HSA-3371453	Regulation of HSF1-mediated heat shock response	2	113	0.0077706	0.424305	0.424305	3	14	0.00103581	9606	Homo sapiens	Nup62;Hspb1		R-HSA-3371467;R-HSA-5252041;R-HSA-3371518
R-HSA-442755	Activation of NMDA receptors and postsynaptic events	2	113	0.0077706	0.424305	0.424305	3	71	0.00525303	9606	Homo sapiens	Tubb2a		R-HSA-9610627;R-HSA-9619542;R-HSA-9610408
R-HSA-180910	Vpr-mediated nuclear import of PICs	1	44	0.00302572	0.430865	0.430865	1	2	0.000147973	9606	Homo sapiens	Nup62		R-HSA-180622
R-HSA-165054	Rev-mediated nuclear export of HIV RNA	1	44	0.00302572	0.430865	0.430865	2	10	0.000739864	9606	Homo sapiens	Nup62		R-HSA-165043;R-HSA-165047
R-HSA-71064	Lysine catabolism	1	44	0.00302572	0.430865	0.430865	2	13	0.000961823	9606	Homo sapiens	Aadat		R-HSA-508561;R-HSA-70952
R-HSA-381771	Synthesis, secretion, and inactivation of Glucagon-like Peptide-1 (GLP-1)	1	44	0.00302572	0.430865	0.430865	1	7	0.000517905	9606	Homo sapiens	Gnb1		R-HSA-383313
R-HSA-3700989	Transcriptional Regulation by TP53	7	487	0.0334892	0.43104	0.43104	15	259	0.0191625	9606	Homo sapiens	Cds1;Btg2;Mt1a;Rabggta;Fos		R-HSA-6797606;R-HSA-6798020;R-HSA-6801089;R-HSA-6798031;R-HSA-6801101;R-HSA-6806412;R-HSA-6804266;R-HSA-6801109;R-HSA-69685;R-HSA-349426;R-HSA-6797616;R-HSA-6797712;R-HSA-6801087;R-HSA-6798044;R-HSA-6806394
R-HSA-168898	Toll-like Receptor Cascades	3	188	0.0129281	0.432184	0.432184	12	185	0.0136875	9606	Homo sapiens	Nfkb1;Fos;Nfkbia		R-HSA-450292;R-HSA-450325;R-HSA-5684261;R-HSA-168166;R-HSA-451634;R-HSA-5684275;R-HSA-5684273;R-HSA-9630923;R-HSA-5684250;R-HSA-5684267;R-HSA-168140;R-HSA-5684248
R-HSA-162906	HIV Infection	4	264	0.0181543	0.437297	0.437297	57	160	0.0118378	9606	Homo sapiens	Mt1a;Nup62;B2m;Lig4		R-HSA-182279;R-HSA-180622;R-HSA-182286;R-HSA-167181;R-HSA-167191;R-HSA-175258;R-HSA-167192;R-HSA-167196;R-HSA-167197;R-HSA-9613490;R-HSA-167459;R-HSA-167072;R-HSA-167076;R-HSA-167077;R-HSA-9613498;R-HSA-167083;R-HSA-167087;R-HSA-167084;R-HSA-167468;R-HSA-167085;R-HSA-167090;R-HSA-167474;R-HSA-165043;R-HSA-167089;R-HSA-167478;R-HSA-165047;R-HSA-167477;R-HSA-167098;R-HSA-167097;R-HSA-167481;R-HSA-1…
R-HSA-2046106	alpha-linolenic acid (ALA) metabolism	1	45	0.00309448	0.43812	0.43812	1	15	0.0011098	9606	Homo sapiens	Acsl1		R-HSA-2046085
R-HSA-749476	RNA Polymerase III Abortive And Retractive Initiation	1	46	0.00316325	0.445283	0.445283	13	13	0.000961823	9606	Homo sapiens	Mt1a		R-HSA-113442;R-HSA-113449;R-HSA-113705;R-HSA-113454;R-HSA-112149;R-HSA-112055;R-HSA-112150;R-HSA-112054;R-HSA-112153;R-HSA-112152;R-HSA-112155;R-HSA-112156;R-HSA-76060
R-HSA-74158	RNA Polymerase III Transcription	1	46	0.00316325	0.445283	0.445283	18	25	0.00184966	9606	Homo sapiens	Mt1a		R-HSA-113442;R-HSA-113446;R-HSA-113449;R-HSA-113705;R-HSA-113451;R-HSA-113454;R-HSA-112149;R-HSA-112055;R-HSA-112150;R-HSA-112054;R-HSA-112153;R-HSA-76056;R-HSA-112152;R-HSA-83803;R-HSA-112155;R-HSA-83805;R-HSA-76060;R-HSA-112156
R-HSA-177243	Interactions of Rev with host cellular proteins	1	46	0.00316325	0.445283	0.445283	4	16	0.00118378	9606	Homo sapiens	Nup62		R-HSA-165043;R-HSA-180710;R-HSA-165047;R-HSA-180732
R-HSA-168276	NS1 Mediated Effects on Host Pathways	1	46	0.00316325	0.445283	0.445283	1	6	0.000443918	9606	Homo sapiens	Nup62		R-HSA-1176059
R-HSA-6806003	Regulation of TP53 Expression and Degradation	1	46	0.00316325	0.445283	0.445283	1	35	0.00258952	9606	Homo sapiens	Cds1		R-HSA-349426
R-HSA-2990846	SUMOylation	3	192	0.0132031	0.445578	0.445578	14	140	0.0103581	9606	Homo sapiens	Nup62;Ppara;Nfkbia		R-HSA-5228525;R-HSA-3000399;R-HSA-5228523;R-HSA-4551649;R-HSA-4615872;R-HSA-4341070;R-HSA-3000348;R-HSA-5228508;R-HSA-4615987;R-HSA-4656914;R-HSA-3000411;R-HSA-4570493;R-HSA-4551679;R-HSA-4655355
R-HSA-5696398	Nucleotide Excision Repair	2	119	0.00818319	0.450248	0.450248	18	37	0.0027375	9606	Homo sapiens	Ino80e;Mt1a		R-HSA-6782211;R-HSA-9684118;R-HSA-6781824;R-HSA-6782208;R-HSA-5691006;R-HSA-6781867;R-HSA-6781833;R-HSA-6782069;R-HSA-6782004;R-HSA-6782131;R-HSA-6782227;R-HSA-6781840;R-HSA-6782224;R-HSA-6782141;R-HSA-6782204;R-HSA-6781818;R-HSA-6782138;R-HSA-6782234
R-HSA-73779	RNA Polymerase II Transcription Pre-Initiation And Promoter Opening	1	47	0.00323202	0.452355	0.452355	3	5	0.000369932	9606	Homo sapiens	Mt1a		R-HSA-109639;R-HSA-75095;R-HSA-109638
R-HSA-3371568	Attenuation phase	1	47	0.00323202	0.452355	0.452355	3	5	0.000369932	9606	Homo sapiens	Hspb1		R-HSA-3371554;R-HSA-5082369;R-HSA-5082384
R-HSA-176033	Interactions of Vpr with host cellular proteins	1	47	0.00323202	0.452355	0.452355	1	4	0.000295946	9606	Homo sapiens	Nup62		R-HSA-180622
R-HSA-211000	Gene Silencing by RNA	2	120	0.00825196	0.454508	0.454508	4	40	0.00295946	9606	Homo sapiens	Mt1a;Nup62		R-HSA-5601926;R-HSA-5578742;R-HSA-5578744;R-HSA-203901
R-HSA-5663202	Diseases of signal transduction by growth factor receptors and second messengers	7	499	0.0343144	0.455945	0.455945	28	484	0.0358094	9606	Homo sapiens	Mt1a;Sel1l;Hes1;Fgfr1		R-HSA-2023455;R-HSA-2023451;R-HSA-5654544;R-HSA-5654545;R-HSA-5655326;R-HSA-5655263;R-HSA-8853325;R-HSA-8853322;R-HSA-2220979;R-HSA-5655240;R-HSA-1839100;R-HSA-1839098;R-HSA-5387386;R-HSA-1839094;R-HSA-4396392;R-HSA-5655290;R-HSA-1982066;R-HSA-2400009;R-HSA-5387389;R-HSA-1982065;R-HSA-5655269;R-HSA-5655266;R-HSA-5483238;R-HSA-5655278;R-HSA-2023462;R-HSA-8851710;R-HSA-2023460;R-HSA-2023456
R-HSA-9648025	EML4 and NUDC in mitotic spindle formation	2	121	0.00832073	0.458749	0.458749	2	5	0.000369932	9606	Homo sapiens	Tubb2a		R-HSA-9648114;R-HSA-9648017
R-HSA-72172	mRNA Splicing	3	196	0.0134782	0.458848	0.458848	14	14	0.00103581	9606	Homo sapiens	Mt1a;Cpsf2;Tra2b		R-HSA-72160;R-HSA-72130;R-HSA-72231;R-HSA-75079;R-HSA-75081;R-HSA-75080;R-HSA-72139;R-HSA-72107;R-HSA-75083;R-HSA-75082;R-HSA-72143;R-HSA-156661;R-HSA-72124;R-HSA-72127
R-HSA-9670095	Inhibition of DNA recombination at telomere	1	48	0.00330078	0.459338	0.459338	1	4	0.000295946	9606	Homo sapiens	Mt1a		R-HSA-9670149
R-HSA-168271	Transport of Ribonucleoproteins into the Host Nucleus	1	48	0.00330078	0.459338	0.459338	1	4	0.000295946	9606	Homo sapiens	Nup62		R-HSA-168337
R-HSA-8853884	Transcriptional Regulation by VENTX	1	48	0.00330078	0.459338	0.459338	2	13	0.000961823	9606	Homo sapiens	Nfkb1		R-HSA-3857305;R-HSA-3790130
R-HSA-400508	Incretin synthesis, secretion, and inactivation	1	48	0.00330078	0.459338	0.459338	1	14	0.00103581	9606	Homo sapiens	Gnb1		R-HSA-383313
R-HSA-71240	Tryptophan catabolism	1	48	0.00330078	0.459338	0.459338	1	16	0.00118378	9606	Homo sapiens	Aadat		R-HSA-893583
R-HSA-382556	ABC-family proteins mediated transport	2	122	0.00838949	0.462971	0.462971	4	27	0.00199763	9606	Homo sapiens	Abcc1;Sel1l		R-HSA-8866551;R-HSA-1454916;R-HSA-8866546;R-HSA-8866542
R-HSA-167200	Formation of HIV-1 elongation complex containing HIV-1 Tat	1	49	0.00336955	0.466232	0.466232	4	5	0.000369932	9606	Homo sapiens	Mt1a		R-HSA-170706;R-HSA-170704;R-HSA-167191;R-HSA-167196
R-HSA-991365	Activation of GABAB receptors	1	49	0.00336955	0.466232	0.466232	3	8	0.000591891	9606	Homo sapiens	Gnb1		R-HSA-1013020;R-HSA-1013013;R-HSA-1013012
R-HSA-977444	GABA B receptor activation	1	49	0.00336955	0.466232	0.466232	3	9	0.000665877	9606	Homo sapiens	Gnb1		R-HSA-1013020;R-HSA-1013013;R-HSA-1013012
R-HSA-5423646	Aflatoxin activation and detoxification	1	49	0.00336955	0.466232	0.466232	1	18	0.00133175	9606	Homo sapiens	Mgst1		R-HSA-5423653
R-HSA-3214841	PKMTs methylate histone lysines	1	49	0.00336955	0.466232	0.466232	1	22	0.0016277	9606	Homo sapiens	Nfkb1		R-HSA-8865237
R-HSA-196741	Cobalamin (Cbl, vitamin B12) transport and metabolism	1	49	0.00336955	0.466232	0.466232	1	29	0.00214561	9606	Homo sapiens	Abcc1		R-HSA-3095901
R-HSA-202424	Downstream TCR signaling	2	124	0.00852703	0.471358	0.471358	4	24	0.00177567	9606	Homo sapiens	Nfkb1;Nfkbia		R-HSA-5607728;R-HSA-2730894;R-HSA-5607724;R-HSA-202541
R-HSA-5610787	Hedgehog 'off' state	2	124	0.00852703	0.471358	0.471358	2	32	0.00236756	9606	Homo sapiens	Tubb2a		R-HSA-5610733;R-HSA-5610767
R-HSA-2219528	PI3K/AKT Signaling in Cancer	2	124	0.00852703	0.471358	0.471358	1	21	0.00155371	9606	Homo sapiens	Fgfr1		R-HSA-2400009
R-HSA-167152	Formation of HIV elongation complex in the absence of HIV Tat	1	50	0.00343832	0.473039	0.473039	2	2	0.000147973	9606	Homo sapiens	Mt1a		R-HSA-167077;R-HSA-167084
R-HSA-73762	RNA Polymerase I Transcription Initiation	1	50	0.00343832	0.473039	0.473039	3	6	0.000443918	9606	Homo sapiens	Mt1a		R-HSA-73865;R-HSA-73757;R-HSA-73758
R-HSA-4615885	SUMOylation of DNA replication proteins	1	50	0.00343832	0.473039	0.473039	2	8	0.000591891	9606	Homo sapiens	Nup62		R-HSA-5228525;R-HSA-4655355
R-HSA-3781865	Diseases of glycosylation	3	202	0.0138908	0.478496	0.478496	8	77	0.00569695	9606	Homo sapiens	Muc3;Fmod		R-HSA-3656230;R-HSA-6785524;R-HSA-9035949;R-HSA-5096537;R-HSA-3656258;R-HSA-9035950;R-HSA-5096532;R-HSA-3656269
R-HSA-69236	G1 Phase	1	51	0.00350708	0.479759	0.479759	9	15	0.0011098	9606	Homo sapiens	Ccnd2		R-HSA-8941915;R-HSA-8942607;R-HSA-9018017;R-HSA-69227;R-HSA-8942803;R-HSA-1226094;R-HSA-8942836;R-HSA-1226095;R-HSA-8941895
R-HSA-69231	Cyclin D associated events in G1	1	51	0.00350708	0.479759	0.479759	9	15	0.0011098	9606	Homo sapiens	Ccnd2		R-HSA-8941915;R-HSA-8942607;R-HSA-9018017;R-HSA-69227;R-HSA-8942803;R-HSA-1226094;R-HSA-8942836;R-HSA-1226095;R-HSA-8941895
R-HSA-4570464	SUMOylation of RNA binding proteins	1	51	0.00350708	0.479759	0.479759	1	4	0.000295946	9606	Homo sapiens	Nup62		R-HSA-4570493
R-HSA-75876	Synthesis of very long-chain fatty acyl-CoAs	1	51	0.00350708	0.479759	0.479759	1	12	0.000887837	9606	Homo sapiens	Acsl1		R-HSA-201035
R-HSA-3928662	EPHB-mediated forward signaling	1	51	0.00350708	0.479759	0.479759	1	26	0.00192365	9606	Homo sapiens	Arpc1b		R-HSA-3928595
R-HSA-597592	Post-translational protein modification	21	1598	0.109889	0.482098	0.482098	63	526	0.0389168	9606	Homo sapiens	Tubb2a;Nup62;Timp1;Ube2m;Ppara;Cp;Nfkbia;Agtpbp1;C3;Ino80e;C4a;Tf;Sparc;Sel1l;Sag;Spp1;Rabggta;Muc3;Dcaf7		R-HSA-8956040;R-HSA-8956045;R-HSA-4615872;R-HSA-913675;R-HSA-4341070;R-HSA-8955289;R-HSA-5228508;R-HSA-8955285;R-HSA-5689544;R-HSA-977071;R-HSA-8952618;R-HSA-5228525;R-HSA-8952620;R-HSA-5228523;R-HSA-4551649;R-HSA-8867370;R-HSA-6781897;R-HSA-3000348;R-HSA-8955706;R-HSA-8952638;R-HSA-8952639;R-HSA-4570493;R-HSA-981814;R-HSA-4551679;R-HSA-8870461;R-HSA-6786012;R-HSA-4655355;R-HSA-8866105;R-HSA-9818…
R-HSA-2980736	Peptide hormone metabolism	2	127	0.00873332	0.483791	0.483791	2	63	0.00466114	9606	Homo sapiens	Pcsk2;Gnb1		R-HSA-9023178;R-HSA-383313
R-HSA-167162	RNA Polymerase II HIV Promoter Escape	1	52	0.00357585	0.486395	0.486395	9	9	0.000665877	9606	Homo sapiens	Mt1a		R-HSA-167474;R-HSA-9613490;R-HSA-167136;R-HSA-167121;R-HSA-9613498;R-HSA-167115;R-HSA-167113;R-HSA-167468;R-HSA-167117
R-HSA-167161	HIV Transcription Initiation	1	52	0.00357585	0.486395	0.486395	4	4	0.000295946	9606	Homo sapiens	Mt1a		R-HSA-167477;R-HSA-167130;R-HSA-167134;R-HSA-167118
R-HSA-75953	RNA Polymerase II Transcription Initiation	1	52	0.00357585	0.486395	0.486395	3	3	0.000221959	9606	Homo sapiens	Mt1a		R-HSA-75861;R-HSA-75864;R-HSA-75866
R-HSA-167169	HIV Transcription Elongation	1	52	0.00357585	0.486395	0.486395	14	15	0.0011098	9606	Homo sapiens	Mt1a		R-HSA-167072;R-HSA-167147;R-HSA-167083;R-HSA-167087;R-HSA-167181;R-HSA-167085;R-HSA-170706;R-HSA-170704;R-HSA-167089;R-HSA-167478;R-HSA-167191;R-HSA-167192;R-HSA-167196;R-HSA-167197
R-HSA-167246	Tat-mediated elongation of the HIV-1 transcript	1	52	0.00357585	0.486395	0.486395	7	8	0.000591891	9606	Homo sapiens	Mt1a		R-HSA-170706;R-HSA-170704;R-HSA-167191;R-HSA-167192;R-HSA-167196;R-HSA-167197;R-HSA-167181
R-HSA-1638074	Keratan sulfate/keratin metabolism	1	52	0.00357585	0.486395	0.486395	10	16	0.00118378	9606	Homo sapiens	Fmod		R-HSA-2046239;R-HSA-2046175;R-HSA-2046222;R-HSA-2025724;R-HSA-2046285;R-HSA-2046298;R-HSA-2025723;R-HSA-2046265;R-HSA-1793217;R-HSA-2046180
R-HSA-432040	Vasopressin regulates renal water homeostasis via Aquaporins	1	52	0.00357585	0.486395	0.486395	3	15	0.0011098	9606	Homo sapiens	Gnb1		R-HSA-432195;R-HSA-422320;R-HSA-432188
R-HSA-2142691	Synthesis of Leukotrienes (LT) and Eoxins (EX)	1	52	0.00357585	0.486395	0.486395	1	19	0.00140574	9606	Homo sapiens	Abcc1		R-HSA-266070
R-HSA-6811558	PI5P, PP2A and IER3 Regulate PI3K/AKT Signaling	2	129	0.00887086	0.491979	0.491979	1	7	0.000517905	9606	Homo sapiens	Fgfr1		R-HSA-2316434
R-HSA-73776	RNA Polymerase II Promoter Escape	1	53	0.00364462	0.492946	0.492946	7	7	0.000517905	9606	Homo sapiens	Mt1a		R-HSA-75873;R-HSA-111264;R-HSA-76576;R-HSA-9613494;R-HSA-75850;R-HSA-9613497;R-HSA-75869
R-HSA-168333	NEP/NS2 Interacts with the Cellular Export Machinery	1	53	0.00364462	0.492946	0.492946	1	2	0.000147973	9606	Homo sapiens	Nup62		R-HSA-168880
R-HSA-2172127	DAP12 interactions	1	53	0.00364462	0.492946	0.492946	14	33	0.00244155	9606	Homo sapiens	B2m		R-HSA-2424484;R-HSA-2424486;R-HSA-2424487;R-HSA-2424480;R-HSA-210309;R-HSA-2424482;R-HSA-2395439;R-HSA-2395412;R-HSA-210289;R-HSA-2272753;R-HSA-2396594;R-HSA-2272795;R-HSA-2395801;R-HSA-2172126
R-HSA-76009	Platelet Aggregation (Plug Formation)	1	53	0.00364462	0.492946	0.492946	1	27	0.00199763	9606	Homo sapiens	Ptpn1		R-HSA-377643
R-HSA-9711123	Cellular response to chemical stress	3	208	0.0143034	0.497811	0.497811	11	71	0.00525303	9606	Homo sapiens	Abcc1;Ppara;Nfe2l2		R-HSA-8932284;R-HSA-9712274;R-HSA-8932334;R-HSA-8932351;R-HSA-400143;R-HSA-9707645;R-HSA-8932322;R-HSA-8932355;R-HSA-8932309;R-HSA-9661405;R-HSA-8932327
R-HSA-69601	Ubiquitin Mediated Degradation of Phosphorylated Cdc25A	1	54	0.00371338	0.499413	0.499413	1	4	0.000295946	9606	Homo sapiens	Cds1		R-HSA-69608
R-HSA-69610	p53-Independent DNA Damage Response	1	54	0.00371338	0.499413	0.499413	1	4	0.000295946	9606	Homo sapiens	Cds1		R-HSA-69608
R-HSA-69613	p53-Independent G1/S DNA damage checkpoint	1	54	0.00371338	0.499413	0.499413	1	4	0.000295946	9606	Homo sapiens	Cds1		R-HSA-69608
R-HSA-168274	Export of Viral Ribonucleoproteins from Nucleus	1	54	0.00371338	0.499413	0.499413	1	5	0.000369932	9606	Homo sapiens	Nup62		R-HSA-168880
R-HSA-73857	RNA Polymerase II Transcription	22	1694	0.11649	0.503513	0.503513	83	885	0.065478	9606	Homo sapiens	Cds1;Btg2;Ccnd2;Eaf1;Fos;Ppara;Lgals3;Ptpn1;Mt1a;Cpsf2;Foxg1;Hes1;Spp1;Nfkb1;Rabggta		R-HSA-112385;R-HSA-113409;R-HSA-113411;R-HSA-113413;R-HSA-113412;R-HSA-8938382;R-HSA-113414;R-HSA-112392;R-HSA-112395;R-HSA-3790130;R-HSA-8938371;R-HSA-77069;R-HSA-112396;R-HSA-77068;R-HSA-77071;R-HSA-77073;R-HSA-1980047;R-HSA-113429;R-HSA-382096;R-HSA-113430;R-HSA-77592;R-HSA-6810238;R-HSA-8878237;R-HSA-6810235;R-HSA-6806394;R-HSA-8938389;R-HSA-6810233;R-HSA-111264;R-HSA-76576;R-HSA-3857305;R-HS…
R-HSA-5173105	O-linked glycosylation	2	132	0.00907716	0.504107	0.504107	17	28	0.00207162	9606	Homo sapiens	Muc3		R-HSA-5694487;R-HSA-977071;R-HSA-977228;R-HSA-1964505;R-HSA-913675;R-HSA-1964501;R-HSA-914017;R-HSA-914018;R-HSA-914012;R-HSA-914008;R-HSA-914010;R-HSA-981497;R-HSA-914005;R-HSA-981814;R-HSA-914006;R-HSA-6786012;R-HSA-981809
R-HSA-76042	RNA Polymerase II Transcription Initiation And Promoter Clearance	1	55	0.00378215	0.505799	0.505799	11	11	0.00081385	9606	Homo sapiens	Mt1a		R-HSA-75873;R-HSA-111264;R-HSA-76576;R-HSA-75861;R-HSA-9613494;R-HSA-75864;R-HSA-75866;R-HSA-75850;R-HSA-9613497;R-HSA-75949;R-HSA-75869
R-HSA-3560782	Diseases associated with glycosaminoglycan metabolism	1	55	0.00378215	0.505799	0.505799	5	29	0.00214561	9606	Homo sapiens	Fmod		R-HSA-3656230;R-HSA-9035949;R-HSA-3656258;R-HSA-9035950;R-HSA-3656269
R-HSA-2046104	alpha-linolenic (omega3) and linoleic (omega6) acid metabolism	1	55	0.00378215	0.505799	0.505799	2	25	0.00184966	9606	Homo sapiens	Acsl1		R-HSA-2046085;R-HSA-2046098
R-HSA-9709957	Sensory Perception	9	681	0.0468299	0.507929	0.507929	25	107	0.00791654	9606	Homo sapiens	Grk1;Rbp4;Opn1sw;Ttr;Gnb1;Rdh10;Rho;Sag;Cngb1		R-HSA-2466085;R-HSA-74947;R-HSA-2453863;R-HSA-2404134;R-HSA-74882;R-HSA-2404135;R-HSA-2454118;R-HSA-74948;R-HSA-2581474;R-HSA-3229181;R-HSA-2453876;R-HSA-2514867;R-HSA-2581488;R-HSA-2514865;R-HSA-2465917;R-HSA-2485180;R-HSA-2485182;R-HSA-2632521;R-HSA-9656891;R-HSA-3229213;R-HSA-74031;R-HSA-381749;R-HSA-381750;R-HSA-74101;R-HSA-74872
R-HSA-2500257	Resolution of Sister Chromatid Cohesion	2	134	0.00921469	0.512089	0.512089	4	8	0.000591891	9606	Homo sapiens	Tubb2a		R-HSA-2484822;R-HSA-1638803;R-HSA-2468287;R-HSA-1638821
R-HSA-9635486	Infection with Mycobacterium tuberculosis	2	134	0.00921469	0.512089	0.512089	4	73	0.00540101	9606	Homo sapiens	Tf;B2m		R-HSA-9637635;R-HSA-1222641;R-HSA-8951549;R-HSA-8951552
R-HSA-6781823	Formation of TC-NER Pre-Incision Complex	1	56	0.00385091	0.512104	0.512104	7	7	0.000517905	9606	Homo sapiens	Mt1a		R-HSA-6782069;R-HSA-6782004;R-HSA-6781840;R-HSA-6781824;R-HSA-6781867;R-HSA-6781818;R-HSA-6781833
R-HSA-72165	mRNA Splicing - Minor Pathway	1	56	0.00385091	0.512104	0.512104	5	5	0.000369932	9606	Homo sapiens	Mt1a		R-HSA-75079;R-HSA-75081;R-HSA-75080;R-HSA-75083;R-HSA-75082
R-HSA-450408	AUF1 (hnRNP D0) binds and destabilizes mRNA	1	56	0.00385091	0.512104	0.512104	2	4	0.000295946	9606	Homo sapiens	Hspb1		R-HSA-450551;R-HSA-450580
R-HSA-70268	Pyruvate metabolism	1	56	0.00385091	0.512104	0.512104	2	15	0.0011098	9606	Homo sapiens	Ldhb		R-HSA-71849;R-HSA-70510
R-HSA-3371556	Cellular response to heat stress	2	135	0.00928345	0.516049	0.516049	8	29	0.00214561	9606	Homo sapiens	Nup62;Hspb1		R-HSA-3371554;R-HSA-4793819;R-HSA-3371467;R-HSA-5252041;R-HSA-5082356;R-HSA-5082369;R-HSA-5082384;R-HSA-3371518
R-HSA-5693571	Nonhomologous End-Joining (NHEJ)	1	57	0.00391968	0.518329	0.518329	3	13	0.000961823	9606	Homo sapiens	Lig4		R-HSA-5693574;R-HSA-5693604;R-HSA-5687360
R-HSA-2162123	Synthesis of Prostaglandins (PG) and Thromboxanes (TX)	1	57	0.00391968	0.518329	0.518329	4	32	0.00236756	9606	Homo sapiens	Ptgs2		R-HSA-2309779;R-HSA-2309787;R-HSA-2314686;R-HSA-2309773
R-HSA-532668	N-glycan trimming in the ER and Calnexin/Calreticulin cycle	1	57	0.00391968	0.518329	0.518329	1	18	0.00133175	9606	Homo sapiens	Sel1l		R-HSA-8867288
R-HSA-199418	Negative regulation of the PI3K/AKT network	2	137	0.00942099	0.523904	0.523904	1	10	0.000739864	9606	Homo sapiens	Fgfr1		R-HSA-2316434
R-HSA-72187	mRNA 3'-end processing	1	58	0.00398845	0.524474	0.524474	3	3	0.000221959	9606	Homo sapiens	Cpsf2		R-HSA-8849157;R-HSA-72180;R-HSA-72185
R-HSA-5655253	Signaling by FGFR2 in disease	1	58	0.00398845	0.524474	0.524474	1	28	0.00207162	9606	Homo sapiens	Mt1a		R-HSA-8851710
R-HSA-3371571	HSF1-dependent transactivation	1	59	0.00405721	0.530542	0.530542	4	8	0.000591891	9606	Homo sapiens	Hspb1		R-HSA-3371554;R-HSA-5082356;R-HSA-5082369;R-HSA-5082384
R-HSA-69541	Stabilization of p53	1	59	0.00405721	0.530542	0.530542	2	15	0.0011098	9606	Homo sapiens	Cds1		R-HSA-69685;R-HSA-349426
R-HSA-197264	Nicotinamide salvaging	1	59	0.00405721	0.530542	0.530542	1	12	0.000887837	9606	Homo sapiens	Ptgs2		R-HSA-2309773
R-HSA-8932339	ROS sensing by NFE2L2	1	60	0.00412598	0.536533	0.536533	8	8	0.000591891	9606	Homo sapiens	Nfe2l2		R-HSA-8932284;R-HSA-9712274;R-HSA-8932334;R-HSA-8932351;R-HSA-8932322;R-HSA-8932355;R-HSA-8932309;R-HSA-8932327
R-HSA-5362768	Hh mutants are degraded by ERAD	1	61	0.00419475	0.542448	0.542448	3	6	0.000443918	9606	Homo sapiens	Sel1l		R-HSA-5483238;R-HSA-5387386;R-HSA-5387389
R-HSA-5676590	NIK-->noncanonical NF-kB signaling	1	61	0.00419475	0.542448	0.542448	1	9	0.000665877	9606	Homo sapiens	Ube2m		R-HSA-5607725
R-HSA-3000171	Non-integrin membrane-ECM interactions	1	61	0.00419475	0.542448	0.542448	1	22	0.0016277	9606	Homo sapiens	Ttr		R-HSA-2396337
R-HSA-187037	Signaling by NTRK1 (TRKA)	2	143	0.00983359	0.546953	0.546953	4	102	0.00754661	9606	Homo sapiens	Tf;Fos		R-HSA-9621042;R-HSA-9031624;R-HSA-9621035;R-HSA-9031575
R-HSA-392499	Metabolism of proteins	28	2205	0.15163	0.547853	0.547853	99	798	0.0590411	9606	Homo sapiens	Ube2m;Cp;C3;Igfbp2;Tf;Ttr;Sel1l;Spp1;Rabggta;Muc3;Mrps6;Dcaf7;Tubb2a;Nup62;Timp1;Ppara;Nfkbia;Agtpbp1;Ino80e;Pcsk2;C4a;Sparc;Gnb1;Sag;B2m		R-HSA-8956040;R-HSA-8956045;R-HSA-913675;R-HSA-8850560;R-HSA-4341070;R-HSA-8955289;R-HSA-8955285;R-HSA-3000348;R-HSA-4570493;R-HSA-981814;R-HSA-981809;R-HSA-5389842;R-HSA-5694487;R-HSA-389956;R-HSA-977228;R-HSA-390470;R-HSA-9023178;R-HSA-5419281;R-HSA-389955;R-HSA-389954;R-HSA-389964;R-HSA-5389848;R-HSA-5389849;R-HSA-389961;R-HSA-8951751;R-HSA-976734;R-HSA-914012;R-HSA-5419264;R-HSA-389974;R-HSA-…
R-HSA-5250924	B-WICH complex positively regulates rRNA expression	1	62	0.00426351	0.548287	0.548287	3	3	0.000221959	9606	Homo sapiens	Mt1a		R-HSA-5250930;R-HSA-5250947;R-HSA-5250938
R-HSA-418597	G alpha (z) signalling events	1	62	0.00426351	0.548287	0.548287	4	13	0.000961823	9606	Homo sapiens	Gnb1		R-HSA-749453;R-HSA-750988;R-HSA-751024;R-HSA-749446
R-HSA-4551638	SUMOylation of chromatin organization proteins	1	62	0.00426351	0.548287	0.548287	2	15	0.0011098	9606	Homo sapiens	Nup62		R-HSA-4615987;R-HSA-4615872
R-HSA-372790	Signaling by GPCR	11	864	0.0594141	0.55003	0.55003	53	354	0.0261912	9606	Homo sapiens	C3;Fzd1;Cx3cl1;Opn1sw;P2ry12;Gnb1;Rho;Mchr1;Anxa1;Cxcl13		R-HSA-749448;R-HSA-749454;R-HSA-749453;R-HSA-749452;R-HSA-750988;R-HSA-167429;R-HSA-419841;R-HSA-167433;R-HSA-749446;R-HSA-8964614;R-HSA-112271;R-HSA-8964634;R-HSA-751001;R-HSA-420883;R-HSA-8964241;R-HSA-750993;R-HSA-749456;R-HSA-9611277;R-HSA-751019;R-HSA-379044;R-HSA-417829;R-HSA-8964271;R-HSA-381612;R-HSA-380073;R-HSA-379048;R-HSA-751013;R-HSA-751039;R-HSA-751027;R-HSA-444476;R-HSA-751024;R-HS…
R-HSA-1266738	Developmental Biology	16	1262	0.0867831	0.552381	0.552381	43	556	0.0411364	9606	Homo sapiens	Arpc1b;Mt1a;Tubb2a;Scn7a;Hes1;Nfkb1;Cebpd;Ppara;Neurod1;Scn1a;Fgfr1		R-HSA-5617877;R-HSA-5617492;R-HSA-5617431;R-HSA-381377;R-HSA-5621010;R-HSA-5617874;R-HSA-445071;R-HSA-5617887;R-HSA-560517;R-HSA-1980047;R-HSA-560473;R-HSA-211346;R-HSA-445077;R-HSA-5617862;R-HSA-5617859;R-HSA-210836;R-HSA-5617484;R-HSA-5617676;R-HSA-5693644;R-HSA-5617486;R-HSA-5617672;R-HSA-5617483;R-HSA-5617867;R-HSA-5621002;R-HSA-5617866;R-HSA-419033;R-HSA-5617462;R-HSA-381283;R-HSA-5617650;R-…
R-HSA-163685	Integration of energy metabolism	2	145	0.00997112	0.554462	0.554462	9	62	0.00458716	9606	Homo sapiens	Gnb1;Kcnb1		R-HSA-825631;R-HSA-400037;R-HSA-381713;R-HSA-422320;R-HSA-400097;R-HSA-400046;R-HSA-381612;R-HSA-400092;R-HSA-381706
R-HSA-73772	RNA Polymerase I Promoter Escape	1	64	0.00440105	0.559745	0.559745	2	2	0.000147973	9606	Homo sapiens	Mt1a		R-HSA-73769;R-HSA-74986
R-HSA-5387390	Hh mutants abrogate ligand secretion	1	64	0.00440105	0.559745	0.559745	3	7	0.000517905	9606	Homo sapiens	Sel1l		R-HSA-5483238;R-HSA-5387386;R-HSA-5387389
R-HSA-202403	TCR signaling	2	147	0.0101087	0.561883	0.561883	4	52	0.00384729	9606	Homo sapiens	Nfkb1;Nfkbia		R-HSA-5607728;R-HSA-2730894;R-HSA-5607724;R-HSA-202541
R-HSA-2980766	Nuclear Envelope Breakdown	1	65	0.00446981	0.565365	0.565365	2	13	0.000961823	9606	Homo sapiens	Nup62		R-HSA-2990880;R-HSA-2990882
R-HSA-8856688	Golgi-to-ER retrograde transport	2	148	0.0101774	0.565561	0.565561	4	18	0.00133175	9606	Homo sapiens	Tubb2a		R-HSA-8849350;R-HSA-6811426;R-HSA-6811423;R-HSA-8849353
R-HSA-112314	Neurotransmitter receptors and postsynaptic signal transmission	3	231	0.015885	0.568304	0.568304	7	109	0.00806452	9606	Homo sapiens	Tubb2a;Gnb1		R-HSA-9610627;R-HSA-1013020;R-HSA-9619542;R-HSA-1013013;R-HSA-500717;R-HSA-9610408;R-HSA-1013012
R-HSA-5663220	RHO GTPases Activate Formins	2	149	0.0102462	0.569216	0.569216	1	27	0.00199763	9606	Homo sapiens	Tubb2a		R-HSA-5666169
R-HSA-6782210	Gap-filling DNA repair synthesis and ligation in TC-NER	1	66	0.00453858	0.570914	0.570914	2	2	0.000147973	9606	Homo sapiens	Mt1a		R-HSA-6782227;R-HSA-6782208
R-HSA-5678895	Defective CFTR causes cystic fibrosis	1	66	0.00453858	0.570914	0.570914	3	7	0.000517905	9606	Homo sapiens	Sel1l		R-HSA-8866854;R-HSA-8866857;R-HSA-8866856
R-HSA-191859	snRNP Assembly	1	66	0.00453858	0.570914	0.570914	2	6	0.000443918	9606	Homo sapiens	Nup62		R-HSA-191825;R-HSA-191830
R-HSA-194441	Metabolism of non-coding RNA	1	66	0.00453858	0.570914	0.570914	2	6	0.000443918	9606	Homo sapiens	Nup62		R-HSA-191825;R-HSA-191830
R-HSA-4608870	Asymmetric localization of PCP proteins	1	66	0.00453858	0.570914	0.570914	2	7	0.000517905	9606	Homo sapiens	Fzd1		R-HSA-5099886;R-HSA-4608825
R-HSA-5607761	Dectin-1 mediated noncanonical NF-kB signaling	1	66	0.00453858	0.570914	0.570914	1	9	0.000665877	9606	Homo sapiens	Ube2m		R-HSA-5607725
R-HSA-382551	Transport of small molecules	12	958	0.0658781	0.57185	0.57185	26	442	0.032702	9606	Homo sapiens	Tf;Abcc1;Sel1l;Atp1a2;Fxyd1;Gnb1;Slc29a1;A2m;Cp;Lcn2		R-HSA-917839;R-HSA-432195;R-HSA-917835;R-HSA-917891;R-HSA-5671707;R-HSA-917888;R-HSA-936897;R-HSA-1454916;R-HSA-109527;R-HSA-5229273;R-HSA-109529;R-HSA-5691150;R-HSA-109534;R-HSA-109536;R-HSA-917807;R-HSA-8866542;R-HSA-917987;R-HSA-8866551;R-HSA-264758;R-HSA-904830;R-HSA-8866546;R-HSA-422320;R-HSA-9684068;R-HSA-917814;R-HSA-432188;R-HSA-5246444
R-HSA-162909	Host Interactions of HIV factors	2	150	0.0103149	0.572849	0.572849	9	54	0.00399526	9606	Homo sapiens	Nup62;B2m		R-HSA-165043;R-HSA-182243;R-HSA-180710;R-HSA-165047;R-HSA-182279;R-HSA-182263;R-HSA-180622;R-HSA-182286;R-HSA-180732
R-HSA-1632852	Macroautophagy	2	150	0.0103149	0.572849	0.572849	4	87	0.00643682	9606	Homo sapiens	Tubb2a		R-HSA-9646679;R-HSA-9646390;R-HSA-9646383;R-HSA-9646685
R-HSA-556833	Metabolism of lipids	18	1437	0.0988172	0.573132	0.573132	88	949	0.0702131	9606	Homo sapiens	Cds1;Hmgcl;Cyp27a1;Abcc1;Acsl1;Synj1;Spp1;Tspo;Ppara;Hmgcs2;Ptgs2;Plpp1		R-HSA-193792;R-HSA-1676177;R-HSA-9018880;R-HSA-400143;R-HSA-1655826;R-HSA-1483165;R-HSA-1989778;R-HSA-1989779;R-HSA-560517;R-HSA-2046098;R-HSA-1989776;R-HSA-1989777;R-HSA-1989774;R-HSA-1989775;R-HSA-1989772;R-HSA-6788597;R-HSA-1989773;R-HSA-1989770;R-HSA-428690;R-HSA-1368065;R-HSA-1989771;R-HSA-9028255;R-HSA-1989768;R-HSA-1989767;R-HSA-1989764;R-HSA-2046085;R-HSA-1989765;R-HSA-428701;R-HSA-198976…
R-HSA-1483257	Phospholipid metabolism	4	315	0.0216614	0.574366	0.574366	7	218	0.016129	9606	Homo sapiens	Cds1;Synj1		R-HSA-1676203;R-HSA-1675994;R-HSA-1675836;R-HSA-1483121;R-HSA-1676177;R-HSA-1483165;R-HSA-1675988
R-HSA-73856	RNA Polymerase II Transcription Termination	1	67	0.00460734	0.576392	0.576392	2	4	0.000295946	9606	Homo sapiens	Cpsf2		R-HSA-72180;R-HSA-77592
R-HSA-977443	GABA receptor activation	1	67	0.00460734	0.576392	0.576392	3	12	0.000887837	9606	Homo sapiens	Gnb1		R-HSA-1013020;R-HSA-1013013;R-HSA-1013012
R-HSA-5693565	Recruitment and ATM-mediated phosphorylation of repair and signaling proteins at DNA double strand breaks	1	67	0.00460734	0.576392	0.576392	5	39	0.00288547	9606	Homo sapiens	Cds1		R-HSA-5683735;R-HSA-69891;R-HSA-5683792;R-HSA-5683774;R-HSA-5683801
R-HSA-9033241	Peroxisomal protein import	1	67	0.00460734	0.576392	0.576392	3	26	0.00192365	9606	Homo sapiens	Hmgcl		R-HSA-9033233;R-HSA-9033235;R-HSA-9033236
R-HSA-2454202	Fc epsilon receptor (FCERI) signaling	3	235	0.0161601	0.579936	0.579936	6	65	0.00480912	9606	Homo sapiens	Nfkb1;Fos;Nfkbia		R-HSA-450292;R-HSA-450325;R-HSA-5607728;R-HSA-2730894;R-HSA-5607724;R-HSA-202541
R-HSA-6782135	Dual incision in TC-NER	1	68	0.00467611	0.5818	0.5818	7	7	0.000517905	9606	Homo sapiens	Mt1a		R-HSA-6782211;R-HSA-6782131;R-HSA-9684118;R-HSA-6782224;R-HSA-6782141;R-HSA-6782204;R-HSA-6782138
R-HSA-8873719	RAB geranylgeranylation	1	68	0.00467611	0.5818	0.5818	4	5	0.000369932	9606	Homo sapiens	Rabggta		R-HSA-8870469;R-HSA-8870466;R-HSA-8870465;R-HSA-8870461
R-HSA-445717	Aquaporin-mediated transport	1	68	0.00467611	0.5818	0.5818	3	25	0.00184966	9606	Homo sapiens	Gnb1		R-HSA-432195;R-HSA-422320;R-HSA-432188
R-HSA-8953897	Cellular responses to stimuli	12	966	0.0664283	0.583601	0.583601	40	412	0.0304824	9606	Homo sapiens	Abcc1;Mt2A;Cx3cl1;Mt1a;Tubb2a;Nup62;Hspb1;Nfkb1;Fos;Ppara;Nfe2l2		R-HSA-3790137;R-HSA-9712274;R-HSA-5662608;R-HSA-400143;R-HSA-8932355;R-HSA-3790130;R-HSA-1791056;R-HSA-5082369;R-HSA-3371518;R-HSA-9661405;R-HSA-5662598;R-HSA-3371554;R-HSA-4793819;R-HSA-450325;R-HSA-1368065;R-HSA-5252041;R-HSA-5662986;R-HSA-8932309;R-HSA-5082384;R-HSA-4568740;R-HSA-3222546;R-HSA-3857305;R-HSA-4568737;R-HSA-8932334;R-HSA-3857308;R-HSA-9707645;R-HSA-8932322;R-HSA-3797202;R-HSA-893…
R-HSA-9018519	Estrogen-dependent gene expression	2	154	0.01059	0.587161	0.587161	5	66	0.0048831	9606	Homo sapiens	Mt1a;Fos		R-HSA-9009371;R-HSA-9012315;R-HSA-9012319;R-HSA-9011971;R-HSA-9009378
R-HSA-6784531	tRNA processing in the nucleus	1	70	0.00481364	0.592412	0.592412	1	7	0.000517905	9606	Homo sapiens	Nup62		R-HSA-6783483
R-HSA-69563	p53-Dependent G1 DNA Damage Response	1	70	0.00481364	0.592412	0.592412	2	22	0.0016277	9606	Homo sapiens	Cds1		R-HSA-69685;R-HSA-349426
R-HSA-69580	p53-Dependent G1/S DNA damage checkpoint	1	70	0.00481364	0.592412	0.592412	2	22	0.0016277	9606	Homo sapiens	Cds1		R-HSA-69685;R-HSA-349426
R-HSA-211976	Endogenous sterols	1	70	0.00481364	0.592412	0.592412	1	18	0.00133175	9606	Homo sapiens	Cyp27a1		R-HSA-192123
R-HSA-375165	NCAM signaling for neurite out-growth	1	70	0.00481364	0.592412	0.592412	1	23	0.00170169	9606	Homo sapiens	Fgfr1		R-HSA-419033
R-HSA-186797	Signaling by PDGF	1	70	0.00481364	0.592412	0.592412	1	31	0.00229358	9606	Homo sapiens	Spp1		R-HSA-382054
R-HSA-196071	Metabolism of steroid hormones	1	70	0.00481364	0.592412	0.592412	1	40	0.00295946	9606	Homo sapiens	Tspo		R-HSA-8951850
R-HSA-112316	Neuronal System	6	487	0.0334892	0.593598	0.593598	9	216	0.0159811	9606	Homo sapiens	Aldh2;Tubb2a;Gnb1;Kcnb1		R-HSA-9610627;R-HSA-1013020;R-HSA-9619542;R-HSA-380608;R-HSA-1013013;R-HSA-500717;R-HSA-9610408;R-HSA-1013012;R-HSA-1296127
R-HSA-74160	Gene expression (Transcription)	23	1855	0.127562	0.596314	0.596314	117	1000	0.0739864	9606	Homo sapiens	Cds1;Btg2;Ccnd2;Eaf1;Nup62;Fos;Ppara;Lgals3;Ptpn1;Mt1a;Cpsf2;Foxg1;Hes1;Spp1;Nfkb1;Rabggta		R-HSA-112385;R-HSA-113409;R-HSA-113411;R-HSA-113413;R-HSA-113412;R-HSA-8938382;R-HSA-113414;R-HSA-112392;R-HSA-112395;R-HSA-3790130;R-HSA-8938371;R-HSA-77069;R-HSA-112396;R-HSA-77068;R-HSA-77071;R-HSA-77073;R-HSA-113429;R-HSA-112149;R-HSA-113430;R-HSA-112150;R-HSA-112153;R-HSA-77592;R-HSA-76056;R-HSA-112152;R-HSA-6810238;R-HSA-112155;R-HSA-8878237;R-HSA-73757;R-HSA-6810235;R-HSA-6806394;R-HSA-760…
R-HSA-8951664	Neddylation	3	241	0.0165727	0.597012	0.597012	16	31	0.00229358	9606	Homo sapiens	Sag;Ube2m;Dcaf7		R-HSA-8956040;R-HSA-8955241;R-HSA-8952618;R-HSA-8952620;R-HSA-8952044;R-HSA-8956045;R-HSA-8955245;R-HSA-8951661;R-HSA-8951751;R-HSA-8952039;R-HSA-8956025;R-HSA-8955289;R-HSA-8952638;R-HSA-8952639;R-HSA-8956031;R-HSA-8955285
R-HSA-2426168	Activation of gene expression by SREBF (SREBP)	1	71	0.00488241	0.597618	0.597618	3	42	0.00310743	9606	Homo sapiens	Ppara		R-HSA-1655848;R-HSA-1655850;R-HSA-1655826
R-HSA-5362517	Signaling by Retinoic Acid	1	71	0.00488241	0.597618	0.597618	1	21	0.00155371	9606	Homo sapiens	Rdh10		R-HSA-5362518
R-HSA-9006927	Signaling by Non-Receptor Tyrosine Kinases	1	71	0.00488241	0.597618	0.597618	2	53	0.00392128	9606	Homo sapiens	Ptpn1		R-HSA-8849428;R-HSA-8849435
R-HSA-8848021	Signaling by PTK6	1	71	0.00488241	0.597618	0.597618	2	53	0.00392128	9606	Homo sapiens	Ptpn1		R-HSA-8849428;R-HSA-8849435
R-HSA-168643	Nucleotide-binding domain, leucine rich repeat containing receptor (NLR) signaling pathways	1	71	0.00488241	0.597618	0.597618	1	46	0.00340337	9606	Homo sapiens	Nfkb1		R-HSA-9603905
R-HSA-428157	Sphingolipid metabolism	2	158	0.0108651	0.601117	0.601117	4	64	0.00473513	9606	Homo sapiens	Spp1;Plpp1		R-HSA-428690;R-HSA-428701;R-HSA-428696;R-HSA-428664
R-HSA-73887	Death Receptor Signalling	2	158	0.0108651	0.601117	0.601117	4	93	0.00688073	9606	Homo sapiens	Nfkb1;Nfkbia		R-HSA-209536;R-HSA-193700;R-HSA-193691;R-HSA-193705
R-HSA-5358346	Hedgehog ligand biogenesis	1	72	0.00495118	0.602757	0.602757	3	15	0.0011098	9606	Homo sapiens	Sel1l		R-HSA-5362441;R-HSA-5362459;R-HSA-5362412
R-HSA-69615	G1/S DNA Damage Checkpoints	1	72	0.00495118	0.602757	0.602757	3	26	0.00192365	9606	Homo sapiens	Cds1		R-HSA-69685;R-HSA-349426;R-HSA-69608
R-HSA-1222499	Latent infection - Other responses of Mtb to phagocytosis	1	72	0.00495118	0.602757	0.602757	3	34	0.00251554	9606	Homo sapiens	Tf		R-HSA-1222641;R-HSA-8951549;R-HSA-8951552
R-HSA-9707587	Regulation of HMOX1 expression and activity	1	75	0.00515747	0.617785	0.617785	9	19	0.00140574	9606	Homo sapiens	Nfe2l2		R-HSA-8932284;R-HSA-9712274;R-HSA-8932334;R-HSA-8932351;R-HSA-9707645;R-HSA-8932322;R-HSA-8932355;R-HSA-8932309;R-HSA-8932327
R-HSA-5693606	DNA Double Strand Break Response	1	75	0.00515747	0.617785	0.617785	5	48	0.00355135	9606	Homo sapiens	Cds1		R-HSA-5683735;R-HSA-69891;R-HSA-5683792;R-HSA-5683774;R-HSA-5683801
R-HSA-212436	Generic Transcription Pathway	19	1555	0.106932	0.61842	0.61842	35	824	0.0609648	9606	Homo sapiens	Cds1;Btg2;Ccnd2;Fos;Ppara;Lgals3;Ptpn1;Mt1a;Foxg1;Hes1;Spp1;Nfkb1;Rabggta		R-HSA-6797606;R-HSA-9618004;R-HSA-8938382;R-HSA-3790130;R-HSA-8938371;R-HSA-6804266;R-HSA-1980047;R-HSA-382096;R-HSA-6797616;R-HSA-6801087;R-HSA-8878237;R-HSA-6806394;R-HSA-8938389;R-HSA-3857305;R-HSA-6798020;R-HSA-8878243;R-HSA-376419;R-HSA-6801089;R-HSA-6798031;R-HSA-9022625;R-HSA-6801101;R-HSA-6806412;R-HSA-8865320;R-HSA-6801109;R-HSA-8952442;R-HSA-9023549;R-HSA-69685;R-HSA-9618021;R-HSA-34942…
R-HSA-68882	Mitotic Anaphase	3	249	0.0171228	0.619072	0.619072	4	32	0.00236756	9606	Homo sapiens	Tubb2a;Nup62		R-HSA-9668419;R-HSA-2467809;R-HSA-2467811;R-HSA-9634219
R-HSA-162599	Late Phase of HIV Life Cycle	2	164	0.0112777	0.621382	0.621382	48	78	0.00577094	9606	Homo sapiens	Mt1a;Nup62		R-HSA-167111;R-HSA-167115;R-HSA-167113;R-HSA-167118;R-HSA-167181;R-HSA-167117;R-HSA-170706;R-HSA-170704;R-HSA-167121;R-HSA-167191;R-HSA-167130;R-HSA-167192;R-HSA-167128;R-HSA-167134;R-HSA-167196;R-HSA-167197;R-HSA-167133;R-HSA-9613490;R-HSA-167459;R-HSA-167072;R-HSA-167136;R-HSA-167076;R-HSA-167077;R-HSA-9613498;R-HSA-167147;R-HSA-167083;R-HSA-167150;R-HSA-167087;R-HSA-167148;R-HSA-167084;R-HSA-1…
R-HSA-199977	ER to Golgi Anterograde Transport	2	164	0.0112777	0.621382	0.621382	2	39	0.00288547	9606	Homo sapiens	Tubb2a		R-HSA-6809006;R-HSA-6809003
R-HSA-2555396	Mitotic Metaphase and Anaphase	3	250	0.0171916	0.621772	0.621772	4	33	0.00244155	9606	Homo sapiens	Tubb2a;Nup62		R-HSA-9668419;R-HSA-2467809;R-HSA-2467811;R-HSA-9634219
R-HSA-422475	Axon guidance	7	584	0.0401595	0.621841	0.621841	6	298	0.0220479	9606	Homo sapiens	Arpc1b;Tubb2a;Scn7a;Scn1a;Fgfr1		R-HSA-445077;R-HSA-3928595;R-HSA-437230;R-HSA-445071;R-HSA-373739;R-HSA-419033
R-HSA-193368	Synthesis of bile acids and bile salts via 7alpha-hydroxycholesterol	1	76	0.00522624	0.622668	0.622668	6	39	0.00288547	9606	Homo sapiens	Cyp27a1		R-HSA-193393;R-HSA-192054;R-HSA-193460;R-HSA-192042;R-HSA-193497;R-HSA-191999
R-HSA-2142753	Arachidonic acid metabolism	2	165	0.0113464	0.624682	0.624682	6	77	0.00569695	9606	Homo sapiens	Abcc1;Ptgs2		R-HSA-2309779;R-HSA-266070;R-HSA-2309787;R-HSA-2314686;R-HSA-2309773;R-HSA-2161951
R-HSA-3858494	Beta-catenin independent WNT signaling	2	166	0.0114152	0.62796	0.62796	10	51	0.00377331	9606	Homo sapiens	Fzd1;Gnb1		R-HSA-3858491;R-HSA-5099886;R-HSA-398193;R-HSA-3965444;R-HSA-3858482;R-HSA-3858480;R-HSA-3965447;R-HSA-3965441;R-HSA-398040;R-HSA-4608825
R-HSA-166520	Signaling by NTRKs	2	166	0.0114152	0.62796	0.62796	4	164	0.0121338	9606	Homo sapiens	Tf;Fos		R-HSA-9621042;R-HSA-9031624;R-HSA-9621035;R-HSA-9031575
R-HSA-446652	Interleukin-1 family signaling	2	167	0.011484	0.631216	0.631216	16	80	0.00591891	9606	Homo sapiens	Nfkb1;Nfkbia		R-HSA-209063;R-HSA-168166;R-HSA-5684275;R-HSA-209125;R-HSA-209061;R-HSA-2730894;R-HSA-5684273;R-HSA-5684250;R-HSA-168140;R-HSA-5684248;R-HSA-5684261;R-HSA-451634;R-HSA-9630923;R-HSA-448703;R-HSA-209087;R-HSA-5684267
R-HSA-5693532	DNA Double-Strand Break Repair	2	168	0.0115527	0.634449	0.634449	8	111	0.00821249	9606	Homo sapiens	Cds1;Lig4		R-HSA-5693574;R-HSA-5683735;R-HSA-69891;R-HSA-5693604;R-HSA-5683792;R-HSA-5687360;R-HSA-5683774;R-HSA-5683801
R-HSA-112315	Transmission across Chemical Synapses	4	341	0.0234493	0.636666	0.636666	8	163	0.0120598	9606	Homo sapiens	Aldh2;Tubb2a;Gnb1		R-HSA-9610627;R-HSA-1013020;R-HSA-9619542;R-HSA-380608;R-HSA-1013013;R-HSA-500717;R-HSA-9610408;R-HSA-1013012
R-HSA-75105	Fatty acyl-CoA biosynthesis	1	79	0.00543254	0.636947	0.636947	1	24	0.00177567	9606	Homo sapiens	Acsl1		R-HSA-201035
R-HSA-5250913	Positive epigenetic regulation of rRNA expression	1	80	0.00550131	0.641587	0.641587	3	7	0.000517905	9606	Homo sapiens	Mt1a		R-HSA-5250930;R-HSA-5250947;R-HSA-5250938
R-HSA-427413	NoRC negatively regulates rRNA expression	1	80	0.00550131	0.641587	0.641587	1	7	0.000517905	9606	Homo sapiens	Mt1a		R-HSA-427366
R-HSA-157118	Signaling by NOTCH	3	258	0.0177417	0.642902	0.642902	10	154	0.0113939	9606	Homo sapiens	Sel1l;Hes1		R-HSA-1980047;R-HSA-2976716;R-HSA-9021325;R-HSA-9013711;R-HSA-9013567;R-HSA-4396347;R-HSA-1912359;R-HSA-2197562;R-HSA-1912374;R-HSA-9013652
R-HSA-167172	Transcription of the HIV genome	1	81	0.00557007	0.646167	0.646167	46	47	0.00347736	9606	Homo sapiens	Mt1a		R-HSA-167111;R-HSA-167115;R-HSA-167113;R-HSA-167118;R-HSA-167181;R-HSA-167117;R-HSA-170706;R-HSA-170704;R-HSA-167121;R-HSA-167191;R-HSA-167130;R-HSA-167192;R-HSA-167128;R-HSA-167134;R-HSA-167196;R-HSA-167197;R-HSA-167133;R-HSA-9613490;R-HSA-167459;R-HSA-167072;R-HSA-167136;R-HSA-167076;R-HSA-167077;R-HSA-9613498;R-HSA-167147;R-HSA-167083;R-HSA-167150;R-HSA-167087;R-HSA-167148;R-HSA-167084;R-HSA-1…
R-HSA-159236	Transport of Mature mRNA derived from an Intron-Containing Transcript	1	81	0.00557007	0.646167	0.646167	3	4	0.000295946	9606	Homo sapiens	Nup62		R-HSA-75097;R-HSA-75096;R-HSA-75098
R-HSA-69473	G2/M DNA damage checkpoint	1	81	0.00557007	0.646167	0.646167	5	12	0.000887837	9606	Homo sapiens	Cds1		R-HSA-75809;R-HSA-5683735;R-HSA-69891;R-HSA-5683792;R-HSA-5683774
R-HSA-4086398	Ca2+ pathway	1	81	0.00557007	0.646167	0.646167	5	27	0.00199763	9606	Homo sapiens	Gnb1		R-HSA-398193;R-HSA-3965444;R-HSA-3965447;R-HSA-3965441;R-HSA-398040
R-HSA-3108214	SUMOylation of DNA damage response and repair proteins	1	81	0.00557007	0.646167	0.646167	4	24	0.00177567	9606	Homo sapiens	Nup62		R-HSA-3000348;R-HSA-3000399;R-HSA-5228508;R-HSA-3000411
R-HSA-8878171	Transcriptional regulation by RUNX1	3	261	0.017948	0.650611	0.650611	4	132	0.0097662	9606	Homo sapiens	Ccnd2;Lgals3		R-HSA-8938382;R-HSA-8938867;R-HSA-8938389;R-HSA-8865320
R-HSA-1236977	Endosomal/Vacuolar pathway	1	82	0.00563884	0.650689	0.650689	3	4	0.000295946	9606	Homo sapiens	B2m		R-HSA-1236964;R-HSA-1236954;R-HSA-1236943
R-HSA-1169408	ISG15 antiviral mechanism	1	83	0.00570761	0.655153	0.655153	1	16	0.00118378	9606	Homo sapiens	Nup62		R-HSA-1176059
R-HSA-2871837	FCERI mediated NF-kB activation	2	175	0.0120341	0.656468	0.656468	4	19	0.00140574	9606	Homo sapiens	Nfkb1;Nfkbia		R-HSA-5607728;R-HSA-2730894;R-HSA-5607724;R-HSA-202541
R-HSA-9610379	HCMV Late Events	2	175	0.0120341	0.656468	0.656468	4	19	0.00140574	9606	Homo sapiens	Nup62;Cebpd		R-HSA-9636128;R-HSA-9624033;R-HSA-9698926;R-HSA-9629004
R-HSA-168273	Influenza Viral RNA Transcription and Replication	2	176	0.0121029	0.659526	0.659526	3	14	0.00103581	9606	Homo sapiens	Mt1a;Nup62		R-HSA-192627;R-HSA-168326;R-HSA-192925
R-HSA-196807	Nicotinate metabolism	1	84	0.00577637	0.659561	0.659561	1	29	0.00214561	9606	Homo sapiens	Ptgs2		R-HSA-2309773
R-HSA-5663205	Infectious disease	16	1348	0.092697	0.65981	0.65981	89	752	0.0556378	9606	Homo sapiens	Atp1a2;Tubb2a;Fxyd1;Nup62;Cebpd;Lig4;Arpc1b;C3;Tf;Mt1a;Gnb1;Nfkb1;B2m		R-HSA-9660819;R-HSA-2029466;R-HSA-168326;R-HSA-182279;R-HSA-8951552;R-HSA-9666458;R-HSA-9660824;R-HSA-180622;R-HSA-182286;R-HSA-9614367;R-HSA-9660828;R-HSA-167181;R-HSA-9637635;R-HSA-168337;R-HSA-9614343;R-HSA-167191;R-HSA-175258;R-HSA-167192;R-HSA-2197690;R-HSA-167196;R-HSA-192925;R-HSA-167197;R-HSA-9613490;R-HSA-167459;R-HSA-167072;R-HSA-167076;R-HSA-167077;R-HSA-9613498;R-HSA-167083;R-HSA-1670…
R-HSA-6781827	Transcription-Coupled Nucleotide Excision Repair (TC-NER)	1	85	0.00584514	0.663913	0.663913	17	17	0.00125777	9606	Homo sapiens	Mt1a		R-HSA-6782211;R-HSA-9684118;R-HSA-6781824;R-HSA-6782208;R-HSA-6781867;R-HSA-6781833;R-HSA-6782069;R-HSA-6782004;R-HSA-6782131;R-HSA-6782227;R-HSA-6781840;R-HSA-6782224;R-HSA-6782141;R-HSA-6782204;R-HSA-6781818;R-HSA-6782138;R-HSA-6782234
R-HSA-416482	G alpha (12/13) signalling events	1	85	0.00584514	0.663913	0.663913	4	15	0.0011098	9606	Homo sapiens	Gnb1		R-HSA-751019;R-HSA-751039;R-HSA-751027;R-HSA-751029
R-HSA-170834	Signaling by TGF-beta Receptor Complex	1	85	0.00584514	0.663913	0.663913	1	82	0.00606688	9606	Homo sapiens	Ube2m		R-HSA-4332236
R-HSA-383280	Nuclear Receptor transcription pathway	1	86	0.0059139	0.66821	0.66821	2	2	0.000147973	9606	Homo sapiens	Ppara		R-HSA-382096;R-HSA-376419
R-HSA-5579029	Metabolic disorders of biological oxidation enzymes	1	86	0.0059139	0.66821	0.66821	2	38	0.00281148	9606	Homo sapiens	Cyp27a1		R-HSA-9035960;R-HSA-5602170
R-HSA-73854	RNA Polymerase I Promoter Clearance	1	87	0.00598267	0.672451	0.672451	5	10	0.000739864	9606	Homo sapiens	Mt1a		R-HSA-73865;R-HSA-73769;R-HSA-74986;R-HSA-73757;R-HSA-73758
R-HSA-1655829	Regulation of cholesterol biosynthesis by SREBP (SREBF)	1	87	0.00598267	0.672451	0.672451	3	52	0.00384729	9606	Homo sapiens	Ppara		R-HSA-1655848;R-HSA-1655850;R-HSA-1655826
R-HSA-5654738	Signaling by FGFR2	1	88	0.00605144	0.676639	0.676639	4	46	0.00340337	9606	Homo sapiens	Mt1a		R-HSA-6803527;R-HSA-6803523;R-HSA-6803838;R-HSA-6803836
R-HSA-2151201	Transcriptional activation of mitochondrial biogenesis	1	88	0.00605144	0.676639	0.676639	1	32	0.00236756	9606	Homo sapiens	Ppara		R-HSA-1592238
R-HSA-6806834	Signaling by MET	1	88	0.00605144	0.676639	0.676639	1	49	0.00362533	9606	Homo sapiens	Ptpn1		R-HSA-6807027
R-HSA-388396	GPCR downstream signalling	9	785	0.0539816	0.678076	0.678076	40	168	0.0124297	9606	Homo sapiens	C3;Cx3cl1;Opn1sw;P2ry12;Gnb1;Rho;Mchr1;Anxa1;Cxcl13		R-HSA-749448;R-HSA-749454;R-HSA-749453;R-HSA-749452;R-HSA-750988;R-HSA-167429;R-HSA-167433;R-HSA-749446;R-HSA-8964614;R-HSA-112271;R-HSA-8964634;R-HSA-751001;R-HSA-8964317;R-HSA-420883;R-HSA-8964241;R-HSA-750993;R-HSA-749456;R-HSA-398040;R-HSA-751019;R-HSA-379044;R-HSA-392295;R-HSA-8982637;R-HSA-8964271;R-HSA-392300;R-HSA-380073;R-HSA-379048;R-HSA-751013;R-HSA-167408;R-HSA-8964604;R-HSA-751039;R-…
R-HSA-5619102	SLC transporter disorders	2	183	0.0125842	0.680328	0.680328	3	65	0.00480912	9606	Homo sapiens	Nup62;Cp		R-HSA-5655733;R-HSA-5661474;R-HSA-5621402
R-HSA-73864	RNA Polymerase I Transcription	1	89	0.0061202	0.680774	0.680774	8	14	0.00103581	9606	Homo sapiens	Mt1a		R-HSA-74993;R-HSA-74992;R-HSA-74994;R-HSA-73865;R-HSA-73769;R-HSA-74986;R-HSA-73757;R-HSA-73758
R-HSA-5250941	Negative epigenetic regulation of rRNA expression	1	89	0.0061202	0.680774	0.680774	1	12	0.000887837	9606	Homo sapiens	Mt1a		R-HSA-427366
R-HSA-9018677	Biosynthesis of DHA-derived SPMs	1	89	0.0061202	0.680774	0.680774	1	58	0.00429121	9606	Homo sapiens	Ptgs2		R-HSA-9020261
R-HSA-9675108	Nervous system development	7	620	0.0426351	0.683254	0.683254	6	324	0.0239716	9606	Homo sapiens	Arpc1b;Tubb2a;Scn7a;Scn1a;Fgfr1		R-HSA-445077;R-HSA-3928595;R-HSA-437230;R-HSA-445071;R-HSA-373739;R-HSA-419033
R-HSA-1483249	Inositol phosphate metabolism	1	90	0.00618897	0.684856	0.684856	2	71	0.00525303	9606	Homo sapiens	Synj1		R-HSA-1855174;R-HSA-1855218
R-HSA-5619115	Disorders of transmembrane transporters	3	278	0.019117	0.692055	0.692055	6	87	0.00643682	9606	Homo sapiens	Sel1l;Nup62;Cp		R-HSA-8866854;R-HSA-5655733;R-HSA-5661474;R-HSA-8866857;R-HSA-8866856;R-HSA-5621402
R-HSA-5696399	Global Genome Nucleotide Excision Repair (GG-NER)	1	92	0.0063265	0.692865	0.692865	1	20	0.00147973	9606	Homo sapiens	Ino80e		R-HSA-5691006
R-HSA-71387	Metabolism of carbohydrates	5	456	0.0313574	0.696023	0.696023	13	243	0.0179787	9606	Homo sapiens	Pfkfb2;Nup62;Fmod;Hk2		R-HSA-2046239;R-HSA-2046175;R-HSA-2025724;R-HSA-2046298;R-HSA-2025723;R-HSA-2046265;R-HSA-170796;R-HSA-2046222;R-HSA-2046285;R-HSA-70420;R-HSA-1793217;R-HSA-2046180;R-HSA-71802
R-HSA-450531	Regulation of mRNA stability by proteins that bind AU-rich elements	1	93	0.00639527	0.696793	0.696793	2	26	0.00192365	9606	Homo sapiens	Hspb1		R-HSA-450551;R-HSA-450580
R-HSA-73894	DNA Repair	4	369	0.0253748	0.696861	0.696861	26	332	0.0245635	9606	Homo sapiens	Ino80e;Cds1;Mt1a;Lig4		R-HSA-5683735;R-HSA-69891;R-HSA-9684118;R-HSA-5683792;R-HSA-6781867;R-HSA-5683801;R-HSA-5693574;R-HSA-6782069;R-HSA-6782004;R-HSA-6782131;R-HSA-5687360;R-HSA-6782141;R-HSA-6782204;R-HSA-6781818;R-HSA-6782138;R-HSA-6782211;R-HSA-6781824;R-HSA-6782208;R-HSA-5691006;R-HSA-5683774;R-HSA-6781833;R-HSA-5693604;R-HSA-6782227;R-HSA-6781840;R-HSA-6782224;R-HSA-6782234
R-HSA-983705	Signaling by the B Cell Receptor (BCR)	2	189	0.0129968	0.697327	0.697327	5	44	0.0032554	9606	Homo sapiens	Nfkb1;Nfkbia		R-HSA-1168640;R-HSA-1168643;R-HSA-1168642;R-HSA-1168633;R-HSA-1168638
R-HSA-5419276	Mitochondrial translation termination	1	94	0.00646404	0.700671	0.700671	5	5	0.000369932	9606	Homo sapiens	Mrps6		R-HSA-5419264;R-HSA-5419281;R-HSA-5419271;R-HSA-5419273;R-HSA-5419277
R-HSA-6807505	RNA polymerase II transcribes snRNA genes	1	94	0.00646404	0.700671	0.700671	8	11	0.00081385	9606	Homo sapiens	Mt1a		R-HSA-6814885;R-HSA-6814549;R-HSA-6814559;R-HSA-6810238;R-HSA-6814555;R-HSA-6810235;R-HSA-6814554;R-HSA-6810233
R-HSA-5389840	Mitochondrial translation elongation	1	94	0.00646404	0.700671	0.700671	5	8	0.000591891	9606	Homo sapiens	Mrps6		R-HSA-5389842;R-HSA-5389857;R-HSA-5389848;R-HSA-5419279;R-HSA-5419261
R-HSA-1169410	Antiviral mechanism by IFN-stimulated genes	1	94	0.00646404	0.700671	0.700671	1	31	0.00229358	9606	Homo sapiens	Nup62		R-HSA-1176059
R-HSA-416476	G alpha (q) signalling events	3	283	0.0194609	0.703522	0.703522	4	35	0.00258952	9606	Homo sapiens	Gnb1;Mchr1;Anxa1		R-HSA-749448;R-HSA-749452;R-HSA-750993;R-HSA-379048
R-HSA-6804756	Regulation of TP53 Activity through Phosphorylation	1	95	0.0065328	0.7045	0.7045	1	26	0.00192365	9606	Homo sapiens	Cds1		R-HSA-69685
R-HSA-5368286	Mitochondrial translation initiation	1	96	0.00660157	0.708281	0.708281	3	4	0.000295946	9606	Homo sapiens	Mrps6		R-HSA-5368279;R-HSA-5389849;R-HSA-5389839
R-HSA-983231	Factors involved in megakaryocyte development and platelet production	2	194	0.0133407	0.710919	0.710919	2	43	0.00318141	9606	Homo sapiens	Tubb2a		R-HSA-983259;R-HSA-983266
R-HSA-71406	Pyruvate metabolism and Citric Acid (TCA) cycle	1	97	0.00667033	0.712013	0.712013	2	36	0.00266351	9606	Homo sapiens	Ldhb		R-HSA-71849;R-HSA-70510
R-HSA-196854	Metabolism of vitamins and cofactors	4	377	0.0259249	0.712697	0.712697	4	206	0.0152412	9606	Homo sapiens	Abcc1;Rbp4;Ttr;Ptgs2		R-HSA-3095901;R-HSA-2404134;R-HSA-2404135;R-HSA-2309773
R-HSA-2467813	Separation of Sister Chromatids	2	195	0.0134094	0.713576	0.713576	2	8	0.000591891	9606	Homo sapiens	Tubb2a		R-HSA-2467809;R-HSA-2467811
R-HSA-5689603	UCH proteinases	1	98	0.0067391	0.715697	0.715697	1	11	0.00081385	9606	Homo sapiens	Ino80e		R-HSA-5689544
R-HSA-174824	Plasma lipoprotein assembly, remodeling, and clearance	1	98	0.0067391	0.715697	0.715697	1	84	0.00621486	9606	Homo sapiens	A2m		R-HSA-264758
R-HSA-4086400	PCP/CE pathway	1	99	0.00680787	0.719335	0.719335	5	24	0.00177567	9606	Homo sapiens	Fzd1		R-HSA-3858491;R-HSA-5099886;R-HSA-3858482;R-HSA-3858480;R-HSA-4608825
R-HSA-5619084	ABC transporter disorders	1	99	0.00680787	0.719335	0.719335	3	22	0.0016277	9606	Homo sapiens	Sel1l		R-HSA-8866854;R-HSA-8866857;R-HSA-8866856
R-HSA-2682334	EPH-Ephrin signaling	1	101	0.0069454	0.726472	0.726472	1	56	0.00414324	9606	Homo sapiens	Arpc1b		R-HSA-3928595
R-HSA-2559583	Cellular Senescence	2	200	0.0137533	0.726556	0.726556	12	90	0.00665877	9606	Homo sapiens	Nfkb1;Fos		R-HSA-3790137;R-HSA-4568740;R-HSA-450292;R-HSA-450325;R-HSA-3222546;R-HSA-3857305;R-HSA-4568737;R-HSA-3222533;R-HSA-3797196;R-HSA-3857308;R-HSA-3797202;R-HSA-3790130
R-HSA-168255	Influenza Infection	2	200	0.0137533	0.726556	0.726556	6	59	0.0043652	9606	Homo sapiens	Mt1a;Nup62		R-HSA-192627;R-HSA-168880;R-HSA-168337;R-HSA-168326;R-HSA-1176059;R-HSA-192925
R-HSA-5368287	Mitochondrial translation	1	102	0.00701417	0.729973	0.729973	13	17	0.00125777	9606	Homo sapiens	Mrps6		R-HSA-5389842;R-HSA-5419281;R-HSA-5368279;R-HSA-5389848;R-HSA-5389849;R-HSA-5419261;R-HSA-5419264;R-HSA-5389857;R-HSA-5419271;R-HSA-5419273;R-HSA-5419279;R-HSA-5389839;R-HSA-5419277
R-HSA-983170	Antigen Presentation: Folding, assembly and peptide loading of class I MHC	1	102	0.00701417	0.729973	0.729973	11	16	0.00118378	9606	Homo sapiens	B2m		R-HSA-983422;R-HSA-983421;R-HSA-8951499;R-HSA-983146;R-HSA-983161;R-HSA-983142;R-HSA-983427;R-HSA-983426;R-HSA-983138;R-HSA-983425;R-HSA-983424
R-HSA-211945	Phase I - Functionalization of compounds	3	297	0.0204236	0.733904	0.733904	4	98	0.00725067	9606	Homo sapiens	Cyp27a1;Maob;Aldh2		R-HSA-141202;R-HSA-141200;R-HSA-192123;R-HSA-71723
R-HSA-5668541	TNFR2 non-canonical NF-kB pathway	1	104	0.0071517	0.736841	0.736841	1	43	0.00318141	9606	Homo sapiens	Ube2m		R-HSA-5607725
R-HSA-5687128	MAPK6/MAPK4 signaling	1	106	0.00728923	0.743535	0.743535	1	40	0.00295946	9606	Homo sapiens	Hspb1		R-HSA-5687121
R-HSA-425397	Transport of vitamins, nucleosides, and related molecules	1	108	0.00742676	0.75006	0.75006	4	39	0.00288547	9606	Homo sapiens	Slc29a1		R-HSA-109536;R-HSA-109527;R-HSA-109529;R-HSA-109534
R-HSA-162582	Signal Transduction	35	2993	0.205818	0.750576	0.750576	162	2445	0.180897	9606	Homo sapiens	Opn1sw;Rdh10;Ube2m;Gfap;C3;Ptpn1;Tf;Sel1l;Rho;Hspb1;Hes1;Spp1;Nfkb1;Mchr1;Fzd1;Cx3cl1;Tubb2a;Tra2b;Fos;Nfkbia;Fgfr1;Arpc1b;P2ry12;Sparc;Mt1a;Gnb1;Anxa1;Cxcl13		R-HSA-3858491;R-HSA-9021325;R-HSA-5362518;R-HSA-167429;R-HSA-419841;R-HSA-5687121;R-HSA-3858482;R-HSA-3858480;R-HSA-167433;R-HSA-5654596;R-HSA-9018778;R-HSA-5654597;R-HSA-5654594;R-HSA-420883;R-HSA-9021596;R-HSA-9625479;R-HSA-5654592;R-HSA-8964241;R-HSA-9021072;R-HSA-6803838;R-HSA-2197562;R-HSA-6803836;R-HSA-9013652;R-HSA-9031575;R-HSA-5654600;R-HSA-6803527;R-HSA-417829;R-HSA-5099886;R-HSA-680352…
R-HSA-68877	Mitotic Prometaphase	2	211	0.0145097	0.753373	0.753373	8	20	0.00147973	9606	Homo sapiens	Tubb2a		R-HSA-9648114;R-HSA-9648017;R-HSA-2484822;R-HSA-375302;R-HSA-380316;R-HSA-1638803;R-HSA-2468287;R-HSA-1638821
R-HSA-69275	G2/M Transition	2	212	0.0145785	0.755696	0.755696	3	78	0.00577094	9606	Homo sapiens	Tubb2a		R-HSA-8852306;R-HSA-8852298;R-HSA-8852280
R-HSA-9614085	FOXO-mediated transcription	1	110	0.0075643	0.756419	0.756419	2	85	0.00628884	9606	Homo sapiens	Foxg1		R-HSA-9618004;R-HSA-9618021
R-HSA-192105	Synthesis of bile acids and bile salts	1	111	0.00763306	0.759539	0.759539	13	83	0.00614087	9606	Homo sapiens	Cyp27a1		R-HSA-193792;R-HSA-192042;R-HSA-193737;R-HSA-193393;R-HSA-193713;R-HSA-192054;R-HSA-193719;R-HSA-193460;R-HSA-193780;R-HSA-193787;R-HSA-192123;R-HSA-193497;R-HSA-191999
R-HSA-157579	Telomere Maintenance	1	111	0.00763306	0.759539	0.759539	1	34	0.00251554	9606	Homo sapiens	Mt1a		R-HSA-9670149
R-HSA-453274	Mitotic G2-G2/M phases	2	214	0.014716	0.760285	0.760285	3	80	0.00591891	9606	Homo sapiens	Tubb2a		R-HSA-8852306;R-HSA-8852298;R-HSA-8852280
R-HSA-111885	Opioid Signalling	1	112	0.00770183	0.762618	0.762618	5	59	0.0043652	9606	Homo sapiens	Gnb1		R-HSA-167408;R-HSA-167429;R-HSA-167419;R-HSA-167433;R-HSA-112271
R-HSA-9658195	Leishmania infection	4	406	0.0279191	0.765042	0.765042	13	95	0.00702871	9606	Homo sapiens	C3;Arpc1b;Gnb1;Nfkb1		R-HSA-9660819;R-HSA-444647;R-HSA-2029466;R-HSA-442592;R-HSA-1861595;R-HSA-9665524;R-HSA-9666458;R-HSA-9660824;R-HSA-9660828;R-HSA-9603905;R-HSA-448703;R-HSA-2197690;R-HSA-2029473
R-HSA-1912422	Pre-NOTCH Expression and Processing	1	113	0.0077706	0.765658	0.765658	1	38	0.00281148	9606	Homo sapiens	Sel1l		R-HSA-1912374
R-HSA-5668914	Diseases of metabolism	4	408	0.0280567	0.768363	0.768363	10	190	0.0140574	9606	Homo sapiens	Cyp27a1;Muc3;Fmod		R-HSA-3656230;R-HSA-9035960;R-HSA-6785524;R-HSA-9035949;R-HSA-5096537;R-HSA-3656258;R-HSA-9035950;R-HSA-5096532;R-HSA-3656269;R-HSA-5602170
R-HSA-2559580	Oxidative Stress Induced Senescence	1	114	0.00783936	0.76866	0.76866	4	40	0.00295946	9606	Homo sapiens	Fos		R-HSA-450292;R-HSA-450325;R-HSA-3222546;R-HSA-3222533
R-HSA-9006936	Signaling by TGFB family members	1	114	0.00783936	0.76866	0.76866	1	107	0.00791654	9606	Homo sapiens	Ube2m		R-HSA-4332236
R-HSA-6811442	Intra-Golgi and retrograde Golgi-to-ER traffic	2	218	0.0149911	0.769241	0.769241	4	48	0.00355135	9606	Homo sapiens	Tubb2a		R-HSA-8849350;R-HSA-6811426;R-HSA-6811423;R-HSA-8849353
R-HSA-983168	Antigen processing: Ubiquitination & Proteasome degradation	3	315	0.0216614	0.76932	0.76932	6	9	0.000665877	9606	Homo sapiens	Npepps;Sag;Ube2m		R-HSA-983147;R-HSA-983162;R-HSA-983157;R-HSA-983156;R-HSA-983140;R-HSA-983152
R-HSA-948021	Transport to the Golgi and subsequent modification	2	219	0.0150598	0.771434	0.771434	2	60	0.00443918	9606	Homo sapiens	Tubb2a		R-HSA-6809006;R-HSA-6809003
R-HSA-8856825	Cargo recognition for clathrin-mediated endocytosis	1	115	0.00790813	0.771623	0.771623	1	15	0.0011098	9606	Homo sapiens	Tf		R-HSA-8866277
R-HSA-5617472	Activation of anterior HOX genes in hindbrain development during early embryogenesis	1	116	0.00797689	0.774549	0.774549	27	43	0.00318141	9606	Homo sapiens	Mt1a		R-HSA-5617877;R-HSA-5617492;R-HSA-5617431;R-HSA-5621010;R-HSA-5617874;R-HSA-5617887;R-HSA-5617862;R-HSA-5617859;R-HSA-5617484;R-HSA-5617676;R-HSA-5693644;R-HSA-5617486;R-HSA-5617672;R-HSA-5617483;R-HSA-5617867;R-HSA-5621002;R-HSA-5617866;R-HSA-5617462;R-HSA-5617650;R-HSA-5617661;R-HSA-5617471;R-HSA-5617445;R-HSA-5617452;R-HSA-5617454;R-HSA-5617641;R-HSA-5617896;R-HSA-5617642
R-HSA-5619507	Activation of HOX genes during differentiation	1	116	0.00797689	0.774549	0.774549	27	43	0.00318141	9606	Homo sapiens	Mt1a		R-HSA-5617877;R-HSA-5617492;R-HSA-5617431;R-HSA-5621010;R-HSA-5617874;R-HSA-5617887;R-HSA-5617862;R-HSA-5617859;R-HSA-5617484;R-HSA-5617676;R-HSA-5693644;R-HSA-5617486;R-HSA-5617672;R-HSA-5617483;R-HSA-5617867;R-HSA-5621002;R-HSA-5617866;R-HSA-5617462;R-HSA-5617650;R-HSA-5617661;R-HSA-5617471;R-HSA-5617445;R-HSA-5617452;R-HSA-5617454;R-HSA-5617641;R-HSA-5617896;R-HSA-5617642
R-HSA-2262752	Cellular responses to stress	10	948	0.0651905	0.7773	0.7773	34	381	0.0281888	9606	Homo sapiens	Abcc1;Cx3cl1;Tubb2a;Nup62;Hspb1;Nfkb1;Fos;Ppara;Nfe2l2		R-HSA-3790137;R-HSA-9712274;R-HSA-400143;R-HSA-8932355;R-HSA-3790130;R-HSA-1791056;R-HSA-5082369;R-HSA-3371518;R-HSA-9661405;R-HSA-3371554;R-HSA-4793819;R-HSA-450325;R-HSA-1368065;R-HSA-5252041;R-HSA-8932309;R-HSA-5082384;R-HSA-4568740;R-HSA-3222546;R-HSA-3857305;R-HSA-4568737;R-HSA-8932334;R-HSA-3857308;R-HSA-9707645;R-HSA-8932322;R-HSA-3797202;R-HSA-8932327;R-HSA-450292;R-HSA-3222533;R-HSA-8932…
R-HSA-418346	Platelet homeostasis	1	117	0.00804566	0.777437	0.777437	3	30	0.00221959	9606	Homo sapiens	Gnb1		R-HSA-392852;R-HSA-392870;R-HSA-392874
R-HSA-1483206	Glycerophospholipid biosynthesis	2	222	0.0152661	0.777906	0.777906	2	133	0.00984019	9606	Homo sapiens	Cds1		R-HSA-1483121;R-HSA-1483165
R-HSA-8957322	Metabolism of steroids	3	324	0.0222803	0.785546	0.785546	17	239	0.0176827	9606	Homo sapiens	Cyp27a1;Tspo;Ppara		R-HSA-8951850;R-HSA-193792;R-HSA-192042;R-HSA-1655826;R-HSA-193737;R-HSA-1655848;R-HSA-1655850;R-HSA-193393;R-HSA-193713;R-HSA-192054;R-HSA-193719;R-HSA-193460;R-HSA-193780;R-HSA-193787;R-HSA-192123;R-HSA-193497;R-HSA-191999
R-HSA-194068	Bile acid and bile salt metabolism	1	121	0.00832073	0.788627	0.788627	13	94	0.00695472	9606	Homo sapiens	Cyp27a1		R-HSA-193792;R-HSA-192042;R-HSA-193737;R-HSA-193393;R-HSA-193713;R-HSA-192054;R-HSA-193719;R-HSA-193460;R-HSA-193780;R-HSA-193787;R-HSA-192123;R-HSA-193497;R-HSA-191999
R-HSA-195258	RHO GTPase Effectors	3	326	0.0224178	0.789021	0.789021	6	113	0.00836046	9606	Homo sapiens	Arpc1b;Tubb2a		R-HSA-2029466;R-HSA-442592;R-HSA-2197690;R-HSA-2029473;R-HSA-5666169;R-HSA-5672329
R-HSA-2871796	FCERI mediated MAPK activation	1	124	0.00852703	0.79665	0.79665	2	20	0.00147973	9606	Homo sapiens	Fos		R-HSA-450292;R-HSA-450325
R-HSA-4420097	VEGFA-VEGFR2 Pathway	1	126	0.00866456	0.80183	0.80183	1	79	0.00584492	9606	Homo sapiens	Hspb1		R-HSA-5218916
R-HSA-1592230	Mitochondrial biogenesis	1	128	0.00880209	0.806879	0.806879	1	36	0.00266351	9606	Homo sapiens	Ppara		R-HSA-1592238
R-HSA-68875	Mitotic Prophase	1	135	0.00928345	0.823562	0.823562	2	34	0.00251554	9606	Homo sapiens	Nup62		R-HSA-2990880;R-HSA-2990882
R-HSA-194138	Signaling by VEGF	1	137	0.00942099	0.82806	0.82806	1	86	0.00636283	9606	Homo sapiens	Hspb1		R-HSA-5218916
R-HSA-211859	Biological oxidations	5	545	0.0374777	0.829546	0.829546	7	188	0.0139094	9606	Homo sapiens	Cyp27a1;Maob;Aldh2;Gsta1;Mgst1		R-HSA-141202;R-HSA-141200;R-HSA-176054;R-HSA-5423653;R-HSA-192123;R-HSA-176059;R-HSA-71723
R-HSA-73886	Chromosome Maintenance	1	138	0.00948975	0.830266	0.830266	1	38	0.00281148	9606	Homo sapiens	Mt1a		R-HSA-9670149
R-HSA-212165	Epigenetic regulation of gene expression	1	139	0.00955852	0.832444	0.832444	4	34	0.00251554	9606	Homo sapiens	Mt1a		R-HSA-427366;R-HSA-5250930;R-HSA-5250947;R-HSA-5250938
R-HSA-196849	Metabolism of water-soluble vitamins and cofactors	2	254	0.0174666	0.837547	0.837547	2	144	0.010654	9606	Homo sapiens	Abcc1;Ptgs2		R-HSA-3095901;R-HSA-2309773
R-HSA-156580	Phase II - Conjugation of compounds	2	259	0.0178105	0.845444	0.845444	2	72	0.00532702	9606	Homo sapiens	Gsta1;Mgst1		R-HSA-176054;R-HSA-176059
R-HSA-983169	Class I MHC mediated antigen processing & presentation	4	473	0.0325265	0.857554	0.857554	23	48	0.00355135	9606	Homo sapiens	Npepps;Sag;Ube2m;B2m		R-HSA-8863973;R-HSA-8951499;R-HSA-983147;R-HSA-983146;R-HSA-1236954;R-HSA-983142;R-HSA-983140;R-HSA-983427;R-HSA-983426;R-HSA-983138;R-HSA-983425;R-HSA-983424;R-HSA-983422;R-HSA-983421;R-HSA-983162;R-HSA-1236964;R-HSA-983161;R-HSA-1236965;R-HSA-1236971;R-HSA-983157;R-HSA-983156;R-HSA-1236943;R-HSA-983152
R-HSA-69481	G2/M Checkpoints	1	154	0.01059	0.861965	0.861965	5	24	0.00177567	9606	Homo sapiens	Cds1		R-HSA-75809;R-HSA-5683735;R-HSA-69891;R-HSA-5683792;R-HSA-5683774
R-HSA-381119	Unfolded Protein Response (UPR)	1	155	0.0106588	0.863738	0.863738	1	94	0.00695472	9606	Homo sapiens	Cx3cl1		R-HSA-1791056
R-HSA-5683057	MAPK family signaling cascades	3	380	0.0261312	0.86653	0.86653	2	122	0.00902634	9606	Homo sapiens	Hspb1;Fgfr1		R-HSA-5672965;R-HSA-5687121
R-HSA-9664407	Parasite infection	1	157	0.0107963	0.867216	0.867216	6	27	0.00199763	9606	Homo sapiens	Arpc1b		R-HSA-2029466;R-HSA-442592;R-HSA-1861595;R-HSA-9666458;R-HSA-2197690;R-HSA-2029473
R-HSA-9664422	FCGR3A-mediated phagocytosis	1	157	0.0107963	0.867216	0.867216	6	27	0.00199763	9606	Homo sapiens	Arpc1b		R-HSA-2029466;R-HSA-442592;R-HSA-1861595;R-HSA-9666458;R-HSA-2197690;R-HSA-2029473
R-HSA-9664417	Leishmania phagocytosis	1	157	0.0107963	0.867216	0.867216	6	27	0.00199763	9606	Homo sapiens	Arpc1b		R-HSA-2029466;R-HSA-442592;R-HSA-1861595;R-HSA-9666458;R-HSA-2197690;R-HSA-2029473
R-HSA-2029482	Regulation of actin dynamics for phagocytic cup formation	1	158	0.0108651	0.868922	0.868922	6	24	0.00177567	9606	Homo sapiens	Arpc1b		R-HSA-2029466;R-HSA-442592;R-HSA-1861595;R-HSA-2029476;R-HSA-2197690;R-HSA-2029473
R-HSA-9660821	ADORA2B mediated anti-inflammatory cytokines production	1	159	0.0109338	0.870606	0.870606	3	12	0.000887837	9606	Homo sapiens	Gnb1		R-HSA-9660819;R-HSA-9660824;R-HSA-9660828
R-HSA-9018678	Biosynthesis of specialized proresolving mediators (SPMs)	1	159	0.0109338	0.870606	0.870606	7	124	0.00917431	9606	Homo sapiens	Ptgs2		R-HSA-9026408;R-HSA-9027627;R-HSA-9027532;R-HSA-9028255;R-HSA-9018880;R-HSA-9020261;R-HSA-9027607
R-HSA-425366	Transport of bile salts and organic acids, metal ions and amine compounds	1	162	0.0111401	0.875531	0.875531	1	67	0.00495709	9606	Homo sapiens	Cp		R-HSA-904830
R-HSA-2173782	Binding and Uptake of Ligands by Scavenger Receptors	1	167	0.011484	0.883327	0.883327	2	33	0.00244155	9606	Homo sapiens	Sparc		R-HSA-2247513;R-HSA-2197770
R-HSA-5688426	Deubiquitination	2	289	0.0198735	0.885942	0.885942	2	77	0.00569695	9606	Homo sapiens	Ino80e;Nfkbia		R-HSA-5689544;R-HSA-6781897
R-HSA-9609507	Protein localization	1	170	0.0116903	0.88777	0.88777	3	53	0.00392128	9606	Homo sapiens	Hmgcl		R-HSA-9033233;R-HSA-9033235;R-HSA-9033236
R-HSA-418555	G alpha (s) signalling events	1	172	0.0118278	0.890637	0.890637	4	18	0.00133175	9606	Homo sapiens	Gnb1		R-HSA-379044;R-HSA-744887;R-HSA-744886;R-HSA-751013
R-HSA-1236974	ER-Phagosome pathway	1	173	0.0118966	0.892044	0.892044	3	10	0.000739864	9606	Homo sapiens	B2m		R-HSA-8863973;R-HSA-1236965;R-HSA-1236971
R-HSA-453279	Mitotic G1 phase and G1/S transition	1	173	0.0118966	0.892044	0.892044	9	99	0.00732465	9606	Homo sapiens	Ccnd2		R-HSA-8941915;R-HSA-8942607;R-HSA-9018017;R-HSA-69227;R-HSA-8942803;R-HSA-1226094;R-HSA-8942836;R-HSA-1226095;R-HSA-8941895
R-HSA-5633007	Regulation of TP53 Activity	1	178	0.0122404	0.898811	0.898811	3	98	0.00725067	9606	Homo sapiens	Cds1		R-HSA-69685;R-HSA-349426;R-HSA-6804266
R-HSA-68886	M Phase	3	416	0.0286068	0.903201	0.903201	14	91	0.00673276	9606	Homo sapiens	Tubb2a;Nup62		R-HSA-9648114;R-HSA-9648017;R-HSA-375302;R-HSA-2467809;R-HSA-2467811;R-HSA-1638803;R-HSA-2990880;R-HSA-2990882;R-HSA-9668419;R-HSA-2484822;R-HSA-9634219;R-HSA-380316;R-HSA-2468287;R-HSA-1638821
R-HSA-1630316	Glycosaminoglycan metabolism	1	182	0.0125155	0.903919	0.903919	10	88	0.0065108	9606	Homo sapiens	Fmod		R-HSA-2046239;R-HSA-2046175;R-HSA-2046222;R-HSA-2025724;R-HSA-2046285;R-HSA-2046298;R-HSA-2025723;R-HSA-2046265;R-HSA-1793217;R-HSA-2046180
R-HSA-72306	tRNA processing	1	182	0.0125155	0.903919	0.903919	1	54	0.00399526	9606	Homo sapiens	Nup62		R-HSA-6783483
R-HSA-211897	Cytochrome P450 - arranged by substrate type	1	184	0.012653	0.906377	0.906377	1	61	0.00451317	9606	Homo sapiens	Cyp27a1		R-HSA-192123
R-HSA-446203	Asparagine N-linked glycosylation	3	421	0.0289506	0.907509	0.907509	3	144	0.010654	9606	Homo sapiens	Sel1l;Tubb2a		R-HSA-6809006;R-HSA-6809003;R-HSA-8867288
R-HSA-1640170	Cell Cycle	6	734	0.0504745	0.911617	0.911617	35	449	0.0332199	9606	Homo sapiens	Cds1;Ccnd2;Mt1a;Tubb2a;Nup62		R-HSA-5683735;R-HSA-69891;R-HSA-9648017;R-HSA-375302;R-HSA-2467809;R-HSA-5683792;R-HSA-2467811;R-HSA-8942607;R-HSA-1638803;R-HSA-2990880;R-HSA-8852298;R-HSA-2990882;R-HSA-8941895;R-HSA-9668419;R-HSA-8941915;R-HSA-8852306;R-HSA-9670149;R-HSA-380316;R-HSA-2468287;R-HSA-8942803;R-HSA-75809;R-HSA-9648114;R-HSA-9018017;R-HSA-5683774;R-HSA-69608;R-HSA-69227;R-HSA-2484822;R-HSA-69685;R-HSA-349426;R-HSA-…
R-HSA-8978868	Fatty acid metabolism	3	428	0.029432	0.913249	0.913249	9	217	0.016055	9606	Homo sapiens	Abcc1;Acsl1;Ptgs2		R-HSA-2309779;R-HSA-266070;R-HSA-2309787;R-HSA-201035;R-HSA-2046085;R-HSA-2314686;R-HSA-2046098;R-HSA-2309773;R-HSA-2161951
R-HSA-1257604	PIP3 activates AKT signaling	2	319	0.0219365	0.916457	0.916457	1	86	0.00636283	9606	Homo sapiens	Fgfr1		R-HSA-2316434
R-HSA-2029480	Fcgamma receptor (FCGR) dependent phagocytosis	1	193	0.0132719	0.916683	0.916683	6	42	0.00310743	9606	Homo sapiens	Arpc1b		R-HSA-2029466;R-HSA-442592;R-HSA-1861595;R-HSA-2029476;R-HSA-2197690;R-HSA-2029473
R-HSA-1236975	Antigen processing-Cross presentation	1	195	0.0134094	0.918815	0.918815	6	23	0.00170169	9606	Homo sapiens	B2m		R-HSA-8863973;R-HSA-1236964;R-HSA-1236965;R-HSA-1236954;R-HSA-1236971;R-HSA-1236943
R-HSA-5673001	RAF/MAP kinase cascade	2	322	0.0221428	0.919049	0.919049	1	75	0.00554898	9606	Homo sapiens	Fgfr1		R-HSA-5672965
R-HSA-5684996	MAPK1/MAPK3 signaling	2	329	0.0226241	0.924805	0.924805	1	82	0.00606688	9606	Homo sapiens	Fgfr1		R-HSA-5672965
R-HSA-195721	Signaling by WNT	2	332	0.0228304	0.927153	0.927153	16	157	0.0116159	9606	Homo sapiens	Fzd1;Gnb1		R-HSA-3858491;R-HSA-5099886;R-HSA-3858482;R-HSA-1504188;R-HSA-3858480;R-HSA-1504186;R-HSA-1458875;R-HSA-201677;R-HSA-201685;R-HSA-398193;R-HSA-3965444;R-HSA-201691;R-HSA-3965447;R-HSA-3965441;R-HSA-398040;R-HSA-4608825
R-HSA-5689880	Ub-specific processing proteases	1	206	0.0141659	0.929609	0.929609	1	40	0.00295946	9606	Homo sapiens	Nfkbia		R-HSA-6781897
R-HSA-199991	Membrane Trafficking	5	665	0.0457296	0.930452	0.930452	26	219	0.016203	9606	Homo sapiens	Tf;Synj1;Tubb2a		R-HSA-8849350;R-HSA-8868230;R-HSA-6811426;R-HSA-6809006;R-HSA-8868236;R-HSA-6809003;R-HSA-8849353;R-HSA-2316347;R-HSA-8871194;R-HSA-8871193;R-HSA-190877;R-HSA-8868071;R-HSA-8866277;R-HSA-8867756;R-HSA-8868651;R-HSA-8867754;R-HSA-8868648;R-HSA-8868072;R-HSA-8868661;R-HSA-8868660;R-HSA-8868659;R-HSA-8868658;R-HSA-6811423;R-HSA-8869438;R-HSA-190520;R-HSA-191737
R-HSA-201681	TCF dependent signaling in response to WNT	1	216	0.0148535	0.938177	0.938177	6	71	0.00525303	9606	Homo sapiens	Fzd1		R-HSA-201685;R-HSA-201691;R-HSA-1504188;R-HSA-1504186;R-HSA-1458875;R-HSA-201677
R-HSA-69278	Cell Cycle, Mitotic	4	596	0.0409847	0.948888	0.948888	26	350	0.0258952	9606	Homo sapiens	Ccnd2;Tubb2a;Nup62		R-HSA-9648017;R-HSA-375302;R-HSA-2467809;R-HSA-2467811;R-HSA-8942607;R-HSA-1638803;R-HSA-2990880;R-HSA-8852298;R-HSA-2990882;R-HSA-8941895;R-HSA-9668419;R-HSA-8941915;R-HSA-8852306;R-HSA-380316;R-HSA-2468287;R-HSA-8942803;R-HSA-9648114;R-HSA-9018017;R-HSA-69227;R-HSA-2484822;R-HSA-9634219;R-HSA-1226094;R-HSA-8942836;R-HSA-1638821;R-HSA-1226095;R-HSA-8852280
R-HSA-9006925	Intracellular signaling by second messengers	2	366	0.0251685	0.94936	0.94936	1	114	0.00843445	9606	Homo sapiens	Fgfr1		R-HSA-2316434
R-HSA-1428517	The citric acid (TCA) cycle and respiratory electron transport	1	235	0.0161601	0.9517	0.9517	2	67	0.00495709	9606	Homo sapiens	Ldhb		R-HSA-71849;R-HSA-70510
R-HSA-5653656	Vesicle-mediated transport	6	824	0.0566635	0.955252	0.955252	28	252	0.0186446	9606	Homo sapiens	Tf;Sparc;Synj1;Tubb2a		R-HSA-8849350;R-HSA-8868230;R-HSA-6811426;R-HSA-6809006;R-HSA-8868236;R-HSA-6809003;R-HSA-8849353;R-HSA-2316347;R-HSA-8871194;R-HSA-8871193;R-HSA-190877;R-HSA-8868071;R-HSA-8866277;R-HSA-2197770;R-HSA-8867756;R-HSA-8868651;R-HSA-8867754;R-HSA-8868648;R-HSA-8868072;R-HSA-8868661;R-HSA-8868660;R-HSA-8868659;R-HSA-8868658;R-HSA-6811423;R-HSA-8869438;R-HSA-190520;R-HSA-2247513;R-HSA-191737
R-HSA-3247509	Chromatin modifying enzymes	1	256	0.0176042	0.963247	0.963247	1	85	0.00628884	9606	Homo sapiens	Nfkb1		R-HSA-8865237
R-HSA-4839726	Chromatin organization	1	256	0.0176042	0.963247	0.963247	1	85	0.00628884	9606	Homo sapiens	Nfkb1		R-HSA-8865237
R-HSA-202733	Cell surface interactions at the vascular wall	1	257	0.0176729	0.963723	0.963723	1	65	0.00480912	9606	Homo sapiens	Cd74		R-HSA-5676133
R-HSA-425407	SLC-mediated transmembrane transport	2	415	0.028538	0.970372	0.970372	5	191	0.0141314	9606	Homo sapiens	Slc29a1;Cp		R-HSA-109536;R-HSA-904830;R-HSA-109527;R-HSA-109529;R-HSA-109534
R-HSA-69620	Cell Cycle Checkpoints	1	280	0.0192546	0.973117	0.973117	8	56	0.00414324	9606	Homo sapiens	Cds1		R-HSA-75809;R-HSA-5683735;R-HSA-69891;R-HSA-69685;R-HSA-5683792;R-HSA-349426;R-HSA-5683774;R-HSA-69608
R-HSA-8953854	Metabolism of RNA	5	782	0.0537753	0.973801	0.973801	51	187	0.0138355	9606	Homo sapiens	Mt1a;Cpsf2;Tra2b;Nup62;Hspb1		R-HSA-8849157;R-HSA-77069;R-HSA-77068;R-HSA-77073;R-HSA-77587;R-HSA-450580;R-HSA-158481;R-HSA-77589;R-HSA-77077;R-HSA-158484;R-HSA-77591;R-HSA-77590;R-HSA-77078;R-HSA-77593;R-HSA-77081;R-HSA-77592;R-HSA-77083;R-HSA-77594;R-HSA-6783483;R-HSA-77085;R-HSA-72095;R-HSA-77090;R-HSA-72231;R-HSA-72103;R-HSA-77095;R-HSA-72107;R-HSA-72124;R-HSA-72127;R-HSA-72130;R-HSA-159046;R-HSA-75079;R-HSA-159050;R-HSA-…
R-HSA-9664433	Leishmania parasite growth and survival	1	297	0.0204236	0.978466	0.978466	3	40	0.00295946	9606	Homo sapiens	Gnb1		R-HSA-9660819;R-HSA-9660824;R-HSA-9660828
R-HSA-9662851	Anti-inflammatory response favouring Leishmania parasite infection	1	297	0.0204236	0.978466	0.978466	3	40	0.00295946	9606	Homo sapiens	Gnb1		R-HSA-9660819;R-HSA-9660824;R-HSA-9660828
R-HSA-1430728	Metabolism	35	3633	0.249828	0.981173	0.981173	131	2250	0.166469	9606	Homo sapiens	Cds1;Aldh2;Gsta1;Kcnb1;Plpp1;Pfkfb2;Ttr;Aadat;Spp1;Mgst1;Fmod;Hmgcl;Maob;Synj1;Ddah1;Nup62;Ppara;Hmgcs2;Hk2;Hrsp12;Abcc1;Rbp4;Cyp27a1;Acsl1;Ldhb;Gnb1;Tspo;Ptgs2		R-HSA-2046239;R-HSA-193792;R-HSA-2404134;R-HSA-2404135;R-HSA-400143;R-HSA-1655826;R-HSA-381706;R-HSA-2046222;R-HSA-825631;R-HSA-381713;R-HSA-1368065;R-HSA-70420;R-HSA-9028255;R-HSA-1675836;R-HSA-2046265;R-HSA-192042;R-HSA-70952;R-HSA-71723;R-HSA-170796;R-HSA-400183;R-HSA-1655848;R-HSA-1655850;R-HSA-192054;R-HSA-2161951;R-HSA-9027532;R-HSA-2046298;R-HSA-201035;R-HSA-400204;R-HSA-9661405;R-HSA-5604…
R-HSA-194315	Signaling by Rho GTPases	4	709	0.0487553	0.981861	0.981861	8	203	0.0150192	9606	Homo sapiens	Arpc1b;Tubb2a;Tra2b		R-HSA-9018778;R-HSA-2029466;R-HSA-442592;R-HSA-9018787;R-HSA-2197690;R-HSA-2029473;R-HSA-5666169;R-HSA-5672329
R-HSA-9716542	Signaling by Rho GTPases, Miro GTPases and RHOBTB3	4	725	0.0498556	0.98443	0.98443	8	212	0.0156851	9606	Homo sapiens	Arpc1b;Tubb2a;Tra2b		R-HSA-9018778;R-HSA-2029466;R-HSA-442592;R-HSA-9018787;R-HSA-2197690;R-HSA-2029473;R-HSA-5666169;R-HSA-5672329
R-HSA-72766	Translation	1	339	0.0233118	0.987566	0.987566	13	99	0.00732465	9606	Homo sapiens	Mrps6		R-HSA-5389842;R-HSA-5419281;R-HSA-5368279;R-HSA-5389848;R-HSA-5389849;R-HSA-5419261;R-HSA-5419264;R-HSA-5389857;R-HSA-5419271;R-HSA-5419273;R-HSA-5419279;R-HSA-5389839;R-HSA-5419277
R-HSA-381753	Olfactory Signaling Pathway	1	432	0.0297071	0.996336	0.996336	2	2	0.000147973	9606	Homo sapiens	Gnb1		R-HSA-381749;R-HSA-381750
R-HSA-9012999	RHO GTPase cycle	1	460	0.0316325	0.997468	0.997468	2	91	0.00673276	9606	Homo sapiens	Tra2b		R-HSA-9018778;R-HSA-9018787
R-HSA-71291	Metabolism of amino acids and derivatives	2	661	0.0454545	0.998278	0.998278	4	285	0.0210861	9606	Homo sapiens	Hrsp12;Aadat		R-HSA-893583;R-HSA-508561;R-HSA-9014641;R-HSA-70952

## Sheet: Sup Table 4 KEGG pathways
Enrichment FDR	Genes in list	Total genes	Functional Category	Genes
7.08e-06	7	80	Complement and coagulation cascades	C1s A2m C3 C4a Clu Serping1 C1r
7.08e-06	5	25	Phototransduction	Gnb1 Rho Sag Grk1 Cngb1
4.46e-05	6	70	Pertussis	C1s C3 C4a Serping1 C1r Nfkb1
0.000402018	5	63	Staphylococcus aureus infection	C1s C3 C4a Icam1 C1r
0.00238591	6	153	Hepatitis C	Nfkbia Cd81 Ppara Ppp2r2b Rsad2 Nfkb1
0.00738394	4	70	Adipocytokine signaling pathway	Acsl1 Nfkbia Ppara Nfkb1
0.00791035	4	79	PPAR signaling pathway	Hmgcs2 Acsl1 Ppara Cyp27a1
0.00791035	6	206	CAMP signaling pathway	Atp1a2 Nfkbia Ppara Fxyd1 Nfkb1 Cngb1
0.00791035	5	140	Fluid shear stress and atherosclerosis	Gsta1 Mgst1 Icam1 Nfkb1 Nfe2l2
0.00885739	3	39	Ferroptosis	Cp Tf Acsl1
0.00885739	6	226	Human T-cell leukemia virus 1 infection	B2m Tspo Icam1 Nfkbia Ccnd2 Nfkb1
0.00885739	9	515	Pathways in cancer	Gsta1 Mgst1 Gnb1 Nfkbia Fzd1 Ccnd2 Fgfr1 Nfkb1 Nfe2l2
0.00997252	4	93	Systemic lupus erythematosus	C1s C3 C4a C1r
0.0108121	3	44	Mineral absorption	Atp1a2 Tf Mt2A
0.0110689	3	47	Tryptophan metabolism	Maob Aadat Aldh2
0.0110689	5	178	Chemokine signaling pathway	Gnb1 Nfkbia Cxcl13 Nfkb1 Grk1
0.0110689	4	101	HIF-1 signaling pathway	Timp1 Tf Hk2 Nfkb1
0.0110689	4	106	Insulin resistance	Ptpn1 Nfkbia Ppara Nfkb1
0.0110689	4	103	Chagas disease (American trypanosomiasis)	C3 Nfkbia Ppp2r2b Nfkb1
0.0114082	3	53	Valine, leucine and isoleucine degradation	Hmgcs2 Aldh2 Hmgcl
0.0114082	3	53	Drug metabolism	Gsta1 Mgst1 Maob
0.0114082	4	109	TNF signaling pathway	Icam1 Nfkbia Nfkb1 Cx3cl1
0.0114082	3	54	Legionellosis	C3 Nfkbia Nfkb1
0.0114082	5	188	Kaposi sarcoma-associated herpesvirus infection	C3 Gnb1 Icam1 Nfkbia Nfkb1
0.0155093	3	61	Glycolysis / Gluconeogenesis	Ldhb Hk2 Aldh2
0.0163551	5	210	Epstein-Barr virus infection	B2m Icam1 Nfkbia Ccnd2 Nfkb1
0.0167661	4	131	Dopaminergic synapse	Gnb1 Maob Ppp2r2b Scn1a
0.0173039	3	66	Leishmaniasis	C3 Nfkbia Nfkb1
0.0189315	3	69	B cell receptor signaling pathway	Nfkbia Cd81 Nfkb1
0.0211876	5	231	Human cytomegalovirus infection	B2m Gnb1 Nfkbia Nfkb1 Cx3cl1

## Sheet: Sup Table 5 ChEA
Query Name	Rank	TF	Score	negLogScore	Library	Overlapping_Genes
gene_set_query	1	NRL	0.000614	3.21	ARCHS4 Coexpression,6.143E-4	CASZ1,AGTPBP1,KCNB1,PDC,GRK1,TF,OPN1SW,TMEM237,PPP2R2B,GNB1,SAG,RHO,CNGB1
gene_set_query	2	AHR	0.000622	3.21	GTEx Coexpression,6.223E-4	IFITM3,FZD1,SPARC,C1S,C1R,RDH10,SERPING1,SCN7A,S100A10,UBE2M
gene_set_query	3	ATF5	0.000712	3.15	Enrichr Queries,7.123E-4	IFITM3,LGALS3BP,BTG2,SPARC,CEBPD,ARPC1B,MGST1,HSPB1,PTGS2,CLU,ICAM1,C3,LGALS3,CCND2,ALDH2,TSPO,TIMP1,B2M,S100A10,CD74,ANXA1,RSAD2,ANXA2,ACSL1,ANXA5,FOS,NFKBIA,HOOK1,SERPING1
gene_set_query	4	ATF3	0.001229	2.91	ARCHS4 Coexpression,0.001229	BTG2,RSAD2,CEBPD,ANXA5,FOS,PTGS2,ICAM1,CYP27A1,NFKBIA,SPP1,SERPING1,NFE2L2
gene_set_query	5	EGR1	0.001245	2.9	GTEx Coexpression,0.001245	BTG2,CEBPD,TRA2B,HES1,FOS,PTGS2,UBE2M,FGFR1,NAP1L4
gene_set_query	6	CEBPB	0.001425	2.85	Enrichr Queries,0.001425	IFITM3,LGALS3BP,BTG2,SPARC,CEBPD,ARPC1B,MGST1,HSPB1,PTGS2,CLU,ICAM1,C3,LGALS3,CCND2,TSPO,TIMP1,B2M,S100A10,CD74,ANXA1,ANXA2,ACSL1,ANXA5,FOS,NFKB1,NFKBIA,LCN2,NFE2L2
gene_set_query	7	NFE2L2	0.001843	2.73	ARCHS4 Coexpression,0.001843	ANXA1,ANXA2,C1S,ACSL1,C1R,ANXA5,PTGS2,ICAM1,CYP27A1,NFKBIA,LGALS3,S100A10
gene_set_query	8	STAT3	0.002137	2.67	Enrichr Queries,0.002137	IFITM3,LGALS3BP,BTG2,SPARC,CEBPD,ARPC1B,MVP,HSPB1,PTGS2,CLU,ICAM1,C3,LGALS3,CCND2,TIMP1,B2M,S100A10,PTPN1,CD74,ANXA1,ANXA2,ANXA5,FOS,NFKB1,NFKBIA,HOOK1,NFE2L2,FGFR1
gene_set_query	9	PPARG	0.002457	2.61	ARCHS4 Coexpression,0.002457	LGALS3,RBP4,ANXA1,ALDH2,ANXA2,ACSL1,ANXA5,MGST1,FMOD,PLPP1,S100A10
gene_set_query	10	TCF7L2	0.002489	2.6	GTEx Coexpression,0.002489	LGALS3,C1S,C1R,SERPING1,FMOD,PLPP1,UBE2M,NAP1L4
gene_set_query	11	CEBPA	0.002849	2.55	Enrichr Queries,0.002849	IFITM3,LGALS3BP,BTG2,SPARC,CEBPD,MGST1,HSPB1,PTGS2,CLU,ICAM1,C3,LGALS3,CCND2,ALDH2,TSPO,TIMP1,B2M,S100A10,CD74,ANXA1,ANXA2,ACSL1,IGFBP2,FOS,NFKBIA,HOOK1,LCN2,NFE2L2
gene_set_query	12	KLF10	0.003071	2.51	ARCHS4 Coexpression,0.003071	NFKBIA,PCSK2,CD74,BTG2,TTR,CEBPD,GNB1,SERPING1,FOS,PAM,NFE2L2
gene_set_query	13	JUNB	0.003111	2.51	GTEx Coexpression,0.003111	NFKBIA,BTG2,CEBPD,LIG4,HES1,FOS,FMOD,NAP1L4
gene_set_query	14	NR1H3	0.003561	2.45	Enrichr Queries,0.003561	IFITM3,LGALS3BP,BTG2,SPARC,CEBPD,MGST1,HSPB1,PTGS2,CLU,ICAM1,C3,LGALS3,CCND2,ALDH2,TIMP1,CD74,ANXA1,RSAD2,ANXA2,ACSL1,FOS,CP,CYP27A1,NFKBIA,HOOK1,LCN2,SERPING1,CFB
gene_set_query	15	NR4A1	0.003686	2.43	ARCHS4 Coexpression,0.003686	C3,NFKBIA,P2RY12,LDHB,CD74,CASZ1,BTG2,CEBPD,CD81,SPP1,FOS
gene_set_query	16	TCF7L1	0.003734	2.43	GTEx Coexpression,0.003734	C1S,CD81,SERPING1,SFXN1,SLC29A1,PLPP1,FGFR1
gene_set_query	17	STAT6	0.004274	2.37	Enrichr Queries,0.004274	IFITM3,LGALS3BP,BTG2,SPARC,CEBPD,ARPC1B,MVP,HSPB1,PTGS2,CLU,ICAM1,C3,LGALS3,CCND2,ALDH2,TIMP1,B2M,S100A10,CD74,ANXA1,ANXA2,ANXA5,FOS,NFKB1,NFKBIA,HOOK1,NFE2L2
gene_set_query	18	NR4A3	0.0043	2.37	ARCHS4 Coexpression,0.0043	C3,NFKBIA,PTPN1,CD74,BTG2,CEBPD,ACSL1,SPP1,PTGS2,NFKB1,ICAM1
gene_set_query	19	LHX2	0.004356	2.36	GTEx Coexpression,0.004356	SNN,DDAH1,CAMK2N1,PPP2R2B,FOXG1,GNB1,ATP1A2
gene_set_query	20	ETS2	0.004914	2.31	ARCHS4 Coexpression,0.004914	C3,NFKBIA,CD74,ABCC1,CEBPD,ACSL1,MVP,SERPING1,PTGS2,CFB,ICAM1
gene_set_query	21	JUN	0.004978	2.3	GTEx Coexpression,0.004978	BTG2,LIG4,HES1,FOS,CX3CL1,UBE2M,NAP1L4
gene_set_query	22	STAT1	0.004986	2.3	Enrichr Queries,0.004986	IFITM3,LGALS3BP,SPARC,CEBPD,MVP,HSPB1,PTGS2,CLU,ICAM1,C3,LGALS3,CCND2,TIMP1,B2M,S100A10,CD74,ANXA1,RSAD2,ANXA2,ANXA5,FOS,NFKB1,NFKBIA,LCN2,SERPING1,CFB
gene_set_query	23	VSX2	0.005528	2.26	ARCHS4 Coexpression,0.005528	GRK1,NEUROD1,CASZ1,TMEM237,KCNB1,GNB1,SAG,RHO,PDC,CNGB1
gene_set_query	24	SLC2A4RG	0.0056	2.25	GTEx Coexpression,0.0056	CYP27A1,HMGCL,RBP4,TTR,SYNJ1,GNB1,DCAF7
gene_set_query	25	STAT2	0.005698	2.24	Enrichr Queries,0.005698	IFITM3,LGALS3BP,BTG2,CEBPD,MVP,PTGS2,ICAM1,C3,LGALS3,CCND2,TIMP1,B2M,S100A10,CD74,ANXA1,RSAD2,ANXA2,ACSL1,FOS,NFKB1,NFKBIA,HOOK1,LCN2,SERPING1,CFB
gene_set_query	26	RELA	0.006098	2.21	Literature ChIP-seq,0.006098	PCSK2,CEBPD,C1S,ATP1A2,PTGS2,ICAM1,C3,LGALS3,CCND2,SPP1,HES1,B2M,S100A10,PTPN1,CD74,IGFBP2,FOS,NFKB1,NFKBIA,TF,OPN1SW,RFX5,LCN2,SLC29A1,CFB,UBE2M,NFE2L2
gene_set_query	27	MLXIPL	0.006143	2.21	ARCHS4 Coexpression,0.006143	C3,RBP4,TF,MAOB,ALDH2,C1S,SERPING1,HMGCS2,CP,CFB
gene_set_query	28	FOS	0.006223	2.21	GTEx Coexpression,0.006223	BTG2,TRA2B,LIG4,NRARP,HES1,NFE2L2,NAP1L4
gene_set_query	29	ELF3	0.006734	2.17	ReMap ChIP-seq,0.006734	PFKFB2,PTPN1,ANXA1,ANXA2,CRIP2,FOS,CP,HK2,CX3CL1,C3,NFKBIA,LGALS3,CAMK2N1,RDH10,TRA2B,HES1,PDLIM4,S100A10,NFE2L2
gene_set_query	30	MEOX1	0.006757	2.17	ARCHS4 Coexpression,0.006757	SPARC,ALDH2,C1S,CD81,ACSL1,FXYD1,SERPING1,FMOD,PLPP1
gene_set_query	31	TBX4	0.006845	2.16	GTEx Coexpression,0.006845	NFKBIA,PTPN1,COX4I2,PTGS2,B2M,CX3CL1,ICAM1
gene_set_query	32	STAT5A	0.007123	2.15	Enrichr Queries,0.007123	IFITM3,LGALS3BP,BTG2,CEBPD,ARPC1B,MVP,HSPB1,PTGS2,CLU,ICAM1,C3,LGALS3,CCND2,TIMP1,B2M,S100A10,PTPN1,CD74,ANXA1,ANXA2,ACSL1,FOS,NFKB1,NFKBIA,HOOK1
gene_set_query	33	CSRNP1	0.007371	2.13	ARCHS4 Coexpression,0.007371	NFKBIA,PTPN1,CD74,BTG2,CEBPD,ACSL1,FOS,PTGS2,ICAM1
gene_set_query	34	FOXD3	0.007467	2.13	GTEx Coexpression,0.007467	FZD1,SPARC,CD81,RDH10,FXYD1,SCN7A,PDLIM4
gene_set_query	35	SREBF1	0.007835	2.11	Enrichr Queries,0.007835	IFITM3,LGALS3BP,BTG2,SPARC,CEBPD,CD81,MGST1,HSPB1,CLU,ICAM1,C3,LGALS3,CCND2,TSPO,B2M,S100A10,CD74,ANXA1,ANXA2,IGFBP2,FOS,NFKBIA,HOOK1,NFE2L2,FGFR1
gene_set_query	36	KLF4	0.007985	2.1	ARCHS4 Coexpression,0.007985	NFKBIA,LGALS3,LDHB,CD74,ANXA1,CEBPD,MVP,SFXN1,FOS
gene_set_query	37	BATF3	0.00809	2.09	GTEx Coexpression,0.00809	IFITM3,PTPN1,CD74,ARPC1B,RFX5,NFKB1,ICAM1
gene_set_query	38	ETS1	0.008475	2.07	ENCODE ChIP-seq,0.008475	LGALS3BP,CD74,BTG2,RSAD2,ANXA2,EAF1,CPSF2,ANXA5,LIG4,FOS,YBX3,RABGGTA,DCAF7,HK2,GFAP,NFKBIA,CCND2,RFX5,SLC29A1,B2M,PLPP1,S100A10,NFE2L2
gene_set_query	39	CEBPD	0.0086	2.07	ARCHS4 Coexpression,0.0086	IFITM3,C3,CD74,CD81,ACSL1,C1R,MVP,SERPING1,TSPO
gene_set_query	40	NFKB2	0.008712	2.06	GTEx Coexpression,0.008712	PTPN1,CD74,ARPC1B,RFX5,B2M,NFKB1,ICAM1
gene_set_query	41	KLF9	0.009214	2.04	ARCHS4 Coexpression,0.009214	MAOB,ALDH2,CEBPD,C1S,C1R,FXYD1,SERPING1,ATP1A2
gene_set_query	42	IRF9	0.009259	2.03	Enrichr Queries,0.009259	IFITM3,LGALS3BP,BTG2,CEBPD,MVP,HSPB1,PTGS2,CLU,ICAM1,C3,LGALS3,CCND2,TIMP1,B2M,S100A10,CD74,ANXA1,RSAD2,ANXA2,FOS,NFKBIA,LCN2,SERPING1,CFB
gene_set_query	43	CXXC5	0.009828	2.01	ARCHS4 Coexpression,0.009828	CD81,IGFBP2,GNB1,HSPB1,CRIP2,CLU,B2M,GFAP
gene_set_query	44	CRX	0.009956	2	GTEx Coexpression,0.009956	CYP27A1,HMGCL,RBP4,TTR,SAG,RHO,PDC
gene_set_query	45	FOXA1	0.0101	2	ReMap ChIP-seq,0.0101	PFKFB2,BTG2,ANXA1,ANXA2,C1S,ACSL1,SEL1L,MGST1,HSPB1,FOS,CP,NFKBIA,LGALS3,DDAH1,HES1,HMGCS2,S100A10,NFE2L2
gene_set_query	46	HEY1	0.01044	1.98	ARCHS4 Coexpression,0.01044	FOXG1,IGFBP2,CRIP2,ATP1A2,HES1,CLU,DCLK1,GFAP
gene_set_query	47	ATOH8	0.01058	1.98	GTEx Coexpression,0.01058	FZD1,CEBPD,SERPING1,SFXN1,FMOD,MRPS6,PLPP1
gene_set_query	48	TCF21	0.01106	1.96	ARCHS4 Coexpression,0.01106	FZD1,SPARC,C1S,CD81,C1R,SERPING1,SCN7A,FMOD
gene_set_query	49	ARNT2	0.0112	1.95	GTEx Coexpression,0.0112	SNN,DDAH1,CAMK2N1,PPP2R2B,FOXG1,GNB1,ATP1A2
gene_set_query	50	PGR	0.01167	1.93	ARCHS4 Coexpression,0.01167	NEUROD1,PCSK2,LDHB,TTR,HOOK1,SEL1L,HSPB1,PAM
gene_set_query	51	RORB	0.01182	1.93	GTEx Coexpression,0.01182	DDAH1,CAMK2N1,PPP2R2B,FOXG1,GNB1,SCN1A
gene_set_query	52	BACH1	0.0122	1.91	Literature ChIP-seq,0.0122	CDS1,PCSK2,CASZ1,CEBPD,C1S,C1R,KCNB1,SEL1L,LIG4,PTGS2,CLU,HK2,ICAM1,NEUROD1,CCND2,FXYD1,SAG,HES1,TIMP1,PPARA,B2M,FGFR1
gene_set_query	53	SOX9	0.01229	1.91	ARCHS4 Coexpression,0.01229	DDAH1,FOXG1,ARPC1B,ATP1A2,HES1,CLU,B2M,GFAP
gene_set_query	54	NR2E1	0.01245	1.9	GTEx Coexpression,0.01245	SNN,DDAH1,CAMK2N1,PPP2R2B,FOXG1,ATP1A2
gene_set_query	55	HHEX	0.01282	1.89	Enrichr Queries,0.01282	IFITM3,LGALS3BP,BTG2,SPARC,CEBPD,MGST1,HSPB1,PTGS2,CLU,ICAM1,C3,LGALS3,CCND2,TIMP1,S100A10,CD74,ANXA1,RSAD2,ANXA2,IGFBP2,FOS,NFKBIA,HOOK1,LCN2
gene_set_query	56	OSR2	0.0129	1.89	ARCHS4 Coexpression,0.0129	IFITM3,SPARC,C1S,CD81,C1R,SERPING1,HSPB1,FMOD
gene_set_query	57	GATA2	0.01347	1.87	ReMap ChIP-seq,0.01347	PFKFB2,BTG2,ANXA1,RSAD2,C1S,ACSL1,SEL1L,COX4I2,HSPB1,FOS,DCAF7,LGALS3,ALDH2,TRA2B,GNB1,HES1,SLC29A1
gene_set_query	58	EGR3	0.01351	1.87	ARCHS4 Coexpression,0.01351	C3,P2RY12,CD74,BTG2,CEBPD,KCNB1,SPP1,NRARP
gene_set_query	59	POU6F2	0.01369	1.86	GTEx Coexpression,0.01369	SYNJ1,CAMK2N1,PPP2R2B,FOXG1,MCHR1,SCN1A
gene_set_query	60	ETV3	0.01413	1.85	ARCHS4 Coexpression,0.01413	NFKBIA,PTPN1,RSAD2,ACSL1,PTGS2,NFKB1,HK2,ICAM1
gene_set_query	61	TBR1	0.01431	1.84	GTEx Coexpression,0.01431	SYNJ1,CAMK2N1,FOXG1,GNB1,MCHR1,SCN1A
gene_set_query	62	BHLHE40	0.01474	1.83	ARCHS4 Coexpression,0.01474	NFKBIA,LDHB,PTPN1,BTG2,ABCC1,MVP,HK2,ICAM1
gene_set_query	63	HIC1	0.01493	1.83	GTEx Coexpression,0.01493	CDS1,C1S,CD81,C1R,COX4I2,FGFR1
gene_set_query	64	CREB3L3	0.01496	1.83	Enrichr Queries,0.01496	IFITM3,CD74,SPARC,RSAD2,MAOB,ACSL1,IGFBP2,HSPB1,FOS,PTGS2,CLU,CP,ICAM1,CYP27A1,C3,LGALS3,TTR,HOOK1,LCN2,SERPING1,HMGCS2,PPARA,CFB
gene_set_query	65	HEYL	0.01556	1.81	GTEx Coexpression,0.01556	IGFBP2,SEL1L,CRIP2,FMOD,PAM,FGFR1
gene_set_query	66	PLSCR1	0.01597	1.8	ARCHS4 Coexpression,0.01597	IFITM3,LGALS3,CD74,RSAD2,ACSL1,ANXA5,PTGS2,ICAM1
gene_set_query	67	ZNF365	0.01618	1.79	GTEx Coexpression,0.01618	SYNJ1,CAMK2N1,PPP2R2B,FOXG1,GNB1,SCN1A
gene_set_query	68	BHLHE41	0.01658	1.78	ARCHS4 Coexpression,0.01658	CYP27A1,C3,P2RY12,ALDH2,CD81,FXYD1,SPP1,ATP1A2
gene_set_query	69	SNAI1	0.0168	1.77	GTEx Coexpression,0.0168	IFITM3,ANXA5,SERPING1,PLPP1,ICAM1,NAP1L4
gene_set_query	70	TCF12	0.01695	1.77	ENCODE ChIP-seq,0.01695	IFITM3,CASZ1,BTG2,SPARC,ACSL1,EAF1,HSPB1,CRIP2,YBX3,DCLK1,AIF1L,HES1,SLC29A1,FMOD,PDLIM4,S100A10
gene_set_query	71	HIF1A	0.01709	1.77	Enrichr Queries,0.01709	IFITM3,LGALS3BP,BTG2,SPARC,ANXA1,ANXA2,CEBPD,ACSL1,ANXA5,HSPB1,FOS,PTGS2,CLU,NFKB1,ICAM1,NFKBIA,LGALS3,CCND2,HOOK1,TIMP1,B2M,S100A10,NFE2L2
gene_set_query	72	KLF6	0.0172	1.76	ARCHS4 Coexpression,0.0172	NFKBIA,LDHB,CD74,BTG2,ANXA1,CEBPD,FOS,B2M
gene_set_query	73	ZNF771	0.01742	1.76	GTEx Coexpression,0.01742	SNN,CAMK2N1,PPP2R2B,FOXG1,ATP1A2,UBE2M
gene_set_query	74	XBP1	0.01781	1.75	Enrichr Queries,0.01781	IFITM3,LGALS3BP,CD74,BTG2,SPARC,ANXA1,ANXA2,CEBPD,CD81,ANXA5,HSPB1,FOS,CLU,ICAM1,NFKBIA,LGALS3,CCND2,HOOK1,TSPO,TIMP1,B2M,S100A10,NFE2L2
gene_set_query	75	NKX22	0.01781	1.75	ARCHS4 Coexpression,0.01781	PFKFB2,NEUROD1,PCSK2,TTR,HOOK1,FOS,CLU,PAM
gene_set_query	76	FOSB	0.01805	1.74	GTEx Coexpression,0.01805	NFKBIA,BTG2,TRA2B,NRARP,FOS,ICAM1
gene_set_query	77	TCF3	0.01829	1.74	Literature ChIP-seq,0.01829	IFITM3,SPARC,HSPB1,NRARP,CRIP2,HK2,NEUROD1,LDHB,CCND2,CAMK2N1,SPP1,HES1,SCN1A,S100A10,P2RY12,IGFBP2,ANXA5,FOS,DCLK1,NFKBIA,OPN1SW,DDAH1,PPP2R2B,SFXN1,SLC29A1,NFE2L2,FGFR1
gene_set_query	78	FEV	0.01843	1.73	ARCHS4 Coexpression,0.01843	NEUROD1,PCSK2,TTR,MAOB,HOOK1,CRIP2,CLU,PAM
gene_set_query	79	FOXQ1	0.01852	1.73	Enrichr Queries,0.01852	IFITM3,LGALS3BP,BTG2,SPARC,ANXA1,ANXA2,CEBPD,IGFBP2,MGST1,HSPB1,FOS,PTGS2,CLU,ICAM1,C3,NFKBIA,LGALS3,CCND2,HOOK1,CAMK2N1,LCN2,TIMP1,FGFR1
gene_set_query	80	NR2F2	0.01867	1.73	GTEx Coexpression,0.01867	FZD1,C1S,CD81,C1R,SERPING1,SCN7A
gene_set_query	81	AEBP2	0.01904	1.72	ARCHS4 Coexpression,0.01904	PFKFB2,LDHB,INO80E,OPN1SW,DDAH1,EAF1,GNB1
gene_set_query	82	IRF1	0.01923	1.72	Enrichr Queries,0.01923	IFITM3,LGALS3BP,CD74,BTG2,ANXA1,RSAD2,ANXA2,CEBPD,HSPB1,FOS,PTGS2,NFKB1,ICAM1,C3,NFKBIA,LGALS3,CCND2,SERPING1,TIMP1,B2M,CFB,S100A10
gene_set_query	83	MAFK	0.01929	1.71	GTEx Coexpression,0.01929	OPN1SW,CRIP2,SLC29A1,FMOD,PDLIM4,FGFR1
gene_set_query	84	PRRX1	0.01966	1.71	ARCHS4 Coexpression,0.01966	FZD1,SPARC,C1S,CD81,C1R,FMOD,FGFR1
gene_set_query	85	CREB3	0.01994	1.7	Enrichr Queries,0.01994	IFITM3,LGALS3BP,BTG2,SPARC,ANXA1,ANXA2,CEBPD,CD81,ARPC1B,MVP,ANXA5,HSPB1,FOS,CLU,ICAM1,NFKBIA,LGALS3,HOOK1,TIMP1,B2M,S100A10,NFE2L2
gene_set_query	86	ZFP62	0.02027	1.69	ARCHS4 Coexpression,0.02027	LDHB,CCND2,CD81,FOXG1,ARPC1B,MVP,TSPO
gene_set_query	87	NR1D1	0.02066	1.68	Enrichr Queries,0.02066	IFITM3,LGALS3BP,CD74,BTG2,SPARC,ANXA1,ANXA2,CEBPD,IGFBP2,HSPB1,FOS,PTGS2,CLU,ICAM1,C3,NFKBIA,LGALS3,CCND2,HOOK1,CAMK2N1,LCN2,TIMP1
gene_set_query	88	PROX1	0.02116	1.67	GTEx Coexpression,0.02116	CYP27A1,HMGCL,RBP4,TTR,CP,CFB
gene_set_query	89	DBP	0.02137	1.67	Enrichr Queries,0.02137	IFITM3,LGALS3BP,CD74,BTG2,SPARC,CEBPD,IGFBP2,HSPB1,FOS,CLU,ICAM1,C3,NFKBIA,LGALS3,CCND2,ALDH2,HOOK1,CAMK2N1,LCN2,HMGCS2,B2M,S100A10
gene_set_query	90	EPAS1	0.02208	1.66	Enrichr Queries,0.02208	IFITM3,LGALS3BP,BTG2,SPARC,ANXA1,ANXA2,CEBPD,HSPB1,FOS,PTGS2,CLU,ICAM1,C3,NFKBIA,LGALS3,CCND2,CAMK2N1,SERPING1,TIMP1,B2M,S100A10,FGFR1
gene_set_query	91	RAX	0.02211	1.66	ARCHS4 Coexpression,0.02211	GRK1,FOXG1,SAG,RHO,PDC,FGFR1,CNGB1
gene_set_query	92	GATA6	0.0224	1.65	GTEx Coexpression,0.0224	LGALS3BP,IGFBP2,CRIP2,FMOD,PAM
gene_set_query	93	TSC22D1	0.02279	1.64	Enrichr Queries,0.02279	IFITM3,LGALS3BP,CD74,BTG2,SPARC,ANXA1,ANXA2,CEBPD,CD81,ANXA5,HSPB1,FOS,CLU,NFKBIA,LGALS3,LDHB,CCND2,HOOK1,TSPO,TIMP1,B2M,S100A10
gene_set_query	94	FOXS1	0.02302	1.64	GTEx Coexpression,0.02302	FZD1,SPARC,IGFBP2,CRIP2,FMOD
gene_set_query	95	PRRX2	0.02334	1.63	ARCHS4 Coexpression,0.02334	IFITM3,SPARC,C1S,CD81,C1R,ANXA5,TIMP1
gene_set_query	96	NR2F6	0.0235	1.63	Enrichr Queries,0.0235	IFITM3,LGALS3BP,CD74,BTG2,SPARC,ANXA1,ANXA2,CEBPD,IGFBP2,HSPB1,CRIP2,FOS,CLU,C3,NFKBIA,LGALS3,CCND2,HOOK1,LCN2,TSPO,SLC29A1,S100A10
gene_set_query	97	POU3F2	0.02365	1.63	GTEx Coexpression,0.02365	SNN,DDAH1,PPP2R2B,FOXG1,ATP1A2
gene_set_query	98	MTERF2	0.02396	1.62	ARCHS4 Coexpression,0.02396	PCSK2,ABCC1,TTR,ARPC1B,MVP,GNB1,PAM
gene_set_query	99	BCL6	0.02422	1.62	Enrichr Queries,0.02422	IFITM3,CD74,BTG2,SPARC,ANXA1,ANXA2,CEBPD,ACSL1,HSPB1,FOS,PTGS2,CLU,ICAM1,C3,NFKBIA,LGALS3,CCND2,HOOK1,TIMP1,B2M,S100A10,NFE2L2
gene_set_query	100	SOX2	0.02427	1.61	GTEx Coexpression,0.02427	SNN,DDAH1,PPP2R2B,FOXG1,ATP1A2
gene_set_query	101	RUNX2	0.02439	1.61	Literature ChIP-seq,0.02439	IFITM3,BTG2,SPARC,CEBPD,C1S,YBX3,DCAF7,HK2,NPEPPS,LGALS3,HMGCL,ALDH2,CAMK2N1,SPP1,HES1,PDLIM4,PTPN1,ABCC1,ANXA1,ANXA2,ANXA5,FOS,RFX5,FMOD,FGFR1
gene_set_query	102	SALL3	0.02457	1.61	ARCHS4 Coexpression,0.02457	LDHB,CCND2,ARPC1B,MVP,HES1,AIF1L,FGFR1
gene_set_query	103	DRGX	0.02489	1.6	GTEx Coexpression,0.02489	SYNJ1,CAMK2N1,MCHR1,SCN1A,GFAP
gene_set_query	104	GLIS3	0.02518	1.6	ARCHS4 Coexpression,0.02518	PFKFB2,SPARC,ANXA2,DDAH1,ANXA5,CLU,PAM
gene_set_query	105	ESR1	0.02542	1.59	ENCODE ChIP-seq,0.02542	CDS1,ANXA1,ANXA2,DDAH1,ARPC1B,CRIP2,HES1,SLC29A1,NFKB1,S100A10,NAP1L4
gene_set_query	106	VAX1	0.02551	1.59	GTEx Coexpression,0.02551	SNN,DDAH1,PPP2R2B,FOXG1,ATP1A2
gene_set_query	107	MAFB	0.02564	1.59	Enrichr Queries,0.02564	IFITM3,CD74,BTG2,SPARC,ANXA1,RSAD2,ANXA2,CEBPD,ACSL1,IGFBP2,HSPB1,FOS,PTGS2,CLU,ICAM1,C3,NFKBIA,LGALS3,CCND2,LCN2,TIMP1,S100A10
gene_set_query	108	BARX1	0.02614	1.58	GTEx Coexpression,0.02614	BTG2,KCNB1,RDH10,SLC29A1,PDLIM4
gene_set_query	109	IRF6	0.02635	1.58	Enrichr Queries,0.02635	IFITM3,LGALS3BP,CD74,BTG2,ANXA1,ANXA2,CEBPD,IGFBP2,MGST1,HSPB1,FOS,PTGS2,CLU,ICAM1,C3,NFKBIA,LGALS3,CCND2,HOOK1,LCN2,S100A10,FGFR1
gene_set_query	110	AR	0.02676	1.57	GTEx Coexpression,0.02676	CYP27A1,HMGCL,RBP4,C1R,AADAT
gene_set_query	111	BHLHA9	0.02738	1.56	GTEx Coexpression,0.02738	SYNJ1,CAMK2N1,GNB1,MCHR1,SCN1A
gene_set_query	112	ZNF267	0.02764	1.56	ARCHS4 Coexpression,0.02764	NFKBIA,RSAD2,ACSL1,PTGS2,B2M,NFKB1,ICAM1
gene_set_query	113	ELF4	0.02778	1.56	Enrichr Queries,0.02778	IFITM3,LGALS3BP,CD74,BTG2,SPARC,ANXA1,ANXA2,CEBPD,ARPC1B,MVP,HSPB1,FOS,PTGS2,NFKB1,ICAM1,NFKBIA,LGALS3,CCND2,HOOK1,TIMP1,B2M,S100A10
gene_set_query	114	HOXB8	0.028	1.55	GTEx Coexpression,0.028	P2RY12,TF,SPP1,AIF1L,GFAP
gene_set_query	115	AEBP1	0.02826	1.55	ARCHS4 Coexpression,0.02826	LGALS3BP,SPARC,C1S,CD81,C1R,SERPING1,FMOD
gene_set_query	116	NPAS3	0.02862	1.54	GTEx Coexpression,0.02862	SNN,DDAH1,PPP2R2B,FOXG1,ATP1A2
gene_set_query	117	TSHZ3	0.02925	1.53	GTEx Coexpression,0.02925	C1S,CD81,SCN7A,PDLIM4,FGFR1
gene_set_query	118	ZFP57	0.02991	1.52	Enrichr Queries,0.02991	IFITM3,LGALS3BP,BTG2,SPARC,RSAD2,ANXA2,IGFBP2,HSPB1,FOS,PTGS2,ICAM1,C3,NFKBIA,LGALS3,CCND2,HOOK1,SERPING1,TIMP1,SLC29A1,CD200,FGFR1
gene_set_query	119	PDX1	0.0301	1.52	ARCHS4 Coexpression,0.0301	PFKFB2,NEUROD1,PCSK2,RBP4,HOOK1,SLC29A1,PAM
gene_set_query	120	POU5F1	0.03049	1.52	Literature ChIP-seq,0.03049	IFITM3,PFKFB2,CDS1,CASZ1,SPARC,CEBPD,HSPB1,NRARP,ATP1A2,YBX3,HK2,NEUROD1,NPEPPS,LDHB,HMGCL,ALDH2,CAMK2N1,SPP1,HES1,TIMP1,SCN1A,P2RY12,ABCC1,IGFBP2,EAF1,FOS,RABGGTA,CYP27A1,NFKBIA,DDAH1,PPP2R2B,RFX5,LCN2,SFXN1,SLC29A1,PLPP1,CFB,UBE2M,NFE2L2,FGFR1
gene_set_query	121	TSHZ2	0.03049	1.52	GTEx Coexpression,0.03049	C3,C1S,C1R,SERPING1,UBE2M
gene_set_query	122	ZNF467	0.03063	1.51	Enrichr Queries,0.03063	IFITM3,LGALS3BP,CD74,BTG2,SPARC,RSAD2,CEBPD,HSPB1,CRIP2,FOS,CLU,ICAM1,C3,NFKBIA,LGALS3,CCND2,ALDH2,HOOK1,CAMK2N1,TIMP1,FGFR1
gene_set_query	123	ZKSCAN2	0.03071	1.51	ARCHS4 Coexpression,0.03071	FOXG1,ARPC1B,MVP,TSPO,B2M,DCAF7,S100A10
gene_set_query	124	TRPS1	0.03111	1.51	GTEx Coexpression,0.03111	TMEM237,HES1,PDLIM4,CX3CL1,NFE2L2
gene_set_query	125	FOSL2	0.03133	1.5	ARCHS4 Coexpression,0.03133	PTPN1,ABCC1,CEBPD,ACSL1,MVP,PTGS2,ICAM1
gene_set_query	126	GATA3	0.03134	1.5	Enrichr Queries,0.03134	IFITM3,CD74,BTG2,SPARC,ANXA1,ANXA2,CEBPD,IGFBP2,HSPB1,FOS,PTGS2,CLU,ICAM1,C3,NFKBIA,LGALS3,CCND2,HOOK1,B2M,S100A10,FGFR1
gene_set_query	127	MNX1	0.03194	1.5	ARCHS4 Coexpression,0.03194	PFKFB2,NEUROD1,PCSK2,TTR,HOOK1,NRARP,UBE2M
gene_set_query	128	ZNF503	0.03205	1.49	Enrichr Queries,0.03205	IFITM3,FZD1,LGALS3BP,BTG2,SPARC,ANXA1,CEBPD,IGFBP2,HSPB1,FOS,CLU,C3,NFKBIA,LGALS3,CCND2,HOOK1,CAMK2N1,RDH10,SERPING1,TIMP1,S100A10
gene_set_query	129	ZNF274	0.03236	1.49	GTEx Coexpression,0.03236	DDAH1,CAMK2N1,PPP2R2B,FOXG1,GNB1
gene_set_query	130	HNF1B	0.03256	1.49	ARCHS4 Coexpression,0.03256	SPP1,SERPING1,HMGCS2,PPARA,CFB,CX3CL1,S100A10
gene_set_query	131	JUND	0.03276	1.48	Enrichr Queries,0.03276	IFITM3,CD74,BTG2,SPARC,ANXA1,ANXA2,CEBPD,CD81,ANXA5,HSPB1,FOS,CLU,YBX3,NFKBIA,LGALS3,CCND2,HOOK1,TSPO,TIMP1,B2M,S100A10
gene_set_query	132	SOX13	0.03298	1.48	GTEx Coexpression,0.03298	C1S,CD81,SERPING1,SCN7A,PLPP1
gene_set_query	133	GLMP	0.03317	1.48	ARCHS4 Coexpression,0.03317	CYP27A1,LGALS3BP,LGALS3,RBP4,ANXA5,TSPO,ICAM1
gene_set_query	134	EMX2	0.0336	1.47	GTEx Coexpression,0.0336	DDAH1,PPP2R2B,FOXG1,GNB1,ATP1A2
gene_set_query	135	TEAD4	0.03367	1.47	ReMap ChIP-seq,0.03367	PFKFB2,PTPN1,ANXA1,ANXA2,ANXA5,HSPB1,CRIP2,FOS,CLU,ICAM1,C3,DDAH1,TRA2B,HES1,SLC29A1,S100A10
gene_set_query	136	HEY2	0.03378	1.47	ARCHS4 Coexpression,0.03378	LDHB,ARPC1B,MVP,ATP1A2,HES1,B2M,AIF1L
gene_set_query	137	NFIC	0.0339	1.47	ENCODE ChIP-seq,0.0339	NFKBIA,BTG2,DDAH1,ARPC1B,TRA2B,HSPB1,SLC29A1,CLU,ICAM1,S100A10,GFAP
gene_set_query	138	NFE2L1	0.03419	1.47	Enrichr Queries,0.03419	IFITM3,LGALS3BP,BTG2,SPARC,ANXA1,ANXA2,CD81,ANXA5,HSPB1,FOS,CLU,YBX3,NFKBIA,LGALS3,CCND2,HOOK1,GNB1,TSPO,B2M,S100A10,NFE2L2
gene_set_query	139	NCOA1	0.03423	1.47	GTEx Coexpression,0.03423	SNN,SYNJ1,PPP2R2B,FOXG1,ATP1A2
gene_set_query	140	ETV3L	0.0344	1.46	ARCHS4 Coexpression,0.0344	GRK1,CASZ1,RSAD2,KCNB1,ANXA5,PTGS2,ICAM1
gene_set_query	141	HSFY1	0.03485	1.46	GTEx Coexpression,0.03485	CDS1,ANXA1,C1S,C1R,SERPING1
gene_set_query	142	FOXA2	0.03501	1.46	ARCHS4 Coexpression,0.03501	PFKFB2,NEUROD1,PCSK2,RBP4,TF,TTR,HES1
gene_set_query	143	ZNF384	0.03547	1.45	GTEx Coexpression,0.03547	INO80E,SNN,DDAH1,PPP2R2B,ATP1A2
gene_set_query	144	KLF2	0.03561	1.45	Enrichr Queries,0.03561	IFITM3,LGALS3BP,CD74,BTG2,SPARC,ANXA1,ANXA2,CEBPD,HSPB1,FOS,PTGS2,CLU,ICAM1,C3,NFKBIA,LGALS3,CCND2,SERPING1,TIMP1,B2M,S100A10
gene_set_query	145	NFATC4	0.03609	1.44	GTEx Coexpression,0.03609	C1S,CD81,C1R,SERPING1,FGFR1
gene_set_query	146	NR4A2	0.03624	1.44	ARCHS4 Coexpression,0.03624	NFKBIA,CD74,BTG2,CEBPD,SPP1,FOS,B2M
gene_set_query	147	DDIT3	0.03632	1.44	Enrichr Queries,0.03632	IFITM3,LGALS3BP,BTG2,SPARC,ANXA1,RSAD2,ANXA2,CEBPD,HSPB1,FOS,PTGS2,CLU,ICAM1,NFKBIA,LGALS3,CCND2,HOOK1,TIMP1,B2M,S100A10,NFE2L2
gene_set_query	148	BNC2	0.03671	1.44	GTEx Coexpression,0.03671	C1S,CD81,SCN7A,PDLIM4,FGFR1
gene_set_query	149	IRX3	0.03704	1.43	Enrichr Queries,0.03704	IFITM3,LGALS3BP,BTG2,SPARC,ANXA1,ANXA2,CEBPD,IGFBP2,MGST1,HSPB1,FOS,CLU,C3,NFKBIA,LGALS3,CCND2,HOOK1,CAMK2N1,TIMP1,S100A10,FGFR1
gene_set_query	150	GRHL2	0.03704	1.43	ReMap ChIP-seq,0.03704	PFKFB2,LGALS3BP,CASZ1,ANXA2,HSPB1,CRIP2,YBX3,RABGGTA,HK2,ICAM1,C3,NFKBIA,LGALS3,FXYD1,HES1,S100A10
gene_set_query	151	EGR2	0.03734	1.43	GTEx Coexpression,0.03734	FZD1,SPARC,RDH10,TRA2B,SCN7A
gene_set_query	152	RFX6	0.03747	1.43	ARCHS4 Coexpression,0.03747	PFKFB2,NEUROD1,PCSK2,TTR,HOOK1,CLU,PAM
gene_set_query	153	ZGPAT	0.03796	1.42	GTEx Coexpression,0.03796	CYP27A1,HMGCL,RBP4,TTR,HMGCS2
gene_set_query	154	HOXA3	0.03808	1.42	ARCHS4 Coexpression,0.03808	SNN,ANXA1,ANXA2,LCN2,SCN7A,YBX3,S100A10
gene_set_query	155	RORC	0.03846	1.41	Enrichr Queries,0.03846	CD74,BTG2,ANXA1,RSAD2,MAOB,CEBPD,ACSL1,MGST1,HSPB1,FOS,PTGS2,CLU,ICAM1,C3,LGALS3,HOOK1,LCN2,HMGCS2,PPARA,S100A10,FGFR1
gene_set_query	156	SOX7	0.03858	1.41	GTEx Coexpression,0.03858	COX4I2,NRARP,HES1,S100A10,NFE2L2
gene_set_query	157	EGR4	0.0387	1.41	ARCHS4 Coexpression,0.0387	NEUROD1,PCSK2,BTG2,TTR,CAMK2N1,CLU,PAM
gene_set_query	158	TGIF1	0.03917	1.41	Enrichr Queries,0.03917	IFITM3,LGALS3BP,CD74,BTG2,SPARC,ANXA1,ANXA2,CEBPD,HSPB1,FOS,PTGS2,CLU,ICAM1,NFKBIA,LGALS3,HOOK1,TIMP1,B2M,S100A10,NFE2L2,FGFR1
gene_set_query	159	ZNF648	0.0392	1.41	GTEx Coexpression,0.0392	CYP27A1,HMGCL,RBP4,TTR,HMGCS2
gene_set_query	160	IRX2	0.03931	1.41	ARCHS4 Coexpression,0.03931	NEUROD1,PCSK2,TTR,ARPC1B,IGFBP2,HES1,FGFR1
gene_set_query	161	ELF2	0.03983	1.4	GTEx Coexpression,0.03983	DDAH1,CAMK2N1,GNB1,SFXN1,SCN1A
gene_set_query	162	MSC	0.03993	1.4	ARCHS4 Coexpression,0.03993	LGALS3,PTPN1,RSAD2,ANXA5,PTGS2,NFKB1,ICAM1
gene_set_query	163	IKZF4	0.04054	1.39	ARCHS4 Coexpression,0.04054	FOXG1,ARPC1B,MVP,ANXA5,TSPO,CD200,S100A10
gene_set_query	164	IRF7	0.0406	1.39	Enrichr Queries,0.0406	IFITM3,LGALS3BP,CD74,BTG2,ANXA1,RSAD2,ANXA2,CEBPD,HSPB1,FOS,PTGS2,ICAM1,C3,NFKBIA,LGALS3,LCN2,SERPING1,TSPO,TIMP1,B2M,CFB
gene_set_query	165	PIN1	0.04107	1.39	GTEx Coexpression,0.04107	SYNJ1,CAMK2N1,PPP2R2B,FOXG1,UBE2M
gene_set_query	166	DBX2	0.04115	1.39	ARCHS4 Coexpression,0.04115	CRIP2,ATP1A2,FOS,CLU,AIF1L,GFAP
gene_set_query	167	ZNF385A	0.04131	1.38	Enrichr Queries,0.04131	IFITM3,LGALS3BP,CD74,BTG2,SPARC,ANXA1,ANXA2,CEBPD,HSPB1,FOS,CLU,ICAM1,C3,NFKBIA,LGALS3,CCND2,ALDH2,HOOK1,TIMP1,S100A10,FGFR1
gene_set_query	168	HOXA1	0.04169	1.38	GTEx Coexpression,0.04169	ANXA1,ANXA2,TSPO,S100A10,NFE2L2
gene_set_query	169	ZZZ3	0.04177	1.38	ARCHS4 Coexpression,0.04177	INO80E,CD81,ARPC1B,MVP,CPSF2,GNB1
gene_set_query	170	IRF8	0.04202	1.38	Enrichr Queries,0.04202	IFITM3,LGALS3BP,CD74,BTG2,ANXA1,RSAD2,ANXA2,CEBPD,ARPC1B,FOS,PTGS2,NFKB1,ICAM1,C3,NFKBIA,LGALS3,CCND2,TIMP1,B2M,S100A10
gene_set_query	171	PAX9	0.04231	1.37	GTEx Coexpression,0.04231	NPEPPS,ANXA1,RABGGTA,S100A10,NFE2L2
gene_set_query	172	SNAI2	0.04238	1.37	ARCHS4 Coexpression,0.04238	SPARC,ANXA2,C1S,C1R,ANXA5,TIMP1
gene_set_query	173	RUNX1	0.04274	1.37	Enrichr Queries,0.04274	CD74,BTG2,SPARC,ANXA1,ANXA2,CEBPD,FOS,PTGS2,CLU,NFKB1,ICAM1,C3,NFKBIA,LGALS3,CCND2,HOOK1,TIMP1,B2M,NFE2L2,FGFR1
gene_set_query	174	SP100	0.04294	1.37	GTEx Coexpression,0.04294	PTPN1,CD74,ARPC1B,B2M,NFKB1
gene_set_query	175	ZNF418	0.043	1.37	ARCHS4 Coexpression,0.043	CCND2,FOXG1,ARPC1B,MVP,S100A10,UBE2M
gene_set_query	176	NR1H4	0.04345	1.36	Enrichr Queries,0.04345	IFITM3,SPARC,ANXA1,MAOB,CEBPD,IGFBP2,MGST1,FOS,PTGS2,CLU,CP,CYP27A1,C3,LGALS3,TTR,HOOK1,LCN2,HMGCS2,PPARA,CFB
gene_set_query	177	SALL1	0.04356	1.36	GTEx Coexpression,0.04356	GRK1,TF,AADAT,AIF1L,GFAP
gene_set_query	178	ZNF680	0.04361	1.36	ARCHS4 Coexpression,0.04361	INO80E,CD81,ARPC1B,MVP,GNB1,TSPO
gene_set_query	179	MYBL2	0.04377	1.36	ReMap ChIP-seq,0.04377	ANXA2,MVP,COX4I2,CP,DCAF7,HK2,CX3CL1,CYP27A1,C3,NFKBIA,TF,TTR,TRA2B,HES1,SCN1A,NFE2L2
gene_set_query	180	KLF15	0.04416	1.35	Enrichr Queries,0.04416	IFITM3,BTG2,CEBPD,ACSL1,IGFBP2,MGST1,HSPB1,ATP1A2,FOS,CLU,CP,CYP27A1,C3,NFKBIA,LGALS3,HOOK1,LCN2,HMGCS2,PPARA,FGFR1
gene_set_query	181	PITX1	0.0448	1.35	GTEx Coexpression,0.0448	NPEPPS,ANXA1,RABGGTA,S100A10,NFE2L2
gene_set_query	182	ZNF322	0.04484	1.35	ARCHS4 Coexpression,0.04484	LDHB,ARPC1B,MVP,TSPO,B2M,DCLK1
gene_set_query	183	KLF5	0.04487	1.35	Enrichr Queries,0.04487	IFITM3,BTG2,SPARC,ANXA1,ANXA2,CEBPD,HSPB1,FOS,PTGS2,CLU,ICAM1,C3,NFKBIA,LGALS3,CCND2,HOOK1,LCN2,TIMP1,S100A10,FGFR1
gene_set_query	184	ZBTB41	0.04545	1.34	ARCHS4 Coexpression,0.04545	PCSK2,PCMTD2,TTR,ARPC1B,PAM,SCN1A
gene_set_query	185	HOXB7	0.04558	1.34	Enrichr Queries,0.04558	IFITM3,LGALS3BP,SPARC,ANXA1,ANXA2,CEBPD,IGFBP2,MGST1,HSPB1,CRIP2,FOS,PTGS2,LGALS3,CCND2,HOOK1,CAMK2N1,LCN2,TIMP1,S100A10,FGFR1
gene_set_query	186	ZMAT4	0.04605	1.34	GTEx Coexpression,0.04605	CAMK2N1,PPP2R2B,FOXG1,GNB1,SCN1A
gene_set_query	187	ZNF644	0.04607	1.34	ARCHS4 Coexpression,0.04607	INO80E,CD81,ARPC1B,MVP,GNB1,UBE2M
gene_set_query	188	RELB	0.04701	1.33	Enrichr Queries,0.04701	IFITM3,LGALS3BP,CD74,BTG2,ANXA1,RSAD2,ANXA2,CEBPD,MVP,HSPB1,FOS,PTGS2,CLU,NFKB1,ICAM1,C3,NFKBIA,LGALS3,TIMP1,B2M
gene_set_query	189	TEAD2	0.04729	1.33	GTEx Coexpression,0.04729	IFITM3,OPN1SW,SFXN1,SLC29A1,FGFR1
gene_set_query	190	ZNF112	0.0473	1.33	ARCHS4 Coexpression,0.0473	PCMTD2,PPP2R2B,FOXG1,ARPC1B,B2M,SCN1A
gene_set_query	191	ARID5B	0.04791	1.32	ARCHS4 Coexpression,0.04791	OPN1SW,ANXA2,DDAH1,GNB1,ANXA5,UBE2M
gene_set_query	192	NR1I2	0.04854	1.31	GTEx Coexpression,0.04854	CYP27A1,HMGCL,RBP4,TTR,HMGCS2
gene_set_query	193	NANOG	0.04878	1.31	Literature ChIP-seq,0.04878	CDS1,NEUROD1,DDAH1,IGFBP2,SPP1,HSPB1,PLPP1
gene_set_query	194	ZNF300	0.04914	1.31	ARCHS4 Coexpression,0.04914	TMEM237,PPP2R2B,FOXG1,ARPC1B,MVP,CD200
gene_set_query	195	NFKB1	0.04915	1.31	Enrichr Queries,0.04915	IFITM3,PTPN1,BTG2,ANXA1,ANXA2,CEBPD,ACSL1,ANXA5,HSPB1,FOS,PTGS2,ICAM1,C3,NFKBIA,LGALS3,CCND2,TIMP1,B2M,S100A10,NFE2L2
gene_set_query	196	FOXG1	0.04978	1.3	GTEx Coexpression,0.04978	SNN,DDAH1,CAMK2N1,PPP2R2B,GNB1
gene_set_query	197	RXRA	0.04986	1.3	Enrichr Queries,0.04986	IFITM3,BTG2,SPARC,ANXA1,ANXA2,CEBPD,ACSL1,HSPB1,FOS,CLU,NFKB1,NFKBIA,LGALS3,CCND2,ALDH2,HOOK1,PPARA,S100A10,NFE2L2,FGFR1
gene_set_query	198	ATF1	0.05051	1.3	ReMap ChIP-seq,0.05051	IFITM3,PFKFB2,CD74,BTG2,ACSL1,NRARP,FOS,ICAM1,AIF1L,C3,GNB1,SLC29A1,B2M,CFB,UBE2M
gene_set_query	199	NFE2	0.05057	1.3	Enrichr Queries,0.05057	IFITM3,CD74,BTG2,ANXA1,RSAD2,ANXA2,CEBPD,MGST1,HSPB1,FOS,PTGS2,CLU,ICAM1,C3,NFKBIA,LGALS3,HOOK1,LCN2,TSPO,TIMP1
gene_set_query	200	ETV7	0.05098	1.29	ARCHS4 Coexpression,0.05098	IFITM3,RSAD2,ACSL1,MVP,B2M,ICAM1
gene_set_query	201	ZNF431	0.05103	1.29	GTEx Coexpression,0.05103	NPEPPS,ANXA1,RABGGTA,S100A10,NFE2L2
gene_set_query	202	ZBED1	0.05128	1.29	Enrichr Queries,0.05128	IFITM3,LGALS3BP,BTG2,ANXA1,ANXA2,CEBPD,MVP,ANXA5,HSPB1,FOS,NFKB1,NFKBIA,LGALS3,ALDH2,HOOK1,TIMP1,B2M,S100A10,NFE2L2
gene_set_query	203	PAX6	0.0516	1.29	ARCHS4 Coexpression,0.0516	PFKFB2,NEUROD1,PCSK2,TTR,FOXG1,PAM
gene_set_query	204	MSGN1	0.05165	1.29	GTEx Coexpression,0.05165	NPEPPS,ANXA1,RABGGTA,S100A10,NFE2L2
gene_set_query	205	CREB3L1	0.05199	1.28	Enrichr Queries,0.05199	IFITM3,LGALS3BP,BTG2,SPARC,ANXA1,ANXA2,CEBPD,HSPB1,FOS,PTGS2,CLU,ICAM1,C3,LGALS3,CCND2,HOOK1,TIMP1,S100A10,FGFR1
gene_set_query	206	NR0B1	0.05221	1.28	ARCHS4 Coexpression,0.05221	PFKFB2,NEUROD1,PCSK2,TTR,HOOK1,PAM
gene_set_query	207	SIM2	0.05227	1.28	GTEx Coexpression,0.05227	NPEPPS,ANXA1,RABGGTA,S100A10,NFE2L2
gene_set_query	208	CREM	0.05271	1.28	Enrichr Queries,0.05271	CD74,BTG2,ANXA1,ANXA2,CEBPD,ACSL1,HSPB1,FOS,PTGS2,NFKB1,ICAM1,NFKBIA,LGALS3,CCND2,HOOK1,TIMP1,B2M,S100A10,NFE2L2
gene_set_query	209	NR3C1	0.05342	1.27	Enrichr Queries,0.05342	PTPN1,BTG2,SPARC,ANXA1,ANXA2,CEBPD,ACSL1,HSPB1,FOS,PTGS2,CLU,NFKB1,ICAM1,NFKBIA,CCND2,HOOK1,B2M,NFE2L2,FGFR1
gene_set_query	210	HBP1	0.05344	1.27	ARCHS4 Coexpression,0.05344	NFKBIA,RSAD2,GNB1,ANXA5,B2M,UBE2M
gene_set_query	211	ZKSCAN1	0.05405	1.27	ARCHS4 Coexpression,0.05405	NEUROD1,PCSK2,TTR,ARPC1B,TSPO,PAM
gene_set_query	212	MYC	0.05413	1.27	Enrichr Queries,0.05413	IFITM3,BTG2,ANXA1,ANXA2,CEBPD,HSPB1,FOS,PTGS2,CLU,YBX3,NFKB1,ICAM1,NFKBIA,LGALS3,CCND2,TIMP1,B2M,S100A10,NFE2L2
gene_set_query	213	NACC2	0.05414	1.27	GTEx Coexpression,0.05414	SNN,DDAH1,PPP2R2B,ATP1A2
gene_set_query	214	PLAGL1	0.05467	1.26	ARCHS4 Coexpression,0.05467	PFKFB2,NEUROD1,PCSK2,TTR,SLC29A1,PAM
gene_set_query	215	SMAD1	0.05484	1.26	Enrichr Queries,0.05484	IFITM3,LGALS3BP,BTG2,SPARC,ANXA1,ANXA2,CEBPD,HSPB1,FOS,CLU,NFKB1,ICAM1,NFKBIA,LGALS3,CCND2,HOOK1,B2M,NFE2L2,FGFR1
gene_set_query	216	MTF1	0.05528	1.26	ARCHS4 Coexpression,0.05528	RSAD2,ACSL1,ANXA5,PTGS2,NFKB1,ICAM1
gene_set_query	217	EBF1	0.05538	1.26	GTEx Coexpression,0.05538	C1S,SERPING1,PLPP1,FGFR1
gene_set_query	218	FOXJ1	0.05556	1.26	Enrichr Queries,0.05556	IFITM3,LGALS3BP,CD74,BTG2,SPARC,ANXA1,CEBPD,IGFBP2,HSPB1,CRIP2,ATP1A2,FOS,CLU,CP,ICAM1,C3,LGALS3,HOOK1,LCN2
gene_set_query	219	ISL1	0.0559	1.25	ARCHS4 Coexpression,0.0559	PFKFB2,NEUROD1,PCSK2,TTR,HOOK1,PAM
gene_set_query	220	GBX2	0.056	1.25	GTEx Coexpression,0.056	SNN,PPP2R2B,ATP1A2,GFAP
gene_set_query	221	ETV5	0.05627	1.25	Enrichr Queries,0.05627	IFITM3,LGALS3BP,BTG2,SPARC,ANXA1,ANXA2,IGFBP2,HSPB1,FOS,PTGS2,DCLK1,ICAM1,LGALS3,CCND2,HOOK1,CAMK2N1,TIMP1,SLC29A1,FGFR1
gene_set_query	222	SETBP1	0.05651	1.25	ARCHS4 Coexpression,0.05651	CCND2,PPP2R2B,FOXG1,ARPC1B,TSPO,DCLK1
gene_set_query	223	SOX4	0.05698	1.24	Enrichr Queries,0.05698	IFITM3,BTG2,SPARC,ANXA1,ANXA2,CEBPD,IGFBP2,HSPB1,FOS,PTGS2,CLU,ICAM1,NFKBIA,LGALS3,CCND2,HOOK1,TIMP1,B2M,S100A10
gene_set_query	224	FOXA3	0.05713	1.24	ARCHS4 Coexpression,0.05713	C3,RBP4,TF,HMGCS2,CP,CFB
gene_set_query	225	KCNIP3	0.05787	1.24	GTEx Coexpression,0.05787	CAMK2N1,PPP2R2B,FOXG1,GNB1
gene_set_query	226	ONECUT1	0.05835	1.23	ARCHS4 Coexpression,0.05835	C3,RBP4,TF,SERPING1,CP,CFB
gene_set_query	227	NFIL3	0.0584	1.23	Enrichr Queries,0.0584	IFITM3,CD74,BTG2,ANXA1,ANXA2,CEBPD,ACSL1,HSPB1,FOS,PTGS2,CLU,ICAM1,C3,NFKBIA,LGALS3,CCND2,LCN2,TIMP1,S100A10
gene_set_query	228	MEIS3	0.05849	1.23	GTEx Coexpression,0.05849	CAMK2N1,FOXG1,GNB1,MCHR1
gene_set_query	229	HNF4A	0.05897	1.23	ARCHS4 Coexpression,0.05897	C3,RBP4,TF,HMGCS2,CP,CFB
gene_set_query	230	THRA	0.05912	1.23	GTEx Coexpression,0.05912	SNN,PPP2R2B,FOXG1,ATP1A2
gene_set_query	231	VDR	0.05912	1.23	Enrichr Queries,0.05912	BTG2,SPARC,ANXA1,ANXA2,CEBPD,HSPB1,FOS,PTGS2,CLU,NFKB1,ICAM1,C3,NFKBIA,LGALS3,CCND2,HOOK1,TIMP1,S100A10,FGFR1
gene_set_query	232	DLX1	0.05974	1.22	GTEx Coexpression,0.05974	CAMK2N1,GNB1,MCHR1,CNGB1
gene_set_query	233	MXD1	0.05983	1.22	Enrichr Queries,0.05983	IFITM3,LGALS3BP,CD74,BTG2,ANXA1,RSAD2,ANXA2,CEBPD,ACSL1,FOS,PTGS2,ICAM1,C3,NFKBIA,LGALS3,CCND2,HOOK1,LCN2,TIMP1
gene_set_query	234	SIM1	0.0602	1.22	ARCHS4 Coexpression,0.0602	PFKFB2,NEUROD1,PCSK2,TTR,HOOK1,PAM
gene_set_query	235	ZNF428	0.06036	1.22	GTEx Coexpression,0.06036	SNN,PPP2R2B,FOXG1,UBE2M
gene_set_query	236	GATA4	0.06061	1.22	ReMap ChIP-seq,0.06061	PFKFB2,ANXA2,MVP,COX4I2,ANXA5,CRIP2,FOS,CP,HK2,LGALS3,CAMK2N1,GNB1,HES1,SLC29A1,S100A10
gene_set_query	237	CLOCK	0.06098	1.21	Literature ChIP-seq,0.06098	NFKBIA,PTPN1,RSAD2,ANXA2,ATP1A2,FOS,CLU,CX3CL1,S100A10
gene_set_query	238	EMX1	0.06098	1.21	GTEx Coexpression,0.06098	CAMK2N1,FOXG1,GNB1,MCHR1
gene_set_query	239	SEBOX	0.06125	1.21	Enrichr Queries,0.06125	BTG2,CEBPD,HSPB1,FOS,PTGS2,CLU,CP,ICAM1,GFAP,NEUROD1,C3,LGALS3,CCND2,TTR,HOOK1,LCN2,SERPING1,HMGCS2,FMOD
gene_set_query	240	ARX	0.06143	1.21	ARCHS4 Coexpression,0.06143	NEUROD1,PCSK2,TTR,FOXG1,PAM,CD200
gene_set_query	241	ZNF676	0.06161	1.21	GTEx Coexpression,0.06161	GRK1,CD81,CRIP2,FGFR1
gene_set_query	242	TRAFD1	0.06197	1.21	Enrichr Queries,0.06197	IFITM3,LGALS3BP,PTPN1,CD74,BTG2,RSAD2,ANXA2,ACSL1,MVP,HSPB1,FOS,ICAM1,C3,NFKBIA,LGALS3,HOOK1,SERPING1,B2M,CFB
gene_set_query	243	MSANTD4	0.06204	1.21	ARCHS4 Coexpression,0.06204	PCSK2,PPP2R2B,ARPC1B,MVP,PAM,CD200
gene_set_query	244	ZNF208	0.06223	1.21	GTEx Coexpression,0.06223	LDHB,CCND2,CRIP2,PAM
gene_set_query	245	IRF4	0.06265	1.2	ARCHS4 Coexpression,0.06265	CD74,BTG2,CCND2,RFX5,NFKB1,CD200
gene_set_query	246	POU3F3	0.06285	1.2	GTEx Coexpression,0.06285	SNN,DDAH1,PPP2R2B,FOXG1
gene_set_query	247	CENPB	0.06339	1.2	Enrichr Queries,0.06339	IFITM3,LGALS3BP,SPARC,ANXA2,CD81,ARPC1B,ANXA5,HSPB1,FOS,NFKBIA,CCND2,HOOK1,CAMK2N1,TSPO,TIMP1,B2M,S100A10,UBE2M
gene_set_query	248	AIRE	0.06347	1.2	GTEx Coexpression,0.06347	PPP2R2B,DCLK1,CD200,CNGB1
gene_set_query	249	NPAS4	0.06388	1.19	ARCHS4 Coexpression,0.06388	NEUROD1,PCSK2,BTG2,TTR,KCNB1,PAM
gene_set_query	250	HNF4G	0.06397	1.19	ReMap ChIP-seq,0.06397	C1R,MVP,CRIP2,CLU,CP,ICAM1,C3,TTR,ALDH2,CAMK2N1,GNB1,HES1,PPARA,SLC29A1,SCN1A
gene_set_query	251	NEUROD6	0.06409	1.19	GTEx Coexpression,0.06409	SYNJ1,CAMK2N1,FOXG1,MCHR1
gene_set_query	252	ZBTB16	0.0641	1.19	Enrichr Queries,0.0641	CD74,BTG2,ANXA1,CEBPD,ACSL1,IGFBP2,HSPB1,ATP1A2,FOS,PTGS2,CLU,C3,NFKBIA,LGALS3,CCND2,HOOK1,LCN2,FGFR1
gene_set_query	253	E2F4	0.06472	1.19	GTEx Coexpression,0.06472	PPP2R2B,ARPC1B,MVP,ATP1A2
gene_set_query	254	MAFF	0.06534	1.18	GTEx Coexpression,0.06534	NFKBIA,CEBPD,SERPING1,DCAF7
gene_set_query	255	ZNF436	0.06553	1.18	Enrichr Queries,0.06553	FZD1,LGALS3BP,BTG2,SPARC,ANXA1,ANXA2,CEBPD,HSPB1,FOS,PTGS2,CLU,NFKBIA,LGALS3,CCND2,HOOK1,CAMK2N1,S100A10,FGFR1
gene_set_query	256	NKX61	0.06572	1.18	ARCHS4 Coexpression,0.06572	PFKFB2,NEUROD1,PCSK2,TTR,HES1,PAM
gene_set_query	257	HES1	0.06624	1.18	Enrichr Queries,0.06624	IFITM3,BTG2,SPARC,ANXA1,ANXA2,CEBPD,HSPB1,FOS,PTGS2,CLU,ICAM1,NFKBIA,LGALS3,CCND2,HOOK1,TIMP1,S100A10,NFE2L2
gene_set_query	258	RAX2	0.06634	1.18	ARCHS4 Coexpression,0.06634	GRK1,KCNB1,SAG,RHO,PDC,CNGB1
gene_set_query	259	FOXB2	0.06658	1.18	GTEx Coexpression,0.06658	MCHR1,DCLK1,CD200,CNGB1
gene_set_query	260	MEOX2	0.06695	1.17	ARCHS4 Coexpression,0.06695	FZD1,SPARC,ANXA1,FMOD,AIF1L
gene_set_query	261	SALL4	0.06707	1.17	Literature ChIP-seq,0.06707	IFITM3,KCNB1,IGFBP2,HK2,NEUROD1,NFKBIA,NPEPPS,LDHB,DDAH1,SPP1,SFXN1,HES1,S100A10,NFE2L2
gene_set_query	262	SMAD3	0.06734	1.17	ReMap ChIP-seq,0.06734	PFKFB2,CDS1,ANXA1,ANXA2,MVP,ANXA5,HSPB1,HK2,ICAM1,LGALS3,DDAH1,TRA2B,HES1,SLC29A1,S100A10
gene_set_query	263	ZNF852	0.06757	1.17	ARCHS4 Coexpression,0.06757	CD81,MVP,TRA2B,GNB1,UBE2M
gene_set_query	264	PRDM1	0.06766	1.17	Enrichr Queries,0.06766	IFITM3,CD74,BTG2,ANXA1,RSAD2,ANXA2,CEBPD,FOS,PTGS2,NFKB1,ICAM1,C3,NFKBIA,LGALS3,CCND2,HOOK1,S100A10,FGFR1
gene_set_query	265	MYOD1	0.0678	1.17	ENCODE ChIP-seq,0.0678	IFITM3,BTG2,RSAD2,ACSL1,EAF1,HSPB1,CRIP2,AIF1L,NPEPPS,LGALS3,SPP1,HES1,PDLIM4
gene_set_query	266	LHX8	0.06783	1.17	GTEx Coexpression,0.06783	SNN,PPP2R2B,FOXG1,ATP1A2
gene_set_query	267	ZNF594	0.06818	1.17	ARCHS4 Coexpression,0.06818	CD81,KCNB1,MVP,GNB1,UBE2M
gene_set_query	268	MXI1	0.06838	1.17	Enrichr Queries,0.06838	IFITM3,BTG2,SPARC,ANXA2,CEBPD,ACSL1,HSPB1,FOS,CLU,YBX3,NFKBIA,LGALS3,CCND2,HOOK1,CAMK2N1,B2M,S100A10,NFE2L2
gene_set_query	269	TFAP2D	0.06845	1.16	GTEx Coexpression,0.06845	CAMK2N1,PPP2R2B,FOXG1,UBE2M
gene_set_query	270	NFIX	0.0688	1.16	ARCHS4 Coexpression,0.0688	CD81,FXYD1,GNB1,ATP1A2,GFAP
gene_set_query	271	HES5	0.06907	1.16	GTEx Coexpression,0.06907	DDAH1,PPP2R2B,FOXG1,ATP1A2
gene_set_query	272	ZNF614	0.06941	1.16	ARCHS4 Coexpression,0.06941	LDHB,CD81,ARPC1B,MVP,GNB1
gene_set_query	273	ZNF853	0.0697	1.16	GTEx Coexpression,0.0697	SNN,PPP2R2B,ATP1A2,UBE2M
gene_set_query	274	PPARA	0.0698	1.16	Enrichr Queries,0.0698	BTG2,CEBPD,ACSL1,MGST1,HSPB1,FOS,CLU,NFKB1,ICAM1,C3,NFKBIA,LGALS3,CCND2,ALDH2,HOOK1,HMGCS2,NFE2L2,FGFR1
gene_set_query	275	ARID2	0.07002	1.15	ARCHS4 Coexpression,0.07002	CCND2,CD81,EAF1,GNB1,UBE2M
gene_set_query	276	GLIS2	0.07032	1.15	GTEx Coexpression,0.07032	FZD1,CRIP2,FMOD,FGFR1
gene_set_query	277	JDP2	0.07051	1.15	Enrichr Queries,0.07051	IFITM3,BTG2,SPARC,ANXA1,ANXA2,CEBPD,HSPB1,FOS,PTGS2,CLU,NFKB1,ICAM1,C3,NFKBIA,LGALS3,CCND2,HOOK1,S100A10
gene_set_query	278	FOXF1	0.07064	1.15	ARCHS4 Coexpression,0.07064	SPARC,C1S,C1R,ANXA5,TIMP1
gene_set_query	279	IRX1	0.07094	1.15	GTEx Coexpression,0.07094	ANXA2,TMEM237,HES1,CX3CL1
gene_set_query	280	IRX6	0.07125	1.15	ARCHS4 Coexpression,0.07125	ALDH2,CD81,ACSL1,FMOD,PLPP1
gene_set_query	281	GLI1	0.07156	1.15	GTEx Coexpression,0.07156	FZD1,SPARC,CD81,SCN7A
gene_set_query	282	ZNF211	0.07187	1.14	ARCHS4 Coexpression,0.07187	PCMTD2,CD81,GNB1,B2M,UBE2M
gene_set_query	283	RARG	0.07194	1.14	Enrichr Queries,0.07194	IFITM3,BTG2,SPARC,ANXA1,ANXA2,CEBPD,HSPB1,CRIP2,FOS,PTGS2,ICAM1,NFKBIA,LGALS3,CCND2,HOOK1,SLC29A1,S100A10,FGFR1
gene_set_query	284	ZNF3	0.07218	1.14	GTEx Coexpression,0.07218	SYNJ1,PPP2R2B,FOXG1,GNB1
gene_set_query	285	NR2E3	0.07248	1.14	ARCHS4 Coexpression,0.07248	GRK1,SAG,RHO,PDC,CNGB1
gene_set_query	286	ZFP1	0.07281	1.14	GTEx Coexpression,0.07281	SNN,SYNJ1,PPP2R2B,LIG4
gene_set_query	287	ZNF468	0.0731	1.14	ARCHS4 Coexpression,0.0731	INO80E,CD81,EAF1,GNB1,UBE2M
gene_set_query	288	E2F1	0.07317	1.14	Literature ChIP-seq,0.07317	IFITM3,BTG2,CD81,MVP,SEL1L,NRARP,CRIP2,CLU,YBX3,DCAF7,HK2,ICAM1,PCMTD2,LDHB,SNN,ALDH2,TRA2B,NUP62,SPP1,HES1,TIMP1,B2M,S100A10,PTPN1,ABCC1,ANXA2,IGFBP2,CPSF2,LIG4,FOS,RABGGTA,MRPS6,NFKBIA,DDAH1,GNB1,SLC29A1,NFE2L2
gene_set_query	289	ZNF207	0.07343	1.13	GTEx Coexpression,0.07343	SNN,TRA2B,ATP1A2,UBE2M
gene_set_query	290	ZNF254	0.07371	1.13	ARCHS4 Coexpression,0.07371	ARPC1B,MVP,GNB1,CD200,UBE2M
gene_set_query	291	SOX18	0.07405	1.13	GTEx Coexpression,0.07405	CD81,COX4I2,CRIP2,PLPP1
gene_set_query	292	NFE2L3	0.07407	1.13	Enrichr Queries,0.07407	IFITM3,LGALS3BP,CD74,BTG2,SPARC,ANXA1,RSAD2,ANXA2,FOS,PTGS2,CLU,ICAM1,C3,NFKBIA,LGALS3,CCND2,HOOK1,TIMP1
gene_set_query	293	RUNX3	0.07407	1.13	ReMap ChIP-seq,0.07407	IFITM3,PTPN1,CD74,BTG2,ACSL1,MVP,CX3CL1,ICAM1,NFKBIA,SNN,CCND2,NUP62,HES1,B2M
gene_set_query	294	TWIST2	0.07432	1.13	ARCHS4 Coexpression,0.07432	SPARC,C1S,CD81,C1R,ANXA5
gene_set_query	295	HIF3A	0.07467	1.13	GTEx Coexpression,0.07467	CD81,SCN7A,SLC29A1,FGFR1
gene_set_query	296	ETV1	0.07494	1.13	ARCHS4 Coexpression,0.07494	ARPC1B,ATP1A2,DCLK1,AIF1L,GFAP
gene_set_query	297	ZBTB21	0.0753	1.12	GTEx Coexpression,0.0753	CEBPD,TRA2B,NFKB1,NAP1L4
gene_set_query	298	ZNF280C	0.07555	1.12	ARCHS4 Coexpression,0.07555	LDHB,CD81,ARPC1B,MVP,GNB1
gene_set_query	299	ALX4	0.07592	1.12	GTEx Coexpression,0.07592	CASZ1,ANXA2,TMEM237,CX3CL1
gene_set_query	300	HOXD8	0.07617	1.12	ARCHS4 Coexpression,0.07617	FZD1,SPARC,CD81,YBX3,AIF1L
gene_set_query	301	ASCL2	0.07621	1.12	Enrichr Queries,0.07621	IFITM3,LGALS3BP,CASZ1,BTG2,ANXA1,RSAD2,ANXA2,CEBPD,IGFBP2,HSPB1,FOS,PTGS2,ICAM1,C3,LGALS3,CCND2,HOOK1,LCN2
gene_set_query	302	ZBTB7A	0.07627	1.12	ENCODE ChIP-seq,0.07627	IFITM3,CEBPD,RABGGTA,MRPS6,DCAF7,NFKB1,CX3CL1,ICAM1,C3,NFKBIA,NPEPPS,HMGCL,RBP4,TF,ALDH2,FXYD1,PPARA,SLC29A1,PDLIM4,PLPP1,NFE2L2
gene_set_query	303	ATF4	0.07654	1.12	GTEx Coexpression,0.07654	SYNJ1,SLC29A1,PDLIM4,FGFR1
gene_set_query	304	RBPJ	0.07678	1.11	ARCHS4 Coexpression,0.07678	LGALS3BP,LDHB,INO80E,CCND2,HSPB1
gene_set_query	305	LYL1	0.07692	1.11	Enrichr Queries,0.07692	IFITM3,CD74,BTG2,SPARC,ANXA1,ANXA2,CEBPD,ARPC1B,HSPB1,FOS,ICAM1,C3,NFKBIA,LGALS3,CCND2,TSPO,TIMP1,B2M
gene_set_query	306	MEF2A	0.07744	1.11	ReMap ChIP-seq,0.07744	PTPN1,CD74,BTG2,ANXA1,ANXA2,ACSL1,MVP,HSPB1,FOS,CX3CL1,NFKBIA,SNN,DDAH1,HES1
gene_set_query	307	IRF5	0.07764	1.11	Enrichr Queries,0.07764	IFITM3,LGALS3BP,CD74,BTG2,ANXA1,RSAD2,ANXA2,CEBPD,ARPC1B,FOS,PTGS2,NFKB1,ICAM1,C3,NFKBIA,LGALS3,B2M,S100A10
gene_set_query	308	ZNF600	0.07778	1.11	GTEx Coexpression,0.07778	PPP2R2B,FOXG1,ATP1A2,UBE2M
gene_set_query	309	ZNF721	0.07801	1.11	ARCHS4 Coexpression,0.07801	CD81,ARPC1B,MVP,GNB1,TSPO
gene_set_query	310	PBX4	0.07835	1.11	Enrichr Queries,0.07835	IFITM3,LGALS3BP,BTG2,RSAD2,CEBPD,IGFBP2,HSPB1,CRIP2,FOS,PTGS2,CLU,ICAM1,C3,NFKBIA,HOOK1,TIMP1,S100A10,FGFR1
gene_set_query	311	SOX17	0.07841	1.11	GTEx Coexpression,0.07841	CEBPD,COX4I2,SERPING1,PLPP1
gene_set_query	312	ZNF678	0.07862	1.1	ARCHS4 Coexpression,0.07862	CD81,ARPC1B,MVP,CPSF2,TSPO
gene_set_query	313	NFIB	0.07903	1.1	GTEx Coexpression,0.07903	SERPING1,PLPP1,CX3CL1,FGFR1
gene_set_query	314	HES4	0.07906	1.1	Enrichr Queries,0.07906	IFITM3,LGALS3BP,BTG2,ANXA1,RSAD2,CEBPD,IGFBP2,HSPB1,CRIP2,FOS,PTGS2,ICAM1,NFKBIA,CAMK2N1,TIMP1,B2M,S100A10
gene_set_query	315	ZNF518B	0.07924	1.1	ARCHS4 Coexpression,0.07924	INO80E,CCND2,DDAH1,FOXG1,EAF1
gene_set_query	316	PRDM14	0.07927	1.1	Literature ChIP-seq,0.07927	CDS1,CASZ1,SPARC,ANXA2,IGFBP2,ANXA5,HSPB1,YBX3,RABGGTA,NFKB1,HK2,NPEPPS,ALDH2,CAMK2N1,RDH10,TRA2B,SPP1,HES1,TIMP1,NFE2L2,FGFR1
gene_set_query	317	YY1	0.07965	1.1	GTEx Coexpression,0.07965	GRK1,FZD1,ABCC1,MRPS6
gene_set_query	318	ZNF705A	0.07977	1.1	Enrichr Queries,0.07977	IFITM3,LGALS3BP,CD74,RSAD2,MGST1,FOS,CXCL13,PTGS2,CP,ICAM1,C3,LGALS3,CCND2,LCN2,SERPING1,TIMP1,CFB
gene_set_query	319	ZNF883	0.07985	1.1	ARCHS4 Coexpression,0.07985	LDHB,PPP2R2B,FOXG1,ARPC1B,MVP
gene_set_query	320	EBF2	0.08027	1.1	GTEx Coexpression,0.08027	SPARC,C1S,SERPING1,SCN7A
gene_set_query	321	NEUROD4	0.08047	1.09	ARCHS4 Coexpression,0.08047	GRK1,CASZ1,KCNB1,PDC,CNGB1
gene_set_query	322	ZNF597	0.08048	1.09	Enrichr Queries,0.08048	LGALS3BP,BTG2,SPARC,ANXA1,RSAD2,ACSL1,IGFBP2,FOS,PTGS2,DCLK1,ICAM1,C3,NFKBIA,CCND2,HOOK1,LCN2,FGFR1
gene_set_query	323	ZNF684	0.0809	1.09	GTEx Coexpression,0.0809	CYP27A1,HMGCL,RBP4,TTR
gene_set_query	324	CAMTA1	0.08108	1.09	ARCHS4 Coexpression,0.08108	SNN,CAMK2N1,KCNB1,PPP2R2B,DCLK1
gene_set_query	325	MEF2C	0.0812	1.09	Enrichr Queries,0.0812	IFITM3,CD74,BTG2,SPARC,ANXA1,ANXA2,HSPB1,FOS,PTGS2,CLU,DCLK1,NFKBIA,CCND2,HOOK1,B2M,CD200,FGFR1
gene_set_query	326	ZNF512	0.0817	1.09	ARCHS4 Coexpression,0.0817	FOXG1,MVP,DCAF7,CD200,S100A10
gene_set_query	327	ZNF32	0.08191	1.09	Enrichr Queries,0.08191	IFITM3,LGALS3BP,SPARC,ANXA1,ANXA2,HSPB1,FOS,CLU,NFKBIA,LGALS3,CCND2,HOOK1,TSPO,TIMP1,B2M,S100A10,FGFR1
gene_set_query	328	HOXD1	0.08214	1.09	GTEx Coexpression,0.08214	TF,SPP1,AIF1L,GFAP
gene_set_query	329	BATF2	0.08262	1.08	Enrichr Queries,0.08262	IFITM3,LGALS3BP,CD74,RSAD2,C1S,C1R,FOS,PTGS2,CX3CL1,ICAM1,C3,NFKBIA,LCN2,SERPING1,TIMP1,B2M,CFB
gene_set_query	330	TFEC	0.08276	1.08	GTEx Coexpression,0.08276	PTPN1,CD74,ARPC1B,B2M
gene_set_query	331	ZNF550	0.08292	1.08	ARCHS4 Coexpression,0.08292	PCMTD2,CCND2,CD81,GNB1,UBE2M
gene_set_query	332	MAF	0.08333	1.08	Enrichr Queries,0.08333	IFITM3,CD74,BTG2,SPARC,ANXA1,ANXA2,CEBPD,FOS,PTGS2,CLU,ICAM1,C3,NFKBIA,LGALS3,CCND2,B2M,FGFR1
gene_set_query	333	MESP2	0.08339	1.08	GTEx Coexpression,0.08339	CAMK2N1,PPP2R2B,FOXG1,GNB1
gene_set_query	334	PEG3	0.08354	1.08	ARCHS4 Coexpression,0.08354	TF,SYNJ1,CAMK2N1,DCLK1,SCN1A
gene_set_query	335	ZNF91	0.08405	1.08	Enrichr Queries,0.08405	IFITM3,BTG2,SPARC,ANXA1,ANXA2,CEBPD,ACSL1,HSPB1,FOS,CLU,NFKBIA,CCND2,HOOK1,CAMK2N1,TIMP1,B2M,S100A10
gene_set_query	336	FOSL1	0.08415	1.07	ARCHS4 Coexpression,0.08415	LGALS3BP,ANXA2,ANXA5,PDLIM4,S100A10
gene_set_query	337	CUX1	0.08418	1.07	ReMap ChIP-seq,0.08418	LGALS3BP,MVP,COX4I2,HSPB1,CRIP2,FOS,CLU,C3,NFKBIA,SNN,HES1,SLC29A1,CFB,UBE2M
gene_set_query	338	HOXB9	0.08463	1.07	GTEx Coexpression,0.08463	LGALS3,MVP,NRARP,HMGCS2
gene_set_query	339	RFX5	0.08475	1.07	ENCODE ChIP-seq,0.08475	CD74,CCND2,RFX5,TSPO,NRARP,CRIP2,B2M,HK2
gene_set_query	340	GSX2	0.08477	1.07	ARCHS4 Coexpression,0.08477	SNN,CCND2,FOXG1,CLU,AIF1L
gene_set_query	341	ARID3C	0.08525	1.07	GTEx Coexpression,0.08525	CYP27A1,HMGCL,RBP4,TTR
gene_set_query	342	STAT4	0.08537	1.07	Literature ChIP-seq,0.08537	IFITM3,P2RY12,ANXA1,CEBPD,C1S,MVP,ANXA5,FOS,DCAF7,DCLK1,ICAM1,C3,CCND2,LCN2,SERPING1,B2M,S100A10
gene_set_query	343	HSF2	0.08538	1.07	ARCHS4 Coexpression,0.08538	CD81,FOXG1,ARPC1B,MVP,CD200
gene_set_query	344	ZNF423	0.086	1.07	ARCHS4 Coexpression,0.086	ARPC1B,ATP1A2,DCLK1,AIF1L,FGFR1
gene_set_query	345	NR1D2	0.08618	1.06	Enrichr Queries,0.08618	IFITM3,CD74,BTG2,SPARC,ANXA1,ANXA2,CEBPD,ACSL1,HSPB1,FOS,CLU,C3,NFKBIA,LGALS3,CCND2,HOOK1,S100A10
gene_set_query	346	NR1I3	0.0865	1.06	GTEx Coexpression,0.0865	CYP27A1,HMGCL,RBP4,TTR
gene_set_query	347	NKX21	0.08661	1.06	ARCHS4 Coexpression,0.08661	DDAH1,FOXG1,MGST1,SCN7A,CRIP2
gene_set_query	348	ZNF562	0.08712	1.06	GTEx Coexpression,0.08712	ANXA1,RABGGTA,S100A10,NFE2L2
gene_set_query	349	MEIS2	0.08722	1.06	ARCHS4 Coexpression,0.08722	NEUROD1,PCSK2,FOXG1,ARPC1B,PAM
gene_set_query	350	ONECUT2	0.08774	1.06	GTEx Coexpression,0.08774	CYP27A1,RBP4,TTR,SFXN1
gene_set_query	351	SOX12	0.08784	1.06	ARCHS4 Coexpression,0.08784	GNB1,B2M,DCAF7,UBE2M,FGFR1
gene_set_query	352	TEF	0.08832	1.05	Enrichr Queries,0.08832	IFITM3,LGALS3BP,BTG2,SPARC,CEBPD,ACSL1,IGFBP2,HSPB1,FOS,CLU,C3,NFKBIA,LGALS3,CCND2,HOOK1,CAMK2N1,PPARA
gene_set_query	353	INSM2	0.08836	1.05	GTEx Coexpression,0.08836	SYNJ1,PPP2R2B,GNB1,SCN1A
gene_set_query	354	ZNF165	0.08845	1.05	ARCHS4 Coexpression,0.08845	ANXA1,TTR,EAF1,GNB1,ANXA5
gene_set_query	355	DEAF1	0.08899	1.05	GTEx Coexpression,0.08899	CAMK2N1,PPP2R2B,FOXG1,GNB1
gene_set_query	356	TFCP2L1	0.08903	1.05	Enrichr Queries,0.08903	CASZ1,BTG2,SPARC,ANXA2,CEBPD,IGFBP2,HSPB1,FOS,PTGS2,CLU,C3,LGALS3,CCND2,HOOK1,CAMK2N1,LCN2,FGFR1
gene_set_query	357	HIVEP3	0.08907	1.05	ARCHS4 Coexpression,0.08907	CD74,BTG2,SPP1,NFKB1,ICAM1
gene_set_query	358	ZNF860	0.08961	1.05	GTEx Coexpression,0.08961	ANXA1,RABGGTA,S100A10,NFE2L2
gene_set_query	359	CSRNP3	0.09023	1.04	GTEx Coexpression,0.09023	SYNJ1,PPP2R2B,FOXG1,GNB1
gene_set_query	360	ARID5A	0.09029	1.04	ARCHS4 Coexpression,0.09029	NFKBIA,CD74,MVP,B2M,ICAM1
gene_set_query	361	MSX1	0.09046	1.04	Enrichr Queries,0.09046	IFITM3,BTG2,SPARC,ANXA1,ANXA2,CEBPD,IGFBP2,HSPB1,FOS,PTGS2,CLU,DCLK1,LGALS3,CCND2,CAMK2N1,TIMP1,FGFR1
gene_set_query	362	TERF2	0.09085	1.04	GTEx Coexpression,0.09085	SNN,SYNJ1,ATP1A2,UBE2M
gene_set_query	363	MAFA	0.09091	1.04	ARCHS4 Coexpression,0.09091	PFKFB2,NEUROD1,PCSK2,FXYD1,PAM
gene_set_query	364	HLX	0.09117	1.04	Enrichr Queries,0.09117	IFITM3,LGALS3BP,CD74,BTG2,SPARC,ANXA1,ANXA2,CEBPD,FOS,PTGS2,ICAM1,C3,NFKBIA,LGALS3,CCND2,SERPING1,TIMP1
gene_set_query	365	ARNT	0.09147	1.04	GTEx Coexpression,0.09147	C1S,PPP2R2B,FOXG1,SERPING1
gene_set_query	366	DRAP1	0.09152	1.04	ARCHS4 Coexpression,0.09152	INO80E,ARPC1B,MVP,TSPO,UBE2M
gene_set_query	367	FOXC1	0.09188	1.04	Enrichr Queries,0.09188	IFITM3,LGALS3BP,BTG2,SPARC,ANXA1,ANXA2,CEBPD,IGFBP2,HSPB1,FOS,PTGS2,CLU,NFKBIA,LGALS3,CCND2,TIMP1,FGFR1
gene_set_query	368	DPF1	0.0921	1.04	GTEx Coexpression,0.0921	CAMK2N1,PPP2R2B,FOXG1,GNB1
gene_set_query	369	BATF	0.09275	1.03	ARCHS4 Coexpression,0.09275	NFKBIA,PTPN1,ARPC1B,B2M,ICAM1
gene_set_query	370	MXD4	0.0933	1.03	Enrichr Queries,0.0933	IFITM3,LGALS3BP,BTG2,SPARC,ANXA1,ANXA2,CEBPD,CD81,MVP,HSPB1,CRIP2,FOS,NFKBIA,LGALS3,CCND2,CAMK2N1,S100A10
gene_set_query	371	ZBTB40	0.09334	1.03	GTEx Coexpression,0.09334	INO80E,SNN,RFX5,UBE2M
gene_set_query	372	HOXA4	0.09337	1.03	ARCHS4 Coexpression,0.09337	INO80E,CEBPD,YBX3,PDLIM4,UBE2M
gene_set_query	373	DLX2	0.09396	1.03	GTEx Coexpression,0.09396	DDAH1,CAMK2N1,GNB1,CNGB1
gene_set_query	374	RFX2	0.09402	1.03	Enrichr Queries,0.09402	IFITM3,BTG2,ANXA1,ANXA2,CEBPD,MGST1,HSPB1,CRIP2,FOS,PTGS2,CLU,ICAM1,C3,LGALS3,CCND2,HOOK1,FGFR1
gene_set_query	375	MBNL2	0.09459	1.02	ARCHS4 Coexpression,0.09459	CAMK2N1,SEL1L,ATP1A2,PAM,SCN1A
gene_set_query	376	SOX8	0.09473	1.02	Enrichr Queries,0.09473	BTG2,SPARC,IGFBP2,HSPB1,NRARP,ATP1A2,FOS,PTGS2,CLU,DCLK1,CX3CL1,AIF1L,C3,CCND2,HOOK1,CAMK2N1,FGFR1
gene_set_query	377	EHF	0.09544	1.02	Enrichr Queries,0.09544	LGALS3BP,CD74,BTG2,ANXA1,ANXA2,CEBPD,MGST1,FOS,PTGS2,CLU,CP,ICAM1,C3,LGALS3,HOOK1,LCN2,FGFR1
gene_set_query	378	ZNF697	0.09582	1.02	ARCHS4 Coexpression,0.09582	GNB1,PTGS2,B2M,HK2,ICAM1
gene_set_query	379	LMX1B	0.09583	1.02	GTEx Coexpression,0.09583	CASZ1,TMEM237,HES1,CX3CL1
gene_set_query	380	IRF2	0.09615	1.02	Enrichr Queries,0.09615	IFITM3,LGALS3BP,CD74,BTG2,RSAD2,ANXA2,CEBPD,ACSL1,FOS,NFKB1,ICAM1,NFKBIA,LGALS3,CCND2,HOOK1,B2M,NFE2L2
gene_set_query	381	GLI3	0.09644	1.02	ARCHS4 Coexpression,0.09644	CCND2,FOXG1,ARPC1B,B2M,FGFR1
gene_set_query	382	PAX8	0.09687	1.01	Enrichr Queries,0.09687	CD74,CASZ1,BTG2,ANXA1,ANXA2,CEBPD,HSPB1,FOS,PTGS2,ICAM1,C3,NFKBIA,LGALS3,CCND2,HOOK1,NFE2L2,FGFR1
gene_set_query	383	LBX2	0.09708	1.01	GTEx Coexpression,0.09708	CYP27A1,HMGCL,RBP4,TTR
gene_set_query	384	ZNF426	0.0977	1.01	GTEx Coexpression,0.0977	NPEPPS,ANXA1,RABGGTA,S100A10
gene_set_query	385	SP110	0.09829	1.01	Enrichr Queries,0.09829	IFITM3,LGALS3BP,CD74,ANXA1,RSAD2,MVP,FOS,PTGS2,ICAM1,C3,NFKBIA,LGALS3,SERPING1,TIMP1,B2M,CFB
gene_set_query	386	SPIC	0.09832	1.01	GTEx Coexpression,0.09832	CD74,ARPC1B,CXCL13,AIF1L
gene_set_query	387	ESRRB	0.09889	1	ARCHS4 Coexpression,0.09889	GRK1,SAG,RHO,PPARA,CNGB1
gene_set_query	388	FOXI2	0.09894	1	GTEx Coexpression,0.09894	ANXA1,RABGGTA,S100A10,NFE2L2
gene_set_query	389	HOXB13	0.099	1	Enrichr Queries,0.099	IFITM3,BTG2,ANXA1,FOXG1,IGFBP2,HSPB1,FOS,PTGS2,CLU,C3,LGALS3,HOOK1,CAMK2N1,LCN2,HMGCS2,FGFR1
gene_set_query	390	ST18	0.09951	1	ARCHS4 Coexpression,0.09951	NEUROD1,PCSK2,TTR,PAM,CD200
gene_set_query	391	SOX15	0.09956	1	GTEx Coexpression,0.09956	CDS1,ANXA1,RABGGTA,NFE2L2
gene_set_query	392	HES6	0.09972	1	Enrichr Queries,0.09972	IFITM3,CD74,BTG2,ANXA2,IGFBP2,HSPB1,CRIP2,FOS,CLU,LGALS3,CCND2,HOOK1,CAMK2N1,TSPO,SLC29A1,S100A10
gene_set_query	393	NEUROD1	0.1001	1	ARCHS4 Coexpression,0.1001	PFKFB2,PCSK2,TTR,PPARA,PAM
gene_set_query	394	ZNF219	0.1002	0.999	GTEx Coexpression,0.1002	AGTPBP1,SLC29A1,PDLIM4,FGFR1
gene_set_query	395	ZNF22	0.1004	0.998	Enrichr Queries,0.1004	IFITM3,BTG2,SPARC,ANXA1,ANXA2,ANXA5,MGST1,HSPB1,FOS,CLU,NFKBIA,LDHB,CCND2,HOOK1,TSPO,B2M
gene_set_query	396	SOX21	0.1007	0.997	ARCHS4 Coexpression,0.1007	FOXG1,IGFBP2,HES1,AIF1L,FGFR1
gene_set_query	397	FOXD2	0.1008	0.997	GTEx Coexpression,0.1008	FZD1,SPARC,SCN7A,FMOD
gene_set_query	398	OLIG1	0.1011	0.995	Enrichr Queries,0.1011	IFITM3,BTG2,SPARC,CEBPD,IGFBP2,HSPB1,ATP1A2,FOS,CLU,GFAP,LGALS3,CCND2,HOOK1,CAMK2N1,B2M,S100A10
gene_set_query	399	BARX2	0.1014	0.994	GTEx Coexpression,0.1014	ANXA1,RABGGTA,S100A10,NFE2L2
gene_set_query	400	POU2F1	0.102	0.991	ARCHS4 Coexpression,0.102	ARPC1B,MVP,ANXA5,TSPO,S100A10
gene_set_query	401	ZNF575	0.1026	0.989	Enrichr Queries,0.1026	BTG2,SPARC,ANXA1,RSAD2,CEBPD,IGFBP2,HSPB1,FOS,PTGS2,NFKBIA,LGALS3,HOOK1,CAMK2N1,TIMP1,S100A10,FGFR1
gene_set_query	402	MKX	0.1033	0.986	GTEx Coexpression,0.1033	OPN1SW,FMOD,FGFR1
gene_set_query	403	OSR1	0.1038	0.984	ARCHS4 Coexpression,0.1038	FZD1,SPARC,C1S,C1R
gene_set_query	404	ZEB1	0.1039	0.983	GTEx Coexpression,0.1039	CDS1,OPN1SW,HOOK1
gene_set_query	405	TFAP2C	0.104	0.983	Enrichr Queries,0.104	BTG2,SPARC,ANXA1,ANXA2,CEBPD,IGFBP2,HSPB1,FOS,PTGS2,CLU,NFKBIA,LGALS3,CCND2,HOOK1,S100A10,FGFR1
gene_set_query	406	ZNF217	0.1044	0.981	ReMap ChIP-seq,0.1044	ANXA1,ANXA2,COX4I2,MGST1,HSPB1,FOS,CP,LGALS3,TRA2B,FXYD1,SAG,HES1,S100A10
gene_set_query	407	DR1	0.1044	0.981	ARCHS4 Coexpression,0.1044	CD81,TRA2B,CPSF2,PPARA
gene_set_query	408	ELK3	0.1045	0.981	GTEx Coexpression,0.1045	ANXA2,ANXA5,S100A10
gene_set_query	409	ZNF311	0.1052	0.978	GTEx Coexpression,0.1052	SNN,ANXA5,UBE2M
gene_set_query	410	NFATC1	0.1054	0.977	Enrichr Queries,0.1054	CD74,CASZ1,BTG2,ANXA2,CEBPD,HSPB1,FOS,PTGS2,CLU,NFKB1,ICAM1,NFKBIA,LGALS3,CCND2,HOOK1,FGFR1
gene_set_query	411	L3MBTL3	0.1057	0.976	ARCHS4 Coexpression,0.1057	LGALS3BP,PCMTD2,LDHB,CCND2
gene_set_query	412	CREB3L2	0.1058	0.976	GTEx Coexpression,0.1058	FZD1,ANXA5,FMOD
gene_set_query	413	ZNF703	0.1068	0.971	Enrichr Queries,0.1068	FZD1,LGALS3BP,BTG2,ANXA1,ANXA2,CEBPD,HSPB1,CRIP2,FOS,CLU,LGALS3,CCND2,HOOK1,CAMK2N1,S100A10,FGFR1
gene_set_query	414	ZNF484	0.1069	0.971	ARCHS4 Coexpression,0.1069	AGTPBP1,CD81,GNB1,UBE2M
gene_set_query	415	TBX20	0.1075	0.969	ARCHS4 Coexpression,0.1075	FZD1,CASZ1,CRIP2,PAM
gene_set_query	416	PPARD	0.1075	0.969	Enrichr Queries,0.1075	PTPN1,BTG2,ANXA2,CEBPD,HSPB1,FOS,PTGS2,NFKB1,ICAM1,NFKBIA,LGALS3,CCND2,HOOK1,PPARA,NFE2L2,FGFR1
gene_set_query	417	USF2	0.1077	0.968	GTEx Coexpression,0.1077	SNN,ATP1A2,UBE2M
gene_set_query	418	NKX63	0.1087	0.964	ARCHS4 Coexpression,0.1087	PCSK2,GNB1,SLC29A1,PTGS2
gene_set_query	419	FEZF2	0.1089	0.963	GTEx Coexpression,0.1089	CAMK2N1,PPP2R2B,FOXG1
gene_set_query	420	XPA	0.109	0.963	Enrichr Queries,0.109	BTG2,SPARC,ANXA1,ANXA2,HSPB1,FOS,PTGS2,CLU,NFKB1,NFKBIA,LGALS3,CCND2,HOOK1,B2M,NFE2L2,FGFR1
gene_set_query	421	ZNF718	0.1093	0.961	ARCHS4 Coexpression,0.1093	INO80E,CD81,GNB1,UBE2M
gene_set_query	422	RBSN	0.1095	0.961	GTEx Coexpression,0.1095	SNN,PPP2R2B,ATP1A2
gene_set_query	423	SPI1	0.1098	0.959	Literature ChIP-seq,0.1098	P2RY12,ABCC1,MVP,FOS,CP,RABGGTA,NFKB1,ICAM1,C3,NFKBIA,NUP62,B2M,PLPP1,CFB,S100A10,UBE2M
gene_set_query	424	ZNF121	0.11	0.959	ARCHS4 Coexpression,0.11	LDHB,CD81,CPSF2,GNB1
gene_set_query	425	ERG	0.1101	0.958	GTEx Coexpression,0.1101	SERPING1,FMOD,PLPP1
gene_set_query	426	HOXA2	0.1108	0.955	GTEx Coexpression,0.1108	ABCC1,SLC29A1,PDLIM4
gene_set_query	427	E2F7	0.1111	0.954	ReMap ChIP-seq,0.1111	SPARC,ANXA2,C1R,ANXA5,HSPB1,CRIP2,FOS,GFAP,DDAH1,CAMK2N1,TRA2B,RFX5,UBE2M
gene_set_query	428	SIX1	0.1111	0.954	Enrichr Queries,0.1111	IFITM3,LGALS3BP,BTG2,SPARC,ANXA1,CEBPD,IGFBP2,HSPB1,FOS,PTGS2,CLU,LGALS3,CCND2,HOOK1,TIMP1,FGFR1
gene_set_query	429	ZNF451	0.1112	0.954	ARCHS4 Coexpression,0.1112	INO80E,CD81,GNB1,UBE2M
gene_set_query	430	FOXO4	0.1114	0.953	GTEx Coexpression,0.1114	SNN,ATP1A2,UBE2M
gene_set_query	431	ZBTB24	0.1118	0.952	ARCHS4 Coexpression,0.1118	LGALS3BP,SPARC,CRIP2,B2M
gene_set_query	432	ZBTB8A	0.112	0.951	GTEx Coexpression,0.112	C1S,SERPING1,FGFR1
gene_set_query	433	ZNF286A	0.1124	0.949	ARCHS4 Coexpression,0.1124	LDHB,CCND2,FOXG1,EAF1
gene_set_query	434	ARID3A	0.1125	0.949	Enrichr Queries,0.1125	PTPN1,BTG2,SPARC,ANXA2,CEBPD,HSPB1,FOS,PTGS2,NFKB1,ICAM1,C3,NFKBIA,LGALS3,CCND2,HOOK1,FGFR1
gene_set_query	435	NKX25	0.1126	0.948	GTEx Coexpression,0.1126	LDHB,CRIP2,PAM
gene_set_query	436	ZBED3	0.113	0.947	ARCHS4 Coexpression,0.113	ALDH2,CD81,GNB1,B2M
gene_set_query	437	TAL1	0.1132	0.946	Enrichr Queries,0.1132	IFITM3,CD74,BTG2,SPARC,ANXA1,RSAD2,ANXA2,CEBPD,FOS,PTGS2,CLU,ICAM1,C3,LGALS3,CCND2,HOOK1
gene_set_query	438	SON	0.1133	0.946	GTEx Coexpression,0.1133	SNN,PPP2R2B,UBE2M
gene_set_query	439	ZNF443	0.1136	0.945	ARCHS4 Coexpression,0.1136	LDHB,CCND2,CD81,GNB1
gene_set_query	440	ZNF117	0.1139	0.943	GTEx Coexpression,0.1139	ANXA5,MGST1,S100A10
gene_set_query	441	MAX	0.114	0.943	Enrichr Queries,0.114	PTPN1,BTG2,ANXA1,ANXA2,CEBPD,HSPB1,FOS,NFKB1,NFKBIA,LGALS3,CCND2,HOOK1,B2M,S100A10,NFE2L2,FGFR1
gene_set_query	442	NR1H2	0.1145	0.941	ReMap ChIP-seq,0.1145	PFKFB2,ANXA1,ANXA2,MVP,ANXA5,HSPB1,NRARP,FOS,C3,LCN2,HES1,S100A10,UBE2M
gene_set_query	443	ZNF618	0.1145	0.941	GTEx Coexpression,0.1145	FZD1,FMOD,UBE2M
gene_set_query	444	CREBL2	0.1149	0.94	ARCHS4 Coexpression,0.1149	CYP27A1,ALDH2,CD81,ACSL1
gene_set_query	445	SCMH1	0.1151	0.939	GTEx Coexpression,0.1151	OPN1SW,SLC29A1,FGFR1
gene_set_query	446	STAT5B	0.1154	0.938	Enrichr Queries,0.1154	PTPN1,BTG2,ANXA1,ANXA2,HSPB1,FOS,CLU,NFKB1,ICAM1,NFKBIA,CCND2,HOOK1,B2M,S100A10,NFE2L2,FGFR1
gene_set_query	447	ZIC1	0.1155	0.937	ARCHS4 Coexpression,0.1155	IGFBP2,GNB1,ATP1A2,DCLK1
gene_set_query	448	FOXP4	0.1157	0.937	GTEx Coexpression,0.1157	INO80E,IGFBP2,FMOD
gene_set_query	449	GATA1	0.1159	0.936	Literature ChIP-seq,0.1159	IFITM3,LGALS3BP,BTG2,C1S,SEL1L,PTGS2,CLU,MCHR1,DCAF7,HK2,NEUROD1,LDHB,SNN,ALDH2,TRA2B,HES1,ABCC1,RSAD2,ACSL1,FOS,DCLK1,SFXN1,SLC29A1,FMOD,PAM,PLPP1
gene_set_query	450	OLIG2	0.1161	0.935	ARCHS4 Coexpression,0.1161	SYNJ1,ATP1A2,AIF1L,GFAP
gene_set_query	451	TFE3	0.1161	0.935	Enrichr Queries,0.1161	IFITM3,LGALS3BP,ANXA1,ANXA2,CEBPD,HSPB1,FOS,NFKB1,ICAM1,NFKBIA,LGALS3,HOOK1,TIMP1,S100A10,NFE2L2,FGFR1
gene_set_query	452	NKX62	0.1164	0.934	GTEx Coexpression,0.1164	TF,AIF1L,GFAP
gene_set_query	453	SKIL	0.117	0.932	GTEx Coexpression,0.117	COX4I2,PTGS2,FMOD
gene_set_query	454	CREB1	0.1173	0.931	ARCHS4 Coexpression,0.1173	AGTPBP1,CD81,HSPB1,UBE2M
gene_set_query	455	ZNF331	0.1175	0.93	Enrichr Queries,0.1175	CD74,BTG2,ANXA1,CEBPD,HSPB1,FOS,PTGS2,CLU,ICAM1,NFKBIA,LGALS3,CCND2,HOOK1,TIMP1,FGFR1
gene_set_query	456	ZNF587B	0.1179	0.928	ARCHS4 Coexpression,0.1179	LDHB,CD81,CPSF2,GNB1
gene_set_query	457	PRDM16	0.1182	0.927	GTEx Coexpression,0.1182	FZD1,IGFBP2,FMOD
gene_set_query	458	ZNF140	0.1186	0.926	ARCHS4 Coexpression,0.1186	INO80E,CD81,GNB1,UBE2M
gene_set_query	459	ZNF395	0.1189	0.925	GTEx Coexpression,0.1189	SYNJ1,LIG4,UBE2M
gene_set_query	460	GCM1	0.1189	0.925	Enrichr Queries,0.1189	LGALS3BP,BTG2,ANXA1,RSAD2,ANXA2,CEBPD,IGFBP2,HSPB1,FOS,PTGS2,ICAM1,LGALS3,CCND2,HOOK1,FGFR1
gene_set_query	461	MTF2	0.1192	0.924	ARCHS4 Coexpression,0.1192	LDHB,CD81,MVP,GNB1
gene_set_query	462	ZNF28	0.1198	0.922	ARCHS4 Coexpression,0.1198	INO80E,CD81,GNB1,UBE2M
gene_set_query	463	SRF	0.1201	0.92	GTEx Coexpression,0.1201	OPN1SW,SLC29A1,PDLIM4
gene_set_query	464	LEF1	0.1204	0.919	Enrichr Queries,0.1204	IFITM3,CD74,BTG2,SPARC,ANXA1,ANXA2,CEBPD,IGFBP2,FOS,PTGS2,NFKBIA,CCND2,HOOK1,TIMP1,FGFR1
gene_set_query	465	LIN54	0.1204	0.919	ARCHS4 Coexpression,0.1204	CD81,EAF1,CPSF2,GNB1
gene_set_query	466	KLF7	0.1207	0.918	GTEx Coexpression,0.1207	HOOK1,ANXA5,SERPING1
gene_set_query	467	ZNF197	0.121	0.917	ARCHS4 Coexpression,0.121	FOXG1,ARPC1B,MVP,TSPO
gene_set_query	468	NCOA3	0.1211	0.917	Enrichr Queries,0.1211	IFITM3,BTG2,SPARC,ANXA1,ANXA2,ANXA5,HSPB1,FOS,CLU,NFKBIA,LGALS3,CCND2,HOOK1,B2M,S100A10
gene_set_query	469	CUX2	0.1213	0.916	GTEx Coexpression,0.1213	TTR,CAMK2N1,AADAT
gene_set_query	470	ARNTL	0.1218	0.914	Enrichr Queries,0.1218	BTG2,ANXA1,ANXA2,CEBPD,HSPB1,FOS,PTGS2,CLU,ICAM1,NFKBIA,LGALS3,CCND2,HOOK1,S100A10,FGFR1
gene_set_query	471	SOHLH1	0.122	0.914	GTEx Coexpression,0.122	CAMK2N1,FOXG1,GNB1
gene_set_query	472	ZNF586	0.1222	0.913	ARCHS4 Coexpression,0.1222	CD81,GNB1,B2M,UBE2M
gene_set_query	473	HOXB6	0.1225	0.912	Enrichr Queries,0.1225	SPARC,ANXA1,CEBPD,IGFBP2,HSPB1,CRIP2,FOS,PTGS2,CLU,C3,LGALS3,CCND2,HOOK1,LCN2,FGFR1
gene_set_query	474	ZSCAN9	0.1229	0.91	ARCHS4 Coexpression,0.1229	ARPC1B,B2M,DCAF7,CD200
gene_set_query	475	MYPOP	0.1232	0.909	GTEx Coexpression,0.1232	SNN,CAMK2N1,UBE2M
gene_set_query	476	HOXB5	0.1232	0.909	Enrichr Queries,0.1232	LGALS3BP,BTG2,SPARC,ANXA1,CEBPD,IGFBP2,HSPB1,FOS,PTGS2,CLU,LGALS3,CCND2,HOOK1,CAMK2N1,LCN2
gene_set_query	477	ZNF358	0.1235	0.908	ARCHS4 Coexpression,0.1235	CD81,FXYD1,GNB1,UBE2M
gene_set_query	478	NR2F1	0.1239	0.907	Enrichr Queries,0.1239	FZD1,SPARC,ANXA1,CEBPD,IGFBP2,FOS,PTGS2,CLU,DCLK1,C3,CCND2,DDAH1,HOOK1,CAMK2N1,FGFR1
gene_set_query	479	FOXL1	0.1241	0.906	ARCHS4 Coexpression,0.1241	ABCC1,SPARC,MVP,TIMP1
gene_set_query	480	ZNF362	0.1245	0.905	GTEx Coexpression,0.1245	FZD1,TMEM237,FMOD
gene_set_query	481	ZNF33A	0.1247	0.904	ARCHS4 Coexpression,0.1247	CD81,ANXA5,CD200,UBE2M
gene_set_query	482	ZNF138	0.1253	0.902	ARCHS4 Coexpression,0.1253	LDHB,CD81,MVP,GNB1
gene_set_query	483	SP9	0.1257	0.901	GTEx Coexpression,0.1257	SNN,PPP2R2B,FOXG1
gene_set_query	484	ZNF134	0.1259	0.9	ARCHS4 Coexpression,0.1259	LDHB,ARPC1B,MVP,TRA2B
gene_set_query	485	ZFHX3	0.1263	0.899	GTEx Coexpression,0.1263	FZD1,FMOD,PLPP1
gene_set_query	486	ZBTB18	0.1265	0.898	ARCHS4 Coexpression,0.1265	CAMK2N1,GNB1,ATP1A2,DCLK1
gene_set_query	487	RXRG	0.1268	0.897	Enrichr Queries,0.1268	PCSK2,CD74,KCNB1,ATP1A2,FOS,PTGS2,CLU,DCLK1,CX3CL1,LGALS3,CCND2,DDAH1,HOOK1,CAMK2N1,FGFR1
gene_set_query	488	MYOG	0.1271	0.896	ENCODE ChIP-seq,0.1271	CDS1,CASZ1,BTG2,SPARC,CEBPD,SEL1L,CRIP2,YBX3,HK2,LGALS3,SNN,CAMK2N1,RDH10,NUP62,TSPO,ABCC1,RSAD2,ACSL1,EAF1,CPSF2,LIG4,FOS,RABGGTA,MRPS6,NFKB1,AIF1L,NAP1L4,SYNJ1,GNB1,SFXN1,SLC29A1
gene_set_query	489	TWIST1	0.1271	0.896	ARCHS4 Coexpression,0.1271	FZD1,SPARC,C1S,C1R
gene_set_query	490	SIX3	0.1276	0.894	GTEx Coexpression,0.1276	SNN,PPP2R2B,FOXG1
gene_set_query	491	POU6F1	0.1278	0.893	ARCHS4 Coexpression,0.1278	CAMK2N1,KCNB1,PPP2R2B,ATP1A2
gene_set_query	492	REPIN1	0.1282	0.892	Enrichr Queries,0.1282	IFITM3,BTG2,ANXA2,HSPB1,FOS,CLU,NFKBIA,LDHB,CCND2,HOOK1,TSPO,SLC29A1,B2M,S100A10,FGFR1
gene_set_query	493	GLIS1	0.1284	0.891	ARCHS4 Coexpression,0.1284	SPARC,CD81,C1R,FMOD
gene_set_query	494	ZNF460	0.129	0.889	ARCHS4 Coexpression,0.129	CD81,ARPC1B,GNB1,PAM
gene_set_query	495	SP7	0.1294	0.888	GTEx Coexpression,0.1294	SPARC,PPP2R2B,CLU
gene_set_query	496	RARA	0.1296	0.887	Enrichr Queries,0.1296	BTG2,ANXA1,ANXA2,CEBPD,HSPB1,FOS,PTGS2,NFKB1,ICAM1,NFKBIA,LGALS3,CCND2,HOOK1,NFE2L2,FGFR1
gene_set_query	497	TIGD2	0.1303	0.885	Enrichr Queries,0.1303	IFITM3,BTG2,SPARC,ANXA1,RSAD2,CEBPD,ACSL1,FOS,PTGS2,NFKBIA,CCND2,HOOK1,LCN2,B2M,S100A10
gene_set_query	498	FOXH1	0.1307	0.884	GTEx Coexpression,0.1307	LGALS3,MVP,HMGCS2
gene_set_query	499	ZNF737	0.1308	0.883	ARCHS4 Coexpression,0.1308	CD81,GNB1,CD200,UBE2M
gene_set_query	500	TCF4	0.1311	0.882	Enrichr Queries,0.1311	IFITM3,CD74,BTG2,SPARC,ANXA1,ANXA2,FOS,PTGS2,CLU,DCLK1,NFKBIA,CCND2,HOOK1,B2M,FGFR1
gene_set_query	501	TBXT	0.1313	0.882	GTEx Coexpression,0.1313	RFX5,NUP62,NFKB1
gene_set_query	502	TP63	0.1313	0.882	ReMap ChIP-seq,0.1313	PFKFB2,BTG2,ANXA2,HSPB1,NRARP,CRIP2,MCHR1,RABGGTA,SNN,FXYD1,HES1,SLC29A1,S100A10
gene_set_query	503	ZNF33B	0.1314	0.881	ARCHS4 Coexpression,0.1314	CD81,GNB1,ANXA5,UBE2M
gene_set_query	504	ZFAT	0.1319	0.88	GTEx Coexpression,0.1319	RFX5,NUP62,NFKB1
gene_set_query	505	RBCK1	0.1321	0.879	ARCHS4 Coexpression,0.1321	IFITM3,LGALS3BP,INO80E,MVP
gene_set_query	506	TBX3	0.1325	0.878	Enrichr Queries,0.1325	BTG2,SPARC,ANXA1,ANXA2,CEBPD,IGFBP2,HSPB1,FOS,PTGS2,LGALS3,CCND2,DDAH1,HOOK1,CAMK2N1,FGFR1
gene_set_query	507	ZNF10	0.1327	0.877	ARCHS4 Coexpression,0.1327	PCMTD2,ARPC1B,MVP,CD200
gene_set_query	508	ZNF782	0.1339	0.873	ARCHS4 Coexpression,0.1339	GRK1,KCNB1,SAG,RHO
gene_set_query	509	DMRTA1	0.1344	0.872	GTEx Coexpression,0.1344	HMGCL,RBP4,TTR
gene_set_query	510	ZNF770	0.1345	0.871	ARCHS4 Coexpression,0.1345	LDHB,ARPC1B,MVP,CPSF2
gene_set_query	511	POU2F2	0.1347	0.871	ReMap ChIP-seq,0.1347	IFITM3,PTPN1,CD74,BTG2,ARPC1B,MVP,ICAM1,NFKBIA,CCND2,NUP62,SLC29A1,B2M,UBE2M
gene_set_query	512	POU3F4	0.135	0.87	GTEx Coexpression,0.135	SNN,PPP2R2B,FOXG1
gene_set_query	513	SCX	0.1351	0.869	ARCHS4 Coexpression,0.1351	FZD1,CD81,HSPB1,UBE2M
gene_set_query	514	DLX6	0.1357	0.867	GTEx Coexpression,0.1357	SNN,PPP2R2B,FOXG1
gene_set_query	515	ZFP69B	0.1357	0.867	ARCHS4 Coexpression,0.1357	ALDH2,CEBPD,FOXG1,MVP
gene_set_query	516	MBD2	0.136	0.866	Enrichr Queries,0.136	BTG2,ANXA1,ANXA2,ANXA5,HSPB1,FOS,YBX3,NFKB1,NFKBIA,LGALS3,CCND2,HOOK1,B2M,S100A10,NFE2L2
gene_set_query	517	ZHX1	0.1363	0.866	GTEx Coexpression,0.1363	CDS1,ANXA1,NFE2L2
gene_set_query	518	RARB	0.1364	0.865	ARCHS4 Coexpression,0.1364	FZD1,SPARC,ARPC1B,B2M
gene_set_query	519	HMG20B	0.1375	0.862	Enrichr Queries,0.1375	IFITM3,LGALS3BP,PTPN1,BTG2,SPARC,ANXA2,CEBPD,MVP,HSPB1,CRIP2,FOS,ICAM1,NFKBIA,HOOK1,TSPO
gene_set_query	520	BCL11A	0.138	0.86	ReMap ChIP-seq,0.138	PTPN1,CD74,BTG2,ACSL1,MVP,CRIP2,ICAM1,NFKBIA,SNN,CCND2,NUP62,SLC29A1,B2M
gene_set_query	521	KLF16	0.1381	0.86	GTEx Coexpression,0.1381	SNN,PPP2R2B,FOXG1
gene_set_query	522	ZNF20	0.1382	0.859	Enrichr Queries,0.1382	BTG2,ANXA1,CEBPD,C1R,HSPB1,CRIP2,FOS,ICAM1,NFKBIA,CCND2,DDAH1,HOOK1,CAMK2N1,S100A10,FGFR1
gene_set_query	523	ZNF92	0.1382	0.859	ARCHS4 Coexpression,0.1382	LDHB,CD81,MVP,TRA2B
gene_set_query	524	OTP	0.1388	0.858	GTEx Coexpression,0.1388	MCHR1,CD200,CNGB1
gene_set_query	525	TCF7	0.1389	0.857	Enrichr Queries,0.1389	IFITM3,CD74,BTG2,ANXA1,CEBPD,HSPB1,FOS,PTGS2,CLU,ICAM1,NFKBIA,LGALS3,CCND2,HOOK1,FGFR1
gene_set_query	526	TBX2	0.1394	0.856	GTEx Coexpression,0.1394	COX4I2,SERPING1,FMOD
gene_set_query	527	ZBTB10	0.14	0.854	ARCHS4 Coexpression,0.14	ARPC1B,MVP,TRA2B,TSPO
gene_set_query	528	ZBTB7B	0.1403	0.853	Enrichr Queries,0.1403	LGALS3BP,BTG2,ANXA2,CEBPD,ARPC1B,MVP,HSPB1,FOS,ICAM1,NFKBIA,LGALS3,CCND2,HOOK1,S100A10,NFE2L2
gene_set_query	529	FOXB1	0.1406	0.852	GTEx Coexpression,0.1406	P2RY12,GFAP,NAP1L4
gene_set_query	530	MSANTD1	0.1413	0.85	GTEx Coexpression,0.1413	SYNJ1,PPP2R2B,FOXG1
gene_set_query	531	SATB2	0.1413	0.85	ARCHS4 Coexpression,0.1413	KCNB1,PPP2R2B,FOXG1,DCLK1
gene_set_query	532	GFI1	0.1417	0.849	Enrichr Queries,0.1417	IFITM3,CD74,BTG2,ANXA1,RSAD2,ANXA2,CEBPD,FOS,PTGS2,ICAM1,C3,NFKBIA,LGALS3,CCND2,HOOK1
gene_set_query	533	ZBTB1	0.1419	0.848	GTEx Coexpression,0.1419	TRA2B,NFKB1,UBE2M
gene_set_query	534	ATF2	0.1419	0.848	ARCHS4 Coexpression,0.1419	PCMTD2,INO80E,CD81,TSPO
gene_set_query	535	BSX	0.1425	0.846	GTEx Coexpression,0.1425	MAOB,CD200,CNGB1
gene_set_query	536	HLF	0.1425	0.846	ARCHS4 Coexpression,0.1425	C3,TF,CAMK2N1,CP
gene_set_query	537	GPBP1	0.1431	0.844	ARCHS4 Coexpression,0.1431	PCMTD2,INO80E,CD81,UBE2M
gene_set_query	538	TBX5	0.1431	0.844	GTEx Coexpression,0.1431	COX4I2,CRIP2,PAM
gene_set_query	539	GTF2B	0.1437	0.843	ARCHS4 Coexpression,0.1437	RSAD2,GNB1,ANXA5,B2M
gene_set_query	540	ATF7	0.1437	0.843	GTEx Coexpression,0.1437	SERPING1,SFXN1,FGFR1
gene_set_query	541	ZNF266	0.1439	0.842	Enrichr Queries,0.1439	IFITM3,BTG2,SPARC,ANXA1,ANXA2,ACSL1,FOS,CLU,NFKBIA,LGALS3,HOOK1,TIMP1,B2M,S100A10
gene_set_query	542	CBX2	0.1441	0.841	ENCODE ChIP-seq,0.1441	CDS1,FZD1,AGTPBP1,MAOB,ATP1A2,FOS,PTGS2,DCLK1,PDC,AIF1L,CYP27A1,LGALS3,SPP1,SCN7A,SFXN1,HMGCS2,PAM,PLPP1,SCN1A
gene_set_query	543	THAP5	0.1443	0.841	ARCHS4 Coexpression,0.1443	PFKFB2,NEUROD1,EAF1,GNB1
gene_set_query	544	HAND2	0.1444	0.84	GTEx Coexpression,0.1444	OPN1SW,SLC29A1,PDLIM4
gene_set_query	545	ZNF354A	0.1446	0.84	Enrichr Queries,0.1446	BTG2,ANXA1,RSAD2,CEBPD,IGFBP2,HSPB1,FOS,PTGS2,NFKBIA,LGALS3,CCND2,HOOK1,CAMK2N1,LCN2
gene_set_query	546	ZNF792	0.145	0.839	GTEx Coexpression,0.145	PPP2R2B,ARPC1B,B2M
gene_set_query	547	NPAS2	0.1453	0.838	Enrichr Queries,0.1453	BTG2,ANXA1,CEBPD,FOS,PTGS2,CLU,DCLK1,ICAM1,C3,LGALS3,CCND2,HOOK1,CAMK2N1,TIMP1
gene_set_query	548	DACH2	0.1456	0.837	GTEx Coexpression,0.1456	SYNJ1,PPP2R2B,FOXG1
gene_set_query	549	NFXL1	0.1462	0.835	ARCHS4 Coexpression,0.1462	CCND2,CD81,MVP,GNB1
gene_set_query	550	BCL6B	0.1462	0.835	GTEx Coexpression,0.1462	COX4I2,CX3CL1,ICAM1
gene_set_query	551	HSF1	0.1463	0.835	Literature ChIP-seq,0.1463	ABCC1,OPN1SW,SPARC,ALDH2,ANXA2,ARPC1B,TRA2B,SERPING1,HSPB1,CLU,MRPS6
gene_set_query	552	CEBPG	0.1467	0.834	Enrichr Queries,0.1467	BTG2,ANXA1,ANXA2,CEBPD,HSPB1,FOS,NFKB1,ICAM1,NFKBIA,CCND2,HOOK1,B2M,S100A10,NFE2L2
gene_set_query	553	MYRF	0.1468	0.833	ARCHS4 Coexpression,0.1468	TF,CAMK2N1,ATP1A2,GFAP
gene_set_query	554	TET1	0.1474	0.832	ARCHS4 Coexpression,0.1474	LDHB,MVP,TSPO,B2M
gene_set_query	555	MITF	0.1474	0.832	Enrichr Queries,0.1474	SPARC,ANXA1,ANXA2,CEBPD,ACSL1,FOS,PTGS2,CLU,ICAM1,C3,LGALS3,CCND2,HOOK1,FGFR1
gene_set_query	556	ZSCAN31	0.148	0.83	ARCHS4 Coexpression,0.148	NEUROD1,TTR,GNB1,FOS
gene_set_query	557	SP140L	0.1487	0.828	GTEx Coexpression,0.1487	CD74,ARPC1B,B2M
gene_set_query	558	NFIA	0.1493	0.826	ARCHS4 Coexpression,0.1493	CCND2,DDAH1,PPP2R2B,FOXG1
gene_set_query	559	CREB5	0.1496	0.825	Enrichr Queries,0.1496	BTG2,ANXA1,CEBPD,ACSL1,FOS,PTGS2,CLU,DCLK1,ICAM1,C3,NFKBIA,LGALS3,CCND2,FGFR1
gene_set_query	560	MBD3	0.15	0.824	GTEx Coexpression,0.15	CAMK2N1,FOXG1,UBE2M
gene_set_query	561	ZNF275	0.1503	0.823	Enrichr Queries,0.1503	IFITM3,LGALS3BP,BTG2,SPARC,ANXA1,MGST1,HSPB1,FOS,CLU,ICAM1,CCND2,HOOK1,TIMP1,FGFR1
gene_set_query	562	BHLHE22	0.1505	0.822	ARCHS4 Coexpression,0.1505	FOXG1,GNB1,DCLK1,SCN1A
gene_set_query	563	PHOX2B	0.1506	0.822	GTEx Coexpression,0.1506	CCND2,SLC29A1,PDLIM4
gene_set_query	564	TEAD3	0.151	0.821	Enrichr Queries,0.151	IFITM3,BTG2,SPARC,ANXA1,ANXA2,CEBPD,HSPB1,CRIP2,FOS,CLU,CCND2,HOOK1,S100A10,FGFR1
gene_set_query	565	FOXM1	0.1515	0.82	ReMap ChIP-seq,0.1515	CD74,ANXA1,ANXA2,MVP,HSPB1,CRIP2,FOS,NFKBIA,LGALS3,DDAH1,TRA2B,HES1,S100A10
gene_set_query	566	HOXC12	0.1523	0.817	ARCHS4 Coexpression,0.1523	FZD1,CASZ1,ABCC1,UBE2M
gene_set_query	567	SOX5	0.1529	0.816	ARCHS4 Coexpression,0.1529	CCND2,PPP2R2B,FOXG1,DCLK1
gene_set_query	568	ZNF665	0.1531	0.815	Enrichr Queries,0.1531	IFITM3,LGALS3BP,BTG2,ANXA1,RSAD2,HSPB1,FOS,ICAM1,C3,NFKBIA,LGALS3,CCND2,HOOK1,FGFR1
gene_set_query	569	ZNF251	0.1536	0.814	ARCHS4 Coexpression,0.1536	PCMTD2,FOXG1,ARPC1B,B2M
gene_set_query	570	NEUROG3	0.1542	0.812	ARCHS4 Coexpression,0.1542	NEUROD1,BTG2,IGFBP2,CRIP2
gene_set_query	571	CDX2	0.1543	0.812	GTEx Coexpression,0.1543	LGALS3,MVP,HMGCS2
gene_set_query	572	SALL2	0.156	0.807	ARCHS4 Coexpression,0.156	LDHB,MVP,AIF1L,FGFR1
gene_set_query	573	ZBED2	0.1566	0.805	ARCHS4 Coexpression,0.1566	PTPN1,CCND2,SFXN1,NFKB1
gene_set_query	574	WT1	0.1567	0.805	Enrichr Queries,0.1567	BTG2,ANXA1,CEBPD,IGFBP2,FOS,PTGS2,CLU,ICAM1,C3,LGALS3,CCND2,HOOK1,TIMP1,FGFR1
gene_set_query	575	TCF20	0.1568	0.805	GTEx Coexpression,0.1568	CDS1,HOOK1,FXYD1
gene_set_query	576	ZIC5	0.1572	0.804	ARCHS4 Coexpression,0.1572	LDHB,MVP,AIF1L,FGFR1
gene_set_query	577	ZNF23	0.1574	0.803	Enrichr Queries,0.1574	LGALS3BP,BTG2,RSAD2,ACSL1,FOS,PTGS2,CLU,LGALS3,LDHB,CCND2,DDAH1,HOOK1,LCN2,FGFR1
gene_set_query	578	HNF1A	0.1574	0.803	GTEx Coexpression,0.1574	HMGCL,TTR,HMGCS2
gene_set_query	579	RFX4	0.1579	0.802	ARCHS4 Coexpression,0.1579	CCND2,ATP1A2,CLU,GFAP
gene_set_query	580	ZSCAN1	0.1585	0.8	ARCHS4 Coexpression,0.1585	NEUROD1,PCSK2,TTR,PAM
gene_set_query	581	EOMES	0.1585	0.8	Literature ChIP-seq,0.1585	PFKFB2,SPARC,ANXA2,LIG4,HSPB1,NRARP,MRPS6,DCAF7,DCLK1,HK2,LGALS3,DDAH1,FXYD1,HES1,S100A10,UBE2M,NFE2L2
gene_set_query	582	TLX1	0.1587	0.799	GTEx Coexpression,0.1587	CD74,CXCL13,AIF1L
gene_set_query	583	HES7	0.1588	0.799	Enrichr Queries,0.1588	IFITM3,CASZ1,BTG2,CEBPD,HSPB1,NRARP,CRIP2,FOS,PTGS2,CLU,ICAM1,CCND2,HOOK1,FGFR1
gene_set_query	584	AKAP8	0.1593	0.798	GTEx Coexpression,0.1593	DDAH1,PPP2R2B,GNB1
gene_set_query	585	GRHL1	0.1595	0.797	Enrichr Queries,0.1595	CASZ1,BTG2,ANXA1,CEBPD,ACSL1,HSPB1,FOS,PTGS2,CLU,NFKBIA,LGALS3,HOOK1,LCN2,FGFR1
gene_set_query	586	ZNF74	0.1597	0.797	ARCHS4 Coexpression,0.1597	FOXG1,MVP,ANXA5,CD200
gene_set_query	587	PAX2	0.1599	0.796	GTEx Coexpression,0.1599	SPP1,MRPS6,AIF1L
gene_set_query	588	ZNF589	0.1603	0.795	ARCHS4 Coexpression,0.1603	LGALS3BP,LDHB,S100A10,FGFR1
gene_set_query	589	MEIS1	0.1605	0.795	GTEx Coexpression,0.1605	SLC29A1,PDLIM4,FGFR1
gene_set_query	590	ZIC3	0.1609	0.793	ARCHS4 Coexpression,0.1609	LDHB,MVP,AIF1L,FGFR1
gene_set_query	591	TFAP2A	0.161	0.793	ENCODE ChIP-seq,0.161	PFKFB2,PTPN1,SPARC,ANXA2,AADAT,ARPC1B,MVP,CRIP2,PTGS2,NFKB1,NAP1L4,C3,LGALS3,TMEM237,NUP62,SPP1,HES1,SLC29A1,S100A10
gene_set_query	592	DZIP1	0.1615	0.792	ARCHS4 Coexpression,0.1615	ARPC1B,B2M,DCLK1,FGFR1
gene_set_query	593	POU2F3	0.1617	0.791	Enrichr Queries,0.1617	CASZ1,BTG2,ANXA1,CEBPD,HSPB1,FOS,PTGS2,DCLK1,NFKBIA,CCND2,HOOK1,LCN2,PPARA,FGFR1
gene_set_query	594	ZBTB7C	0.1618	0.791	GTEx Coexpression,0.1618	CDS1,RABGGTA,NFE2L2
gene_set_query	595	CDX1	0.1624	0.789	GTEx Coexpression,0.1624	LGALS3,MVP,HMGCS2
gene_set_query	596	ZNF532	0.1634	0.787	ARCHS4 Coexpression,0.1634	PPP2R2B,ARPC1B,DCLK1,FGFR1
gene_set_query	597	MSX2	0.1638	0.786	Enrichr Queries,0.1638	FZD1,CASZ1,BTG2,SPARC,ANXA1,IGFBP2,HSPB1,FOS,PTGS2,CLU,CCND2,HOOK1,CAMK2N1,FGFR1
gene_set_query	598	MYT1L	0.164	0.785	ARCHS4 Coexpression,0.164	CAMK2N1,KCNB1,PPP2R2B,DCLK1
gene_set_query	599	HOXA5	0.1645	0.784	Enrichr Queries,0.1645	BTG2,SPARC,ANXA1,CEBPD,IGFBP2,HSPB1,FOS,PTGS2,ICAM1,NFKBIA,CCND2,HOOK1,CAMK2N1,S100A10
gene_set_query	600	TP53	0.1646	0.784	Literature ChIP-seq,0.1646	FZD1,PCSK2,CASZ1,BTG2,CCND2,ANXA2,COX4I2,YBX3,PLPP1,CD200,S100A10
gene_set_query	601	ZNF486	0.1649	0.783	GTEx Coexpression,0.1649	PFKFB2,GRK1,PCSK2
gene_set_query	602	SATB1	0.1652	0.782	ARCHS4 Coexpression,0.1652	ANXA2,ANXA5,B2M,NFE2L2
gene_set_query	603	HOXC6	0.1652	0.782	Enrichr Queries,0.1652	LGALS3BP,SPARC,ANXA1,ANXA2,CEBPD,IGFBP2,HSPB1,FOS,PTGS2,CLU,CCND2,HOOK1,TIMP1,FGFR1
gene_set_query	604	HOXB3	0.1655	0.781	GTEx Coexpression,0.1655	ABCC1,SLC29A1,PDLIM4
gene_set_query	605	ATOH1	0.1658	0.78	ARCHS4 Coexpression,0.1658	CASZ1,CD81,TIMP1,PDLIM4
gene_set_query	606	AHDC1	0.1661	0.78	GTEx Coexpression,0.1661	CASZ1,TMEM237,HES1
gene_set_query	607	PCGF2	0.1665	0.779	ARCHS4 Coexpression,0.1665	GNB1,B2M,UBE2M,FGFR1
gene_set_query	608	BNC1	0.1668	0.778	GTEx Coexpression,0.1668	HOOK1,S100A10,NFE2L2
gene_set_query	609	ETV6	0.1674	0.776	GTEx Coexpression,0.1674	LIG4,NFKB1,NAP1L4
gene_set_query	610	ZNF608	0.1677	0.775	ARCHS4 Coexpression,0.1677	ARPC1B,TSPO,B2M,DCLK1
gene_set_query	611	HOXB4	0.168	0.775	GTEx Coexpression,0.168	ABCC1,SLC29A1,PDLIM4
gene_set_query	612	OVOL2	0.1686	0.773	GTEx Coexpression,0.1686	CDS1,CASZ1,HOOK1
gene_set_query	613	ZNF35	0.1688	0.773	Enrichr Queries,0.1688	IFITM3,BTG2,SPARC,CEBPD,HSPB1,FOS,PTGS2,ICAM1,C3,NFKBIA,CCND2,DDAH1,HOOK1,TIMP1
gene_set_query	614	NKX12	0.1693	0.771	GTEx Coexpression,0.1693	CDS1,ANXA1,RABGGTA
gene_set_query	615	IRF3	0.1695	0.771	Enrichr Queries,0.1695	CD74,ANXA2,CEBPD,CD81,ARPC1B,MVP,HSPB1,FOS,NFKB1,ICAM1,NFKBIA,HOOK1,TIMP1,B2M
gene_set_query	616	PBX1	0.1695	0.771	ARCHS4 Coexpression,0.1695	CAMK2N1,PPP2R2B,TSPO,DCLK1
gene_set_query	617	HOXB2	0.1699	0.77	GTEx Coexpression,0.1699	ABCC1,SLC29A1,PDLIM4
gene_set_query	618	HSF4	0.1702	0.769	Enrichr Queries,0.1702	IFITM3,CD74,CASZ1,CEBPD,HSPB1,CRIP2,FOS,CLU,ICAM1,CYP27A1,LGALS3,HOOK1,SLC29A1,FGFR1
gene_set_query	619	ZSCAN10	0.1708	0.768	ARCHS4 Coexpression,0.1708	LDHB,SLC29A1,AIF1L,FGFR1
gene_set_query	620	FBXL19	0.1711	0.767	GTEx Coexpression,0.1711	CAMK2N1,FOXG1,GNB1
gene_set_query	621	MYF5	0.1714	0.766	ARCHS4 Coexpression,0.1714	OPN1SW,ANXA2,DDAH1,ANXA5
gene_set_query	622	RAG1	0.1717	0.765	Enrichr Queries,0.1717	LGALS3BP,CD74,BTG2,ANXA1,RSAD2,ANXA2,FOS,PTGS2,ICAM1,C3,LGALS3,CCND2,HOOK1,FGFR1
gene_set_query	623	PAX4	0.1717	0.765	GTEx Coexpression,0.1717	LGALS3,MVP,HMGCS2
gene_set_query	624	ZNF34	0.172	0.764	ARCHS4 Coexpression,0.172	NEUROD1,PCSK2,TTR,GNB1
gene_set_query	625	ZSCAN18	0.1724	0.763	Enrichr Queries,0.1724	IFITM3,LGALS3BP,BTG2,SPARC,IGFBP2,CRIP2,FOS,CLU,DCLK1,C3,CCND2,HOOK1,CAMK2N1,FGFR1
gene_set_query	626	IRX5	0.1726	0.763	ARCHS4 Coexpression,0.1726	CDS1,CASZ1,HSPB1,CRIP2
gene_set_query	627	CEBPE	0.1731	0.762	Enrichr Queries,0.1731	IFITM3,BTG2,ANXA1,ANXA2,CEBPD,MGST1,FOS,PTGS2,CLU,C3,LGALS3,HOOK1,LCN2,FGFR1
gene_set_query	628	NKRF	0.1736	0.76	GTEx Coexpression,0.1736	SYNJ1,SFXN1,SCN1A
gene_set_query	629	VEZF1	0.1738	0.76	Enrichr Queries,0.1738	IFITM3,BTG2,ANXA1,ANXA2,ANXA5,HSPB1,FOS,YBX3,NFKBIA,CCND2,HOOK1,B2M,S100A10,NFE2L2
gene_set_query	630	FOXF2	0.1742	0.759	GTEx Coexpression,0.1742	ABCC1,SLC29A1,PDLIM4
gene_set_query	631	ZNF25	0.1744	0.758	ARCHS4 Coexpression,0.1744	CAMK2N1,PPP2R2B,ATP1A2,DCLK1
gene_set_query	632	SPIB	0.1745	0.758	Enrichr Queries,0.1745	IFITM3,CD74,BTG2,RSAD2,FOS,CXCL13,PTGS2,CLU,ICAM1,C3,NFKBIA,LGALS3,CCND2,LCN2
gene_set_query	633	MLX	0.1751	0.757	ARCHS4 Coexpression,0.1751	ANXA5,TSPO,DCLK1,NFE2L2
gene_set_query	634	ZFY	0.1759	0.755	Enrichr Queries,0.1759	BTG2,ANXA1,RSAD2,CEBPD,IGFBP2,FOS,PTGS2,CLU,ICAM1,C3,CCND2,HOOK1,FGFR1
gene_set_query	635	ZNF823	0.1767	0.753	GTEx Coexpression,0.1767	ANXA1,RABGGTA,S100A10
gene_set_query	636	POU3F1	0.1774	0.751	Enrichr Queries,0.1774	FZD1,CASZ1,BTG2,FOXG1,NRARP,FOS,PTGS2,DCLK1,CCND2,DDAH1,HOOK1,CAMK2N1,FGFR1
gene_set_query	637	RBPJL	0.1781	0.749	Enrichr Queries,0.1781	CASZ1,HSPB1,CRIP2,FOS,PTGS2,CLU,CP,C3,CCND2,HOOK1,LCN2,HMGCS2,FGFR1
gene_set_query	638	HOXD11	0.1781	0.749	ARCHS4 Coexpression,0.1781	FZD1,INO80E,PDLIM4,UBE2M
gene_set_query	639	MBD4	0.1785	0.748	ReMap ChIP-seq,0.1785	COX4I2,ANXA5,CP,NFKBIA,RBP4,TF,CAMK2N1,RDH10,TRA2B,HMGCS2,SCN1A,NFE2L2
gene_set_query	640	SGSM2	0.1786	0.748	GTEx Coexpression,0.1786	CAMK2N1,PPP2R2B,FOXG1
gene_set_query	641	NKX28	0.1794	0.746	ARCHS4 Coexpression,0.1794	LGALS3BP,HSPB1,S100A10,UBE2M
gene_set_query	642	SIX6	0.18	0.745	ARCHS4 Coexpression,0.18	GRK1,LDHB,RHO,PDC
gene_set_query	643	NR5A1	0.1802	0.744	Enrichr Queries,0.1802	BTG2,ANXA2,CEBPD,HSPB1,FOS,CLU,YBX3,NFKB1,NFKBIA,CCND2,HOOK1,NFE2L2,FGFR1
gene_set_query	644	ELK4	0.1805	0.744	GTEx Coexpression,0.1805	CASZ1,PPP2R2B,UBE2M
gene_set_query	645	FOXN4	0.1806	0.743	ARCHS4 Coexpression,0.1806	NEUROD1,AADAT,FOXG1,DCAF7
gene_set_query	646	NR5A2	0.1816	0.741	Enrichr Queries,0.1816	CASZ1,BTG2,IGFBP2,FOS,PTGS2,NFKB1,ICAM1,CCND2,DDAH1,HOOK1,HMGCS2,S100A10,FGFR1
gene_set_query	647	ZNF704	0.1818	0.74	ARCHS4 Coexpression,0.1818	KCNB1,FOXG1,ARPC1B,DCLK1
gene_set_query	648	PRDM10	0.1829	0.738	GTEx Coexpression,0.1829	NEUROD1,NPEPPS,CD81
gene_set_query	649	TBX6	0.1836	0.736	GTEx Coexpression,0.1836	ANXA1,RABGGTA,NFE2L2
gene_set_query	650	DACH1	0.1837	0.736	ARCHS4 Coexpression,0.1837	NEUROD1,PCSK2,TTR,FOXG1
gene_set_query	651	DMRTA2	0.1842	0.735	GTEx Coexpression,0.1842	ANXA1,HOOK1,RABGGTA
gene_set_query	652	KDM5B	0.1849	0.733	ARCHS4 Coexpression,0.1849	ARPC1B,MVP,B2M,DCAF7
gene_set_query	653	ZNF282	0.1854	0.732	GTEx Coexpression,0.1854	CASZ1,PPP2R2B,TSPO
gene_set_query	654	ZNF607	0.1855	0.732	ARCHS4 Coexpression,0.1855	ARPC1B,MVP,TSPO,B2M
gene_set_query	655	PRDM8	0.1861	0.73	GTEx Coexpression,0.1861	CAMK2N1,KCNB1
gene_set_query	656	CXXC4	0.1861	0.73	ARCHS4 Coexpression,0.1861	NEUROD1,PCSK2,TTR,CD200
gene_set_query	657	TCF23	0.1867	0.729	GTEx Coexpression,0.1867	MAOB,CD81
gene_set_query	658	DUXA	0.1873	0.727	GTEx Coexpression,0.1873	IGFBP2,FMOD
gene_set_query	659	MAFG	0.1873	0.727	ARCHS4 Coexpression,0.1873	PTPN1,ABCC1,GNB1,UBE2M
gene_set_query	660	TCF15	0.1879	0.726	GTEx Coexpression,0.1879	COX4I2,CRIP2
gene_set_query	661	DPRX	0.1886	0.724	GTEx Coexpression,0.1886	COX4I2,YBX3
gene_set_query	662	ZNF580	0.1887	0.724	Enrichr Queries,0.1887	IFITM3,LGALS3BP,BTG2,CEBPD,MVP,HSPB1,CRIP2,FOS,NFKBIA,HOOK1,TSPO,TIMP1,S100A10
gene_set_query	663	HOXC4	0.1892	0.723	GTEx Coexpression,0.1892	ANXA2,ANXA5
gene_set_query	664	ZNF827	0.1892	0.723	ARCHS4 Coexpression,0.1892	PPP2R2B,ARPC1B,TSPO,DCLK1
gene_set_query	665	FOXO1	0.1895	0.722	Enrichr Queries,0.1895	BTG2,CEBPD,FOS,CLU,NFKB1,ICAM1,NFKBIA,LGALS3,CCND2,HOOK1,S100A10,NFE2L2,FGFR1
gene_set_query	666	ZNF281	0.1902	0.721	Enrichr Queries,0.1902	BTG2,SPARC,ANXA1,CEBPD,ACSL1,HSPB1,FOS,PTGS2,NFKBIA,HOOK1,B2M,S100A10,NFE2L2
gene_set_query	667	FOXD4L5	0.1904	0.72	GTEx Coexpression,0.1904	RDH10,MGST1
gene_set_query	668	ZNF845	0.1916	0.718	ARCHS4 Coexpression,0.1916	PTPN1,CD81,GNB1
gene_set_query	669	HMX1	0.1917	0.717	GTEx Coexpression,0.1917	DDAH1,PPP2R2B
gene_set_query	670	BBX	0.1923	0.716	ARCHS4 Coexpression,0.1923	INO80E,ARPC1B,CPSF2
gene_set_query	671	FIZ1	0.1923	0.716	GTEx Coexpression,0.1923	SNN,UBE2M
gene_set_query	672	ZNF449	0.1929	0.715	ARCHS4 Coexpression,0.1929	PCMTD2,FOXG1,ARPC1B
gene_set_query	673	CC2D1A	0.1929	0.715	GTEx Coexpression,0.1929	CDS1,ANXA5
gene_set_query	674	DMTF1	0.193	0.714	Enrichr Queries,0.193	BTG2,SPARC,ANXA1,CEBPD,FOS,PTGS2,ICAM1,NFKBIA,CCND2,HOOK1,TIMP1,NFE2L2,FGFR1
gene_set_query	675	ZFX	0.1935	0.713	ARCHS4 Coexpression,0.1935	PCMTD2,EAF1,GNB1
gene_set_query	676	ZNF180	0.1941	0.712	ARCHS4 Coexpression,0.1941	LDHB,CD81,GNB1
gene_set_query	677	FOXC2	0.1948	0.71	GTEx Coexpression,0.1948	FZD1,FMOD
gene_set_query	678	CTCF	0.1949	0.71	ENCODE ChIP-seq,0.1949	LGALS3BP,ABCC1,ANXA5,LIG4,NRARP,CRIP2,CLU,YBX3,RABGGTA,DCLK1,AIF1L,NAP1L4,NFKBIA,CAMK2N1,RDH10,NUP62,PPARA,FGFR1
gene_set_query	679	ZNF552	0.1953	0.709	ARCHS4 Coexpression,0.1953	CD81,GNB1,UBE2M
gene_set_query	680	MTERF1	0.1959	0.708	ARCHS4 Coexpression,0.1959	LDHB,CD81,GNB1
gene_set_query	681	ETV4	0.1966	0.706	Enrichr Queries,0.1966	SPARC,ANXA1,IGFBP2,HSPB1,FOS,PTGS2,CLU,LGALS3,CCND2,HOOK1,TIMP1,SLC29A1,FGFR1
gene_set_query	682	SETDB2	0.1973	0.705	GTEx Coexpression,0.1973	SNN,ATP1A2
gene_set_query	683	REST	0.1978	0.704	ARCHS4 Coexpression,0.1978	PCSK2,CPSF2,GNB1
gene_set_query	684	NPAS1	0.1979	0.704	GTEx Coexpression,0.1979	CAMK2N1,GNB1
gene_set_query	685	ZNF701	0.1984	0.702	ARCHS4 Coexpression,0.1984	CD81,GNB1,UBE2M
gene_set_query	686	HMGN3	0.1985	0.702	GTEx Coexpression,0.1985	LDHB,CRIP2
gene_set_query	687	YBX2	0.1987	0.702	Enrichr Queries,0.1987	LGALS3BP,ANXA1,IGFBP2,HSPB1,NRARP,CRIP2,ATP1A2,FOS,CLU,C3,HOOK1,CAMK2N1,LCN2
gene_set_query	688	ZNF433	0.199	0.701	ARCHS4 Coexpression,0.199	INO80E,GNB1,UBE2M
gene_set_query	689	MBD6	0.1991	0.701	GTEx Coexpression,0.1991	GRK1,INO80E
gene_set_query	690	TBP	0.1996	0.7	ARCHS4 Coexpression,0.1996	LDHB,CD81,GNB1
gene_set_query	691	ZNF750	0.2001	0.699	Enrichr Queries,0.2001	CASZ1,BTG2,ANXA1,CEBPD,HSPB1,FOS,PTGS2,CP,C3,LGALS3,HOOK1,LCN2,FGFR1
gene_set_query	692	TFEB	0.2009	0.697	Enrichr Queries,0.2009	CD74,BTG2,CEBPD,ACSL1,HSPB1,FOS,ICAM1,C3,NFKBIA,LGALS3,HOOK1,SLC29A1,FGFR1
gene_set_query	693	ZBTB5	0.2009	0.697	ARCHS4 Coexpression,0.2009	GNB1,B2M,DCAF7
gene_set_query	694	TBX18	0.201	0.697	GTEx Coexpression,0.201	FZD1,FMOD
gene_set_query	695	SRY	0.2012	0.696	Literature ChIP-seq,0.2012	BTG2,ARPC1B,MVP,COX4I2,NRARP,CRIP2,CLU,ICAM1,GRK1,PCMTD2,CCND2,RHO,TSPO,PDLIM4,PTPN1,RSAD2,CPSF2,ANXA5,RABGGTA,AIF1L,GFAP,NAP1L4,CYP27A1,FXYD1,LCN2,PPARA,UBE2M
gene_set_query	696	ZNF260	0.2015	0.696	ARCHS4 Coexpression,0.2015	LDHB,ARPC1B,MVP
gene_set_query	697	ZFP90	0.2016	0.696	Enrichr Queries,0.2016	PTPN1,BTG2,SPARC,ANXA1,FOS,NFKB1,ICAM1,LGALS3,SNN,CCND2,HOOK1,S100A10,FGFR1
gene_set_query	698	PRDM6	0.2021	0.694	ARCHS4 Coexpression,0.2021	FZD1,C1S,C1R
gene_set_query	699	SIX5	0.2022	0.694	GTEx Coexpression,0.2022	SLC29A1,FGFR1
gene_set_query	700	KLF13	0.2023	0.694	Enrichr Queries,0.2023	BTG2,SPARC,ANXA2,CEBPD,FOS,NFKBIA,LGALS3,CCND2,HOOK1,CAMK2N1,B2M,S100A10,NFE2L2
gene_set_query	701	ZBTB43	0.2027	0.693	ARCHS4 Coexpression,0.2027	INO80E,GNB1,UBE2M
gene_set_query	702	NME2	0.2029	0.693	GTEx Coexpression,0.2029	SYNJ1,ANXA2
gene_set_query	703	USF1	0.203	0.693	Enrichr Queries,0.203	PTPN1,BTG2,CEBPD,FOS,PTGS2,NFKB1,ICAM1,NFKBIA,HOOK1,RFX5,B2M,S100A10,NFE2L2
gene_set_query	704	ZNF800	0.2033	0.692	ARCHS4 Coexpression,0.2033	GNB1,B2M,FGFR1
gene_set_query	705	KLF3	0.2037	0.691	Enrichr Queries,0.2037	BTG2,SPARC,ANXA1,ANXA2,CEBPD,FOS,NFKBIA,LGALS3,CCND2,HOOK1,S100A10,NFE2L2,FGFR1
gene_set_query	706	ZNF711	0.2045	0.689	ARCHS4 Coexpression,0.2045	FOXG1,ARPC1B,MVP
gene_set_query	707	REL	0.2051	0.688	Enrichr Queries,0.2051	CD74,BTG2,RSAD2,CEBPD,FOS,PTGS2,NFKB1,ICAM1,C3,NFKBIA,LGALS3,CCND2,NFE2L2
gene_set_query	708	ZNF195	0.2052	0.688	ARCHS4 Coexpression,0.2052	LDHB,MVP,GNB1
gene_set_query	709	SHOX2	0.2054	0.687	GTEx Coexpression,0.2054	FZD1,ANXA5
gene_set_query	710	KLF1	0.2058	0.687	Enrichr Queries,0.2058	IFITM3,CD74,BTG2,SPARC,RSAD2,CEBPD,HSPB1,FOS,YBX3,LGALS3,HOOK1,LCN2,SLC29A1
gene_set_query	711	HMGA2	0.206	0.686	GTEx Coexpression,0.206	ANXA2,ANXA5
gene_set_query	712	ZNF695	0.2064	0.685	ARCHS4 Coexpression,0.2064	LDHB,MVP,GNB1
gene_set_query	713	ZNF280D	0.2066	0.685	GTEx Coexpression,0.2066	EAF1,FGFR1
gene_set_query	714	PHF20	0.207	0.684	ARCHS4 Coexpression,0.207	INO80E,CD81,GNB1
gene_set_query	715	ZNF649	0.2076	0.683	ARCHS4 Coexpression,0.2076	LDHB,MVP,GNB1
gene_set_query	716	ZNF513	0.2078	0.682	GTEx Coexpression,0.2078	INO80E,HOOK1
gene_set_query	717	ATF6	0.208	0.682	Enrichr Queries,0.208	PTPN1,BTG2,CEBPD,SEL1L,FOS,PTGS2,NFKB1,ICAM1,NFKBIA,CCND2,HOOK1,B2M,NFE2L2
gene_set_query	718	ZNF14	0.2087	0.68	Enrichr Queries,0.2087	IFITM3,LGALS3BP,CD74,BTG2,ANXA1,FOS,PTGS2,NFKBIA,HOOK1,TIMP1,B2M,S100A10
gene_set_query	719	POU1F1	0.2088	0.68	ARCHS4 Coexpression,0.2088	NFKBIA,HOOK1,FOS
gene_set_query	720	ZNF667	0.2094	0.679	Enrichr Queries,0.2094	LGALS3BP,BTG2,MGST1,FOS,PTGS2,CLU,DCLK1,C3,CCND2,HOOK1,CD200,FGFR1
gene_set_query	721	ZIK1	0.2095	0.679	ARCHS4 Coexpression,0.2095	LDHB,CCND2,MVP
gene_set_query	722	FOXD1	0.2097	0.678	GTEx Coexpression,0.2097	ANXA2,ANXA5
gene_set_query	723	SOX6	0.211	0.676	GTEx Coexpression,0.211	FXYD1,YBX3
gene_set_query	724	RFX8	0.2116	0.674	GTEx Coexpression,0.2116	ANXA2,ANXA5
gene_set_query	725	MAZ	0.2119	0.674	ENCODE ChIP-seq,0.2119	PFKFB2,SPARC,C1S,AADAT,MVP,SEL1L,LIG4,CLU,MRPS6,ICAM1,NAP1L4,NPEPPS,LGALS3,HMGCL,CAMK2N1,RFX5,TIMP1,PPARA
gene_set_query	726	ZNF83	0.2123	0.673	Enrichr Queries,0.2123	LGALS3BP,BTG2,SPARC,ANXA1,ANXA2,CEBPD,ACSL1,FOS,CLU,HOOK1,TIMP1,FGFR1
gene_set_query	727	ZUP1	0.2125	0.673	ARCHS4 Coexpression,0.2125	LDHB,CD81,GNB1
gene_set_query	728	MYNN	0.2131	0.671	ARCHS4 Coexpression,0.2131	INO80E,CD81,GNB1
gene_set_query	729	SMAD4	0.2134	0.671	Literature ChIP-seq,0.2134	FZD1,PCSK2,LGALS3BP,PTPN1,BTG2,KCNB1,AADAT,SEL1L,ANXA5,CP,MRPS6,PDC,CYP27A1,C3,NFKBIA,SYNJ1,RDH10,SFXN1,FMOD,CD200,S100A10,NFE2L2
gene_set_query	730	HOXD4	0.2134	0.671	GTEx Coexpression,0.2134	C1S,ANXA5
gene_set_query	731	ZNF664	0.2141	0.669	GTEx Coexpression,0.2141	AIF1L,GFAP
gene_set_query	732	ZNF69	0.2144	0.669	ARCHS4 Coexpression,0.2144	INO80E,GNB1,UBE2M
gene_set_query	733	KLF12	0.2147	0.668	GTEx Coexpression,0.2147	CDS1,HOOK1
gene_set_query	734	ZNF708	0.215	0.668	ARCHS4 Coexpression,0.215	CD81,GNB1,UBE2M
gene_set_query	735	TBX1	0.2151	0.667	Enrichr Queries,0.2151	CASZ1,BTG2,CEBPD,IGFBP2,HSPB1,FOS,PTGS2,ICAM1,C3,CCND2,HOOK1,FGFR1
gene_set_query	736	HOXD3	0.2153	0.667	GTEx Coexpression,0.2153	C1S,CD81
gene_set_query	737	ZNF624	0.2156	0.666	ARCHS4 Coexpression,0.2156	INO80E,GNB1,UBE2M
gene_set_query	738	ZNF107	0.2162	0.665	ARCHS4 Coexpression,0.2162	CD81,TRA2B,CPSF2
gene_set_query	739	ZEB2	0.2166	0.664	GTEx Coexpression,0.2166	P2RY12,AIF1L
gene_set_query	740	ZNF469	0.2174	0.663	ARCHS4 Coexpression,0.2174	ABCC1,SPARC,CD81
gene_set_query	741	LHX9	0.2178	0.662	GTEx Coexpression,0.2178	MAOB,C1S
gene_set_query	742	ZBTB47	0.2184	0.661	GTEx Coexpression,0.2184	FXYD1,ATP1A2
gene_set_query	743	ZNF17	0.2187	0.66	ARCHS4 Coexpression,0.2187	CCND2,CD81,GNB1
gene_set_query	744	GTF2IRD1	0.2197	0.658	GTEx Coexpression,0.2197	NPEPPS,YBX3
gene_set_query	745	ZNF410	0.2199	0.658	ARCHS4 Coexpression,0.2199	GNB1,ANXA5,B2M
gene_set_query	746	ZXDB	0.2203	0.657	GTEx Coexpression,0.2203	PPARA,CP
gene_set_query	747	NR2C1	0.2205	0.657	ARCHS4 Coexpression,0.2205	MVP,GNB1,UBE2M
gene_set_query	748	PBX3	0.2208	0.656	Enrichr Queries,0.2208	BTG2,SPARC,ANXA1,ANXA2,ACSL1,IGFBP2,HSPB1,FOS,DCLK1,CCND2,HOOK1,CAMK2N1
gene_set_query	749	ZNF799	0.2209	0.656	GTEx Coexpression,0.2209	ARPC1B,NFKB1
gene_set_query	750	FOXN2	0.2211	0.655	ARCHS4 Coexpression,0.2211	CD81,EAF1,B2M
gene_set_query	751	NFATC3	0.2215	0.655	GTEx Coexpression,0.2215	CPSF2,YBX3
gene_set_query	752	ZSCAN12	0.2217	0.654	ARCHS4 Coexpression,0.2217	CD81,GNB1,CD200
gene_set_query	753	ZNF561	0.2222	0.653	GTEx Coexpression,0.2222	PPP2R2B,NFE2L2
gene_set_query	754	LCOR	0.2224	0.653	ARCHS4 Coexpression,0.2224	CD81,EAF1,UBE2M
gene_set_query	755	HOXD10	0.2228	0.652	GTEx Coexpression,0.2228	CD81,PDLIM4
gene_set_query	756	ZNF627	0.223	0.652	ARCHS4 Coexpression,0.223	INO80E,GNB1,CD200
gene_set_query	757	ZNF264	0.2234	0.651	GTEx Coexpression,0.2234	CPSF2,NFKB1
gene_set_query	758	MYF6	0.2244	0.649	Enrichr Queries,0.2244	SPARC,CEBPD,HSPB1,ATP1A2,FOS,PTGS2,C3,LGALS3,FXYD1,LCN2,TIMP1,FMOD
gene_set_query	759	PURG	0.2248	0.648	ARCHS4 Coexpression,0.2248	FOXG1,MCHR1,DCLK1
gene_set_query	760	ZBTB20	0.2251	0.648	Enrichr Queries,0.2251	BTG2,SPARC,ANXA1,CEBPD,FOS,CLU,C3,NFKBIA,CCND2,HOOK1,B2M,FGFR1
gene_set_query	761	SP3	0.2253	0.647	GTEx Coexpression,0.2253	UBE2M,NAP1L4
gene_set_query	762	ADNP	0.2254	0.647	ARCHS4 Coexpression,0.2254	ARPC1B,EAF1,TSPO
gene_set_query	763	ELF5	0.2265	0.645	Enrichr Queries,0.2265	BTG2,ANXA1,CEBPD,ACSL1,IGFBP2,FOS,PTGS2,CP,HOOK1,LCN2,HMGCS2,FGFR1
gene_set_query	764	ALX1	0.2265	0.645	GTEx Coexpression,0.2265	ANXA2,ANXA5
gene_set_query	765	TBX10	0.2271	0.644	GTEx Coexpression,0.2271	LGALS3,MVP
gene_set_query	766	ZNF442	0.2272	0.644	Enrichr Queries,0.2272	IFITM3,LGALS3BP,BTG2,RSAD2,FOS,PTGS2,CLU,ICAM1,C3,CCND2,HOOK1,FGFR1
gene_set_query	767	ZNF749	0.2273	0.643	ARCHS4 Coexpression,0.2273	LDHB,CD81,GNB1
gene_set_query	768	ZNF71	0.2284	0.641	GTEx Coexpression,0.2284	OPN1SW,HOOK1
gene_set_query	769	PAX5	0.229	0.64	ReMap ChIP-seq,0.229	CD74,BTG2,MVP,CRIP2,ICAM1,SNN,CCND2,NUP62,HES1,SLC29A1,B2M,UBE2M
gene_set_query	770	GSX1	0.229	0.64	GTEx Coexpression,0.229	CD200,CNGB1
gene_set_query	771	GZF1	0.2296	0.639	GTEx Coexpression,0.2296	AGTPBP1,UBE2M
gene_set_query	772	KLF8	0.2301	0.638	Enrichr Queries,0.2301	BTG2,ANXA1,RSAD2,FOS,PTGS2,CLU,ICAM1,C3,CCND2,HOOK1,CD200,FGFR1
gene_set_query	773	FEZF1	0.2302	0.638	GTEx Coexpression,0.2302	CD200,CNGB1
gene_set_query	774	TCF24	0.2303	0.638	ARCHS4 Coexpression,0.2303	PCSK2,TTR,GNB1
gene_set_query	775	ZNF565	0.231	0.636	ARCHS4 Coexpression,0.231	ANXA1,GNB1,CD200
gene_set_query	776	ZNF12	0.2315	0.635	GTEx Coexpression,0.2315	PPP2R2B,UBE2M
gene_set_query	777	ZHX3	0.2316	0.635	ARCHS4 Coexpression,0.2316	ATP1A2,CLU,GFAP
gene_set_query	778	ZSCAN2	0.2321	0.634	GTEx Coexpression,0.2321	CDS1,SEL1L
gene_set_query	779	MLXIP	0.2322	0.634	ARCHS4 Coexpression,0.2322	LDHB,CASZ1,YBX3
gene_set_query	780	ZNF524	0.2328	0.633	ARCHS4 Coexpression,0.2328	ARPC1B,MVP,TSPO
gene_set_query	781	ESR2	0.2329	0.633	Enrichr Queries,0.2329	ANXA1,HSPB1,FOS,PTGS2,NFKB1,ICAM1,NFKBIA,CCND2,HOOK1,PPARA,NFE2L2,FGFR1
gene_set_query	782	POU4F1	0.2334	0.632	GTEx Coexpression,0.2334	NUP62,YBX3
gene_set_query	783	ZBTB4	0.2336	0.632	Enrichr Queries,0.2336	BTG2,SPARC,ANXA2,HSPB1,FOS,LGALS3,CCND2,HOOK1,CAMK2N1,B2M,S100A10,FGFR1
gene_set_query	784	GSC	0.234	0.631	GTEx Coexpression,0.234	C1S,SERPING1
gene_set_query	785	ZNF625	0.234	0.631	ARCHS4 Coexpression,0.234	INO80E,MVP,GNB1
gene_set_query	786	ZNF675	0.2346	0.63	GTEx Coexpression,0.2346	CDS1,HOOK1
gene_set_query	787	MEF2B	0.235	0.629	Enrichr Queries,0.235	CD74,BTG2,CEBPD,HSPB1,FOS,PTGS2,ICAM1,C3,NFKBIA,LGALS3,HOOK1,FGFR1
gene_set_query	788	ZNF606	0.2353	0.628	ARCHS4 Coexpression,0.2353	FOXG1,CD200,UBE2M
gene_set_query	789	FLI1	0.2358	0.627	GTEx Coexpression,0.2358	ARPC1B,B2M
gene_set_query	790	ZNF354C	0.2359	0.627	ARCHS4 Coexpression,0.2359	ARPC1B,DCAF7,DCLK1
gene_set_query	791	ZNF655	0.2371	0.625	GTEx Coexpression,0.2371	FXYD1,UBE2M
gene_set_query	792	ZSCAN29	0.2377	0.624	ARCHS4 Coexpression,0.2377	CPSF2,TSPO,S100A10
gene_set_query	793	SNAI3	0.2379	0.624	Enrichr Queries,0.2379	CD74,BTG2,ANXA1,HSPB1,FOS,PTGS2,CLU,ICAM1,LGALS3,CCND2,HOOK1,FGFR1
gene_set_query	794	ZNF385D	0.2383	0.623	ARCHS4 Coexpression,0.2383	SNN,KCNB1,PPP2R2B
gene_set_query	795	HOXA10	0.2386	0.622	Enrichr Queries,0.2386	FZD1,BTG2,SPARC,ANXA1,CEBPD,HSPB1,FOS,PTGS2,ICAM1,CCND2,HOOK1,FGFR1
gene_set_query	796	TAL2	0.2389	0.622	ARCHS4 Coexpression,0.2389	TMEM237,FOXG1,GNB1
gene_set_query	797	ZNF544	0.239	0.622	GTEx Coexpression,0.239	HOOK1,NUP62
gene_set_query	798	ZNF334	0.2393	0.621	Enrichr Queries,0.2393	LGALS3BP,CD74,RSAD2,MAOB,C1S,IGFBP2,FOS,PTGS2,DCLK1,CCND2,HOOK1,FGFR1
gene_set_query	799	NEUROG2	0.2396	0.621	ARCHS4 Coexpression,0.2396	FZD1,SNN,PDLIM4
gene_set_query	800	ZNF525	0.2396	0.621	GTEx Coexpression,0.2396	HOOK1,NUP62
gene_set_query	801	HES2	0.24	0.62	Enrichr Queries,0.24	CASZ1,BTG2,CEBPD,FOS,PTGS2,CLU,LGALS3,CCND2,HOOK1,CAMK2N1,LCN2,FGFR1
gene_set_query	802	ZNF345	0.2402	0.619	GTEx Coexpression,0.2402	INO80E,SNN
gene_set_query	803	ZNF672	0.2415	0.617	Enrichr Queries,0.2415	IFITM3,LGALS3BP,BTG2,ANXA1,CEBPD,HSPB1,FOS,ICAM1,NFKBIA,HOOK1,TIMP1,S100A10
gene_set_query	804	ZNF548	0.2421	0.616	GTEx Coexpression,0.2421	DDAH1,PPP2R2B
gene_set_query	805	FIGLA	0.2427	0.615	GTEx Coexpression,0.2427	SEL1L,FGFR1
gene_set_query	806	ZNF706	0.2429	0.615	Enrichr Queries,0.2429	BTG2,ANXA1,ANXA2,CEBPD,ANXA5,HSPB1,FOS,LGALS3,HOOK1,TSPO,B2M,S100A10
gene_set_query	807	NKX26	0.2433	0.614	GTEx Coexpression,0.2433	CRIP2,PAM
gene_set_query	808	C11ORF95	0.2439	0.613	GTEx Coexpression,0.2439	CD81,FGFR1
gene_set_query	809	HOMEZ	0.2443	0.612	Enrichr Queries,0.2443	LGALS3BP,CASZ1,BTG2,ACSL1,HSPB1,FOS,CLU,NFKBIA,CCND2,HOOK1,NFE2L2,FGFR1
gene_set_query	810	ZFPM1	0.245	0.611	Enrichr Queries,0.245	IFITM3,LGALS3BP,CASZ1,BTG2,CEBPD,HSPB1,CRIP2,FOS,CCND2,HOOK1,CAMK2N1,FGFR1
gene_set_query	811	ZBTB22	0.2451	0.611	ARCHS4 Coexpression,0.2451	INO80E,MVP,GNB1
gene_set_query	812	HESX1	0.2457	0.61	Enrichr Queries,0.2457	IFITM3,LGALS3BP,CD74,ANXA1,RSAD2,IGFBP2,FOS,PTGS2,ICAM1,HOOK1,SERPING1,FGFR1
gene_set_query	813	ZNF394	0.2463	0.609	ARCHS4 Coexpression,0.2463	NFKBIA,GNB1,B2M
gene_set_query	814	ZNF700	0.247	0.607	GTEx Coexpression,0.247	ATP1A2,UBE2M
gene_set_query	815	ZBTB32	0.2472	0.607	Enrichr Queries,0.2472	IFITM3,CD74,RSAD2,FOS,PTGS2,ICAM1,C3,NFKBIA,LGALS3,CCND2,HOOK1,CD200
gene_set_query	816	KAT7	0.2475	0.606	ARCHS4 Coexpression,0.2475	NEUROD1,SAG,PPARA
gene_set_query	817	ZNF75D	0.2477	0.606	GTEx Coexpression,0.2477	PPP2R2B,UBE2M
gene_set_query	818	GFI1B	0.2479	0.606	Enrichr Queries,0.2479	IFITM3,LGALS3BP,BTG2,SPARC,ANXA1,RSAD2,FOS,PTGS2,CLU,LGALS3,HOOK1,LCN2
gene_set_query	819	ZNF559	0.2483	0.605	GTEx Coexpression,0.2483	CD81,FGFR1
gene_set_query	820	PLAGL2	0.2486	0.604	Enrichr Queries,0.2486	PTPN1,BTG2,ACSL1,FOS,PTGS2,NFKB1,ICAM1,NFKBIA,SNN,CCND2,HOOK1,S100A10
gene_set_query	821	POGK	0.2488	0.604	ARCHS4 Coexpression,0.2488	GNB1,B2M,DCAF7
gene_set_query	822	DMRT2	0.2495	0.603	GTEx Coexpression,0.2495	SPP1,AIF1L
gene_set_query	823	SP140	0.25	0.602	Enrichr Queries,0.25	IFITM3,LGALS3BP,CD74,RSAD2,FOS,PTGS2,ICAM1,C3,NFKBIA,SERPING1,B2M,CFB
gene_set_query	824	SOX14	0.2502	0.602	GTEx Coexpression,0.2502	CD200,CNGB1
gene_set_query	825	TFDP2	0.2506	0.601	ARCHS4 Coexpression,0.2506	MVP,ANXA5,S100A10
gene_set_query	826	ZNF84	0.2512	0.6	ARCHS4 Coexpression,0.2512	FOXG1,ARPC1B,MVP
gene_set_query	827	ZNF528	0.2514	0.6	GTEx Coexpression,0.2514	NEUROD1,PCMTD2
gene_set_query	828	SOX1	0.252	0.599	GTEx Coexpression,0.252	PPP2R2B,FOXG1
gene_set_query	829	ZNF653	0.2525	0.598	ARCHS4 Coexpression,0.2525	INO80E,GNB1,UBE2M
gene_set_query	830	ZNF318	0.2525	0.598	ReMap ChIP-seq,0.2525	PFKFB2,BTG2,ANXA1,C1S,ACSL1,RDH10,HES1,FOS,B2M,CFB,HK2
gene_set_query	831	ZNF354B	0.2526	0.598	GTEx Coexpression,0.2526	UBE2M,FGFR1
gene_set_query	832	ZBTB26	0.2537	0.596	ARCHS4 Coexpression,0.2537	PCMTD2,MVP,DCAF7
gene_set_query	833	SKI	0.2539	0.595	GTEx Coexpression,0.2539	NEUROD1,FGFR1
gene_set_query	834	EN2	0.2543	0.595	Enrichr Queries,0.2543	NEUROD1,CASZ1,BTG2,CCND2,HOOK1,CAMK2N1,FOXG1,IGFBP2,HSPB1,FOS,FGFR1
gene_set_query	835	ZNF346	0.2543	0.595	ARCHS4 Coexpression,0.2543	LGALS3,MVP,GNB1
gene_set_query	836	ZNF184	0.2549	0.594	ARCHS4 Coexpression,0.2549	CCND2,CD81,MVP
gene_set_query	837	SMAD9	0.255	0.593	Enrichr Queries,0.255	C3,FZD1,BTG2,SPARC,ANXA1,HOOK1,FOS,PTGS2,CLU,DCLK1,FGFR1
gene_set_query	838	ZNF784	0.2555	0.593	ARCHS4 Coexpression,0.2555	INO80E,FXYD1,UBE2M
gene_set_query	839	MESP1	0.2557	0.592	Enrichr Queries,0.2557	LGALS3BP,BTG2,CEBPD,HOOK1,CAMK2N1,IGFBP2,HSPB1,CRIP2,FOS,SLC29A1,DCLK1
gene_set_query	840	TRERF1	0.2558	0.592	GTEx Coexpression,0.2558	TSPO,RABGGTA
gene_set_query	841	ZNF326	0.2561	0.592	ARCHS4 Coexpression,0.2561	MVP,TRA2B,TSPO
gene_set_query	842	HAND1	0.2564	0.591	GTEx Coexpression,0.2564	CCND2,PDLIM4
gene_set_query	843	HOXA9	0.2564	0.591	Enrichr Queries,0.2564	BTG2,SPARC,CCND2,ANXA1,CEBPD,HOOK1,FOS,PTGS2,NFKB1,ICAM1,FGFR1
gene_set_query	844	TSHZ1	0.257	0.59	GTEx Coexpression,0.257	PCMTD2,FGFR1
gene_set_query	845	NKX23	0.2576	0.589	GTEx Coexpression,0.2576	RFX5,CXCL13
gene_set_query	846	ZNF521	0.2578	0.589	Enrichr Queries,0.2578	C3,SPARC,CCND2,ANXA1,C1S,C1R,SERPING1,FOS,PTGS2,DCLK1,FGFR1
gene_set_query	847	CENPT	0.2586	0.587	ARCHS4 Coexpression,0.2586	INO80E,SNN,ARPC1B
gene_set_query	848	ISX	0.2589	0.587	GTEx Coexpression,0.2589	LGALS3,MVP
gene_set_query	849	ZFP37	0.2593	0.586	Enrichr Queries,0.2593	BTG2,RSAD2,DDAH1,HOOK1,CAMK2N1,HSPB1,FOS,PTGS2,CLU,DCLK1,FGFR1
gene_set_query	850	HINFP	0.2593	0.586	ReMap ChIP-seq,0.2593	IFITM3,PFKFB2,C3,LGALS3BP,INO80E,ALDH2,CEBPD,CAMK2N1,CPSF2,NUP62,HSPB1
gene_set_query	851	ZNF543	0.2595	0.586	GTEx Coexpression,0.2595	CPSF2,NUP62
gene_set_query	852	PRDM2	0.2601	0.585	GTEx Coexpression,0.2601	HMGCL,MGST1
gene_set_query	853	RXRB	0.2604	0.584	ARCHS4 Coexpression,0.2604	INO80E,MVP,GNB1
gene_set_query	854	ZNF24	0.2611	0.583	ARCHS4 Coexpression,0.2611	TSPO,DCAF7,S100A10
gene_set_query	855	ZBTB42	0.2614	0.583	GTEx Coexpression,0.2614	SEL1L,GNB1
gene_set_query	856	VAX2	0.2617	0.582	ARCHS4 Coexpression,0.2617	RHO,HSPB1,UBE2M
gene_set_query	857	UBP1	0.262	0.582	GTEx Coexpression,0.262	OPN1SW,FGFR1
gene_set_query	858	MECOM	0.2622	0.581	Literature ChIP-seq,0.2622	IFITM3,LGALS3BP,P2RY12,BTG2,ANXA2,CEBPD,EAF1,LIG4,YBX3,DCAF7,HK2,ICAM1,NFKBIA,ALDH2,TSPO,B2M,S100A10
gene_set_query	859	ETV2	0.2628	0.58	Enrichr Queries,0.2628	IFITM3,LGALS3,BTG2,CCND2,CEBPD,HOOK1,FOXG1,IGFBP2,HSPB1,FOS,FGFR1
gene_set_query	860	PCGF6	0.2635	0.579	ARCHS4 Coexpression,0.2635	LDHB,MVP,GNB1
gene_set_query	861	ASCL3	0.2645	0.578	GTEx Coexpression,0.2645	RDH10,LCN2
gene_set_query	862	ZBTB9	0.2647	0.577	ARCHS4 Coexpression,0.2647	LDHB,KCNB1,NUP62
gene_set_query	863	KLF11	0.265	0.577	Enrichr Queries,0.265	NFKBIA,BTG2,CCND2,ANXA1,CEBPD,ACSL1,HOOK1,HSPB1,FOS,PTGS2,ICAM1
gene_set_query	864	ZFP42	0.2654	0.576	ARCHS4 Coexpression,0.2654	LDHB,AIF1L,FGFR1
gene_set_query	865	ZSCAN4	0.2657	0.576	GTEx Coexpression,0.2657	CASZ1,HES1
gene_set_query	866	ZKSCAN3	0.267	0.573	GTEx Coexpression,0.267	SNN,PPP2R2B
gene_set_query	867	ZNF775	0.2671	0.573	Enrichr Queries,0.2671	IFITM3,BTG2,CCND2,CEBPD,HOOK1,HSPB1,TSPO,CRIP2,FOS,SLC29A1,FGFR1
gene_set_query	868	SP5	0.2672	0.573	ARCHS4 Coexpression,0.2672	C3,TF,CP
gene_set_query	869	THRB	0.2678	0.572	ARCHS4 Coexpression,0.2678	CAMK2N1,KCNB1,PPARA
gene_set_query	870	FOXE1	0.2682	0.572	GTEx Coexpression,0.2682	GRK1,PCSK2
gene_set_query	871	NKX32	0.2688	0.571	GTEx Coexpression,0.2688	SLC29A1,PDLIM4
gene_set_query	872	ZNF804B	0.2694	0.57	GTEx Coexpression,0.2694	GRK1,PCSK2
gene_set_query	873	ZNF808	0.2697	0.569	ARCHS4 Coexpression,0.2697	CD81,GNB1,UBE2M
gene_set_query	874	FOXN1	0.2699	0.569	Enrichr Queries,0.2699	C3,CD74,CASZ1,BTG2,HOOK1,IGFBP2,LCN2,HSPB1,FOS,PTGS2,FGFR1
gene_set_query	875	HOXC11	0.2701	0.568	GTEx Coexpression,0.2701	ANXA2,TMEM237
gene_set_query	876	ZNF777	0.2703	0.568	ARCHS4 Coexpression,0.2703	INO80E,GNB1,UBE2M
gene_set_query	877	ZNF114	0.2707	0.568	GTEx Coexpression,0.2707	GRK1,PCSK2
gene_set_query	878	FOXP2	0.2719	0.566	GTEx Coexpression,0.2719	SLC29A1,PDLIM4
gene_set_query	879	HOXD9	0.2721	0.565	ARCHS4 Coexpression,0.2721	FZD1,INO80E,UBE2M
gene_set_query	880	MNT	0.2727	0.564	ReMap ChIP-seq,0.2727	NFKBIA,LGALS3,CASZ1,ARPC1B,MVP,GNB1,HSPB1,NRARP,CRIP2,HES1,FOS
gene_set_query	881	PURA	0.2727	0.564	ARCHS4 Coexpression,0.2727	SYNJ1,CAMK2N1,KCNB1
gene_set_query	882	ELK1	0.2732	0.564	GTEx Coexpression,0.2732	SNN,FOXG1
gene_set_query	883	CSRNP2	0.2733	0.563	ARCHS4 Coexpression,0.2733	GNB1,B2M,DCLK1
gene_set_query	884	ZNF416	0.2735	0.563	Enrichr Queries,0.2735	IFITM3,C3,LGALS3BP,BTG2,CCND2,CEBPD,HOOK1,HSPB1,FOS,PTGS2,ICAM1
gene_set_query	885	FOXP1	0.2738	0.563	GTEx Coexpression,0.2738	SLC29A1,PDLIM4
gene_set_query	886	GTF3A	0.274	0.562	ARCHS4 Coexpression,0.274	ARPC1B,TSPO,B2M
gene_set_query	887	ZNF248	0.2746	0.561	ARCHS4 Coexpression,0.2746	PPP2R2B,FOXG1,CD200
gene_set_query	888	E2F6	0.2749	0.561	Enrichr Queries,0.2749	NFKBIA,BTG2,CCND2,ANXA2,CEBPD,HOOK1,HSPB1,FOS,YBX3,NFKB1,NFE2L2
gene_set_query	889	ZNF26	0.275	0.561	GTEx Coexpression,0.275	TRA2B,NFKB1
gene_set_query	890	ZNF222	0.2756	0.56	Enrichr Queries,0.2756	C3,NFKBIA,BTG2,ANXA1,CEBPD,HOOK1,FOS,PTGS2,CLU,ICAM1,FGFR1
gene_set_query	891	ZNF45	0.2758	0.559	ARCHS4 Coexpression,0.2758	LDHB,CAMK2N1,TRA2B
gene_set_query	892	ZNF558	0.2769	0.558	GTEx Coexpression,0.2769	C1S,UBE2M
gene_set_query	893	LIN28A	0.2776	0.557	ARCHS4 Coexpression,0.2776	LDHB,AIF1L,FGFR1
gene_set_query	894	THAP2	0.2778	0.556	Enrichr Queries,0.2778	PFKFB2,NFKBIA,BTG2,CCND2,RSAD2,CEBPD,HOOK1,FOS,PTGS2,ICAM1,NFE2L2
gene_set_query	895	ZNF658	0.2785	0.555	Enrichr Queries,0.2785	C3,ANXA1,CEBPD,ACSL1,HOOK1,C1R,HSPB1,FOS,PTGS2,CLU,FGFR1
gene_set_query	896	ZNF705E	0.2788	0.555	GTEx Coexpression,0.2788	UBE2M,NAP1L4
gene_set_query	897	ESRRG	0.2789	0.555	ARCHS4 Coexpression,0.2789	KCNB1,PPP2R2B,CNGB1
gene_set_query	898	ZNF175	0.2792	0.554	Enrichr Queries,0.2792	LGALS3BP,CCND2,ANXA1,HOOK1,HSPB1,TIMP1,FOS,PTGS2,CLU,ICAM1,FGFR1
gene_set_query	899	ZBTB11	0.2794	0.554	GTEx Coexpression,0.2794	LGALS3BP,CD81
gene_set_query	900	PKNOX1	0.2795	0.554	ReMap ChIP-seq,0.2795	IFITM3,PFKFB2,C3,PTPN1,BTG2,MVP,FXYD1,HSPB1,HES1,ICAM1,UBE2M
gene_set_query	901	LIN28B	0.2795	0.554	ARCHS4 Coexpression,0.2795	LDHB,MVP,FGFR1
gene_set_query	902	ZFP3	0.2799	0.553	Enrichr Queries,0.2799	C3,CD74,BTG2,ANXA1,CEBPD,ACSL1,HOOK1,CAMK2N1,FOS,CLU,FGFR1
gene_set_query	903	SP1	0.28	0.553	GTEx Coexpression,0.28	PPP2R2B,TSPO
gene_set_query	904	PITX2	0.2813	0.551	Enrichr Queries,0.2813	SPARC,CCND2,ANXA1,CEBPD,HOOK1,IGFBP2,HSPB1,FOS,PTGS2,CLU,FGFR1
gene_set_query	905	ZKSCAN4	0.2819	0.55	ARCHS4 Coexpression,0.2819	CD74,RFX5,NUP62
gene_set_query	906	GRHL3	0.2821	0.55	Enrichr Queries,0.2821	CASZ1,BTG2,ANXA1,HOOK1,LCN2,HSPB1,FOS,PTGS2,CLU,ICAM1,FGFR1
gene_set_query	907	POU5F1B	0.2826	0.549	ARCHS4 Coexpression,0.2826	TRA2B,MGST1,FGFR1
gene_set_query	908	HMBOX1	0.2828	0.549	ReMap ChIP-seq,0.2828	IFITM3,PFKFB2,LGALS3,PTPN1,BTG2,ANXA1,ACSL1,TRA2B,CP,YBX3,NFE2L2
gene_set_query	909	HOXA6	0.2831	0.548	GTEx Coexpression,0.2831	LGALS3,MVP
gene_set_query	910	HES3	0.2832	0.548	ARCHS4 Coexpression,0.2832	SLC29A1,AIF1L,FGFR1
gene_set_query	911	FOXO3	0.2835	0.547	Enrichr Queries,0.2835	NFKBIA,BTG2,CCND2,ANXA2,CEBPD,HOOK1,HSPB1,FOS,NFKB1,NFE2L2,FGFR1
gene_set_query	912	CENPX	0.2844	0.546	GTEx Coexpression,0.2844	HMGCL,HMGCS2
gene_set_query	913	NANOGP8	0.2856	0.544	GTEx Coexpression,0.2856	PCMTD2,AGTPBP1
gene_set_query	914	TERF1	0.2862	0.543	ARCHS4 Coexpression,0.2862	LDHB,MGST1,FGFR1
gene_set_query	915	FOXO6	0.2863	0.543	Enrichr Queries,0.2863	CASZ1,BTG2,HOOK1,CAMK2N1,KCNB1,IGFBP2,HSPB1,CRIP2,FOS,CLU,FGFR1
gene_set_query	916	ELF1	0.2869	0.542	ARCHS4 Coexpression,0.2869	LGALS3,ARPC1B,B2M
gene_set_query	917	ZIC2	0.287	0.542	Enrichr Queries,0.287	IFITM3,CCND2,ANXA1,HOOK1,CAMK2N1,IGFBP2,HSPB1,ATP1A2,FOS,CLU,FGFR1
gene_set_query	918	SPDEF	0.2875	0.541	ARCHS4 Coexpression,0.2875	CDS1,CASZ1,HSPB1
gene_set_query	919	CPEB1	0.2881	0.54	ARCHS4 Coexpression,0.2881	NEUROD1,SAG,PPARA
gene_set_query	920	ZNF329	0.2881	0.54	GTEx Coexpression,0.2881	SYNJ1,GNB1
gene_set_query	921	ZBTB46	0.2885	0.54	Enrichr Queries,0.2885	CASZ1,SNN,BTG2,CCND2,HOOK1,CRIP2,FOS,NFKB1,ICAM1,S100A10,FGFR1
gene_set_query	922	MYB	0.2887	0.54	GTEx Coexpression,0.2887	LGALS3,NRARP
gene_set_query	923	OVOL1	0.2892	0.539	Enrichr Queries,0.2892	NFKBIA,CASZ1,BTG2,CEBPD,HOOK1,HSPB1,NRARP,FOS,PTGS2,ICAM1,FGFR1
gene_set_query	924	NFYC	0.2899	0.538	Enrichr Queries,0.2899	NFKBIA,BTG2,CCND2,ANXA2,HOOK1,GNB1,HSPB1,FOS,B2M,NFKB1,NFE2L2
gene_set_query	925	GLYR1	0.29	0.538	GTEx Coexpression,0.29	ABCC1,KCNB1
gene_set_query	926	ZFP92	0.2906	0.537	Enrichr Queries,0.2906	LGALS3,SPARC,CCND2,RSAD2,HOOK1,KCNB1,LCN2,FOS,PTGS2,CD200,FGFR1
gene_set_query	927	EBF3	0.2918	0.535	ARCHS4 Coexpression,0.2918	SNN,GNB1,DCLK1
gene_set_query	928	ZNF324	0.2918	0.535	GTEx Coexpression,0.2918	CD81,EAF1
gene_set_query	929	ZNF263	0.292	0.535	Enrichr Queries,0.292	IFITM3,NFKBIA,LGALS3,HOOK1,TRA2B,RFX5,HSPB1,FOS,NFKB1,S100A10,NFE2L2
gene_set_query	930	AKAP8L	0.2927	0.534	Enrichr Queries,0.2927	NFKBIA,LGALS3BP,PTPN1,BTG2,ANXA2,HOOK1,MVP,HSPB1,FOS,B2M,ICAM1
gene_set_query	931	ZNF385C	0.2934	0.533	Enrichr Queries,0.2934	C3,LGALS3BP,CD74,HOOK1,IGFBP2,NRARP,ATP1A2,FOS,ICAM1,AIF1L,FGFR1
gene_set_query	932	ESRRA	0.2942	0.531	Enrichr Queries,0.2942	NFKBIA,BTG2,CEBPD,ACSL1,HOOK1,ARPC1B,HSPB1,FOS,NFKB1,ICAM1,S100A10
gene_set_query	933	KCMF1	0.2948	0.53	ARCHS4 Coexpression,0.2948	GNB1,YBX3,UBE2M
gene_set_query	934	RLF	0.2968	0.528	GTEx Coexpression,0.2968	EAF1,HK2
gene_set_query	935	ZNF581	0.297	0.527	Enrichr Queries,0.297	NFKBIA,LGALS3BP,ANXA1,CEBPD,HOOK1,MVP,HSPB1,TSPO,TIMP1,FOS
gene_set_query	936	DPF3	0.2979	0.526	ARCHS4 Coexpression,0.2979	FXYD1,ATP1A2,PPARA
gene_set_query	937	ZNF549	0.2984	0.525	Enrichr Queries,0.2984	IFITM3,NFKBIA,LGALS3BP,CCND2,ANXA1,HOOK1,CAMK2N1,HSPB1,TSPO,FOS
gene_set_query	938	ARNTL2	0.2985	0.525	ARCHS4 Coexpression,0.2985	ANXA1,ANXA2,S100A10
gene_set_query	939	FOXR2	0.2991	0.524	Enrichr Queries,0.2991	C3,CCND2,RSAD2,HOOK1,AADAT,IGFBP2,FOS,PTGS2,ICAM1,FGFR1
gene_set_query	940	DOT1L	0.2998	0.523	ARCHS4 Coexpression,0.2998	ABCC1,NUP62,ICAM1
gene_set_query	941	PHOX2A	0.2999	0.523	Enrichr Queries,0.2999	NEUROD1,CASZ1,CCND2,CEBPD,HOOK1,FOXG1,IGFBP2,HSPB1,FOS,FGFR1
gene_set_query	942	FOXJ2	0.3006	0.522	GTEx Coexpression,0.3006	DDAH1,FOXG1
gene_set_query	943	FOXD4	0.3006	0.522	Enrichr Queries,0.3006	IFITM3,FZD1,CCND2,RSAD2,CEBPD,HOOK1,FOXG1,IGFBP2,FOS,FGFR1
gene_set_query	944	ZNF205	0.301	0.521	ARCHS4 Coexpression,0.301	INO80E,CD81,UBE2M
gene_set_query	945	GPBP1L1	0.3012	0.521	GTEx Coexpression,0.3012	SNN,HOOK1
gene_set_query	946	LHX3	0.3016	0.521	ARCHS4 Coexpression,0.3016	GRK1,CASZ1,KCNB1
gene_set_query	947	ZNF57	0.302	0.52	Enrichr Queries,0.302	IFITM3,NFKBIA,BTG2,RSAD2,CEBPD,HOOK1,FOS,PTGS2,S100A10,FGFR1
gene_set_query	948	ZNF337	0.3022	0.52	ARCHS4 Coexpression,0.3022	PCMTD2,CCND2,FOXG1
gene_set_query	949	TFAP2B	0.3024	0.519	GTEx Coexpression,0.3024	CDS1,CASZ1
gene_set_query	950	RREB1	0.303	0.519	GTEx Coexpression,0.303	GNB1,RABGGTA
gene_set_query	951	ZNF791	0.3037	0.518	GTEx Coexpression,0.3037	UBE2M,NAP1L4
gene_set_query	952	ZNF765	0.3043	0.517	GTEx Coexpression,0.3043	PPP2R2B,NFKB1
gene_set_query	953	ZNF350	0.3048	0.516	Enrichr Queries,0.3048	NFKBIA,LGALS3,BTG2,SPARC,ANXA1,ACSL1,HOOK1,FOS,PTGS2,FGFR1
gene_set_query	954	THAP6	0.3049	0.516	GTEx Coexpression,0.3049	CPSF2,GNB1
gene_set_query	955	DMRTB1	0.3056	0.515	Enrichr Queries,0.3056	NEUROD1,CASZ1,BTG2,CCND2,HOOK1,CAMK2N1,FOXG1,FOS,PTGS2,FGFR1
gene_set_query	956	PAX3	0.3062	0.514	GTEx Coexpression,0.3062	TMEM237,YBX3
gene_set_query	957	ZNF404	0.3063	0.514	Enrichr Queries,0.3063	C3,ANXA1,CEBPD,HOOK1,RDH10,TIMP1,FOS,PTGS2,CLU,FGFR1
gene_set_query	958	NKX24	0.3065	0.514	ARCHS4 Coexpression,0.3065	NFKBIA,NRARP,UBE2M
gene_set_query	959	ZNF189	0.307	0.513	Enrichr Queries,0.307	NFKBIA,LGALS3,BTG2,ANXA1,CEBPD,HOOK1,TIMP1,FOS,PTGS2,NFE2L2
gene_set_query	960	ZNF48	0.3071	0.513	ARCHS4 Coexpression,0.3071	GNB1,UBE2M,FGFR1
gene_set_query	961	ZNF444	0.3074	0.512	GTEx Coexpression,0.3074	AADAT,S100A10
gene_set_query	962	E2F5	0.3077	0.512	Enrichr Queries,0.3077	NFKBIA,BTG2,CCND2,CEBPD,HOOK1,FOS,PTGS2,NFKB1,CD200,FGFR1
gene_set_query	963	BPTF	0.309	0.51	ARCHS4 Coexpression,0.309	ARPC1B,MVP,TSPO
gene_set_query	964	ZKSCAN8	0.3093	0.51	GTEx Coexpression,0.3093	UBE2M,FGFR1
gene_set_query	965	ATOH7	0.3098	0.509	Enrichr Queries,0.3098	NEUROD1,CCND2,HOOK1,KCNB1,IGFBP2,HSPB1,FOS,PTGS2,GFAP,FGFR1
gene_set_query	966	TGIF2	0.3099	0.509	GTEx Coexpression,0.3099	CD74,NFKB1
gene_set_query	967	LTF	0.3102	0.508	ARCHS4 Coexpression,0.3102	MAOB,LCN2,GFAP
gene_set_query	968	HOXB1	0.3111	0.507	GTEx Coexpression,0.3111	ANXA1,RABGGTA
gene_set_query	969	CHCHD3	0.312	0.506	ARCHS4 Coexpression,0.312	LDHB,MVP,HES1
gene_set_query	970	ZNF804A	0.3124	0.505	GTEx Coexpression,0.3124	SYNJ1,GNB1
gene_set_query	971	ZNF878	0.313	0.504	GTEx Coexpression,0.313	RFX5,NFKB1
gene_set_query	972	TEAD1	0.3131	0.504	ReMap ChIP-seq,0.3131	PFKFB2,PTPN1,SPARC,ANXA1,ANXA2,DDAH1,ANXA5,FOS,CLU,CP,S100A10
gene_set_query	973	FOXI1	0.3134	0.504	Enrichr Queries,0.3134	C3,CEBPD,HOOK1,LCN2,HMGCS2,FOS,CXCL13,PTGS2,CP,FGFR1
gene_set_query	974	ZNF80	0.3148	0.502	Enrichr Queries,0.3148	C3,LGALS3,BTG2,ANXA1,RSAD2,HOOK1,FOS,CXCL13,PTGS2,FGFR1
gene_set_query	975	PKNOX2	0.3151	0.502	ARCHS4 Coexpression,0.3151	KCNB1,PPARA,CNGB1
gene_set_query	976	ZNF440	0.3155	0.501	GTEx Coexpression,0.3155	CDS1,CASZ1
gene_set_query	977	FOXD4L1	0.3155	0.501	Enrichr Queries,0.3155	FZD1,NFKBIA,CASZ1,BTG2,CEBPD,HOOK1,CAMK2N1,FOXG1,FOS,FGFR1
gene_set_query	978	ZNF502	0.3157	0.501	ARCHS4 Coexpression,0.3157	DDAH1,FOXG1,COX4I2
gene_set_query	979	FOXD4L3	0.3161	0.5	GTEx Coexpression,0.3161	SYNJ1,SCN1A
gene_set_query	980	DLX5	0.3162	0.5	Enrichr Queries,0.3162	BTG2,SPARC,CCND2,ANXA1,HOOK1,FOXG1,IGFBP2,FOS,PTGS2,FGFR1
gene_set_query	981	ERF	0.3163	0.5	ARCHS4 Coexpression,0.3163	INO80E,GNB1,UBE2M
gene_set_query	982	NCOA2	0.3165	0.5	ReMap ChIP-seq,0.3165	PTPN1,BTG2,ARPC1B,FXYD1,HSPB1,NRARP,CRIP2,HES1,FOS,HK2,S100A10
gene_set_query	983	NEUROD2	0.3171	0.499	Literature ChIP-seq,0.3171	ABCC1,RSAD2,IGFBP2,SEL1L,LIG4,FOS,PDC,GFAP,TRA2B,GNB1,SAG,HES1,PPARA,CFB,NFE2L2,FGFR1
gene_set_query	984	SOX3	0.3176	0.498	ARCHS4 Coexpression,0.3176	FOXG1,IGFBP2,FGFR1
gene_set_query	985	SOX10	0.3177	0.498	Enrichr Queries,0.3177	SPARC,CEBPD,HOOK1,IGFBP2,ATP1A2,FOS,DCLK1,AIF1L,GFAP,FGFR1
gene_set_query	986	FOXN3	0.3186	0.497	GTEx Coexpression,0.3186	CASZ1,TMEM237
gene_set_query	987	ZNF343	0.3192	0.496	GTEx Coexpression,0.3192	PPP2R2B,FOXG1
gene_set_query	988	HOXC8	0.3198	0.495	Enrichr Queries,0.3198	BTG2,SPARC,CCND2,ANXA1,CEBPD,HOOK1,IGFBP2,FOS,PTGS2,FGFR1
gene_set_query	989	ZNF768	0.32	0.495	ARCHS4 Coexpression,0.32	INO80E,GNB1,UBE2M
gene_set_query	990	TP73	0.3219	0.492	Enrichr Queries,0.3219	CASZ1,BTG2,CCND2,CEBPD,HOOK1,HSPB1,FOS,PPARA,NFKB1,FGFR1
gene_set_query	991	GABPA	0.3223	0.492	GTEx Coexpression,0.3223	UBE2M
gene_set_query	992	TFCP2	0.3225	0.491	ARCHS4 Coexpression,0.3225	LDHB,GNB1,B2M
gene_set_query	993	CREB3L4	0.323	0.491	GTEx Coexpression,0.323	PLPP1
gene_set_query	994	OTX1	0.3231	0.491	ARCHS4 Coexpression,0.3231	FOXG1,HES1,B2M
gene_set_query	995	ZNF76	0.3242	0.489	GTEx Coexpression,0.3242	INO80E
gene_set_query	996	ZNF746	0.3248	0.488	Enrichr Queries,0.3248	NFKBIA,BTG2,CCND2,ANXA1,CEBPD,HOOK1,HSPB1,FOS,ICAM1,NFE2L2
gene_set_query	997	CGGBP1	0.3248	0.488	GTEx Coexpression,0.3248	UBE2M
gene_set_query	998	HOXC10	0.3249	0.488	ARCHS4 Coexpression,0.3249	FXYD1,HSPB1,YBX3
gene_set_query	999	ZFP28	0.3256	0.487	ARCHS4 Coexpression,0.3256	PPP2R2B,ARPC1B,DCLK1
gene_set_query	1000	CXXC1	0.3261	0.487	GTEx Coexpression,0.3261	INO80E
gene_set_query	1001	CHAMP1	0.3262	0.487	ARCHS4 Coexpression,0.3262	GNB1,NUP62,DCAF7
gene_set_query	1002	EVX1	0.3279	0.484	GTEx Coexpression,0.3279	PLPP1
gene_set_query	1003	ZNF415	0.328	0.484	ARCHS4 Coexpression,0.328	INO80E,ABCC1,PPP2R2B
gene_set_query	1004	ZBTB3	0.3283	0.484	Enrichr Queries,0.3283	NFKBIA,BTG2,CCND2,RSAD2,CEBPD,HOOK1,HSPB1,FOS,PTGS2,ICAM1
gene_set_query	1005	DBX1	0.3286	0.483	ARCHS4 Coexpression,0.3286	CCND2,DCAF7,NAP1L4
gene_set_query	1006	ZNF639	0.3292	0.483	GTEx Coexpression,0.3292	OPN1SW
gene_set_query	1007	ZNF385B	0.3292	0.483	ARCHS4 Coexpression,0.3292	CAMK2N1,KCNB1,SCN1A
gene_set_query	1008	SIX4	0.3298	0.482	Enrichr Queries,0.3298	BTG2,SPARC,CCND2,HOOK1,IGFBP2,HSPB1,FOS,PTGS2,CLU,FGFR1
gene_set_query	1009	NFYB	0.3298	0.482	GTEx Coexpression,0.3298	OPN1SW
gene_set_query	1010	PATZ1	0.3304	0.481	GTEx Coexpression,0.3304	GRK1
gene_set_query	1011	HIVEP2	0.3305	0.481	Enrichr Queries,0.3305	NFKBIA,BTG2,CCND2,ANXA1,HOOK1,FOS,PTGS2,NFKB1,DCLK1,ICAM1
gene_set_query	1012	HMG20A	0.3311	0.48	ARCHS4 Coexpression,0.3311	LDHB,MVP,CPSF2
gene_set_query	1013	NFATC2	0.3312	0.48	Enrichr Queries,0.3312	C3,LGALS3,CD74,BTG2,CCND2,HOOK1,FOS,PTGS2,ICAM1,FGFR1
gene_set_query	1014	HOXC5	0.3317	0.479	GTEx Coexpression,0.3317	ANXA5
gene_set_query	1015	RFX7	0.3317	0.479	ARCHS4 Coexpression,0.3317	MVP,TRA2B,DCAF7
gene_set_query	1016	TCFL5	0.3319	0.479	Enrichr Queries,0.3319	NFKBIA,LGALS3BP,CCND2,ANXA1,HOOK1,IGFBP2,HSPB1,TIMP1,FOS,PTGS2
gene_set_query	1017	ZFHX4	0.3323	0.478	GTEx Coexpression,0.3323	AADAT
gene_set_query	1018	SOX11	0.3329	0.478	GTEx Coexpression,0.3329	PPP2R2B
gene_set_query	1019	MYCN	0.3335	0.477	ARCHS4 Coexpression,0.3335	LDHB,TMEM237,DCAF7
gene_set_query	1020	ZBTB17	0.3354	0.474	ARCHS4 Coexpression,0.3354	PTPN1,MVP,ICAM1
gene_set_query	1021	SP8	0.336	0.474	ARCHS4 Coexpression,0.336	FOXG1,B2M,FGFR1
gene_set_query	1022	ZNF880	0.3367	0.473	GTEx Coexpression,0.3367	OPN1SW
gene_set_query	1023	ZBED4	0.3372	0.472	ARCHS4 Coexpression,0.3372	ABCC1,GNB1,DCAF7
gene_set_query	1024	ZNF541	0.3376	0.472	Enrichr Queries,0.3376	C3,CASZ1,C1S,HOOK1,IGFBP2,LCN2,HSPB1,FOS,PTGS2,FGFR1
gene_set_query	1025	ZNF654	0.3378	0.471	ARCHS4 Coexpression,0.3378	CD81,UBE2M
gene_set_query	1026	ZBTB38	0.3385	0.47	GTEx Coexpression,0.3385	CPSF2
gene_set_query	1027	INSM1	0.339	0.47	Enrichr Queries,0.339	NEUROD1,PCSK2,BTG2,CCND2,HOOK1,CAMK2N1,FOXG1,FOS,DCLK1,CD200
gene_set_query	1028	ASCL1	0.3401	0.468	ReMap ChIP-seq,0.3401	GRK1,LGALS3BP,CASZ1,BTG2,MVP,NUP62,HSPB1,NRARP,CRIP2,SLC29A1,FMOD
gene_set_query	1029	ZBTB14	0.3403	0.468	ARCHS4 Coexpression,0.3403	SNN,LIG4
gene_set_query	1030	HMGA1	0.3405	0.468	Enrichr Queries,0.3405	LGALS3,LDHB,ANXA1,ANXA2,HOOK1,HSPB1,TIMP1,FOS,B2M,S100A10
gene_set_query	1031	ZNF714	0.3409	0.467	ARCHS4 Coexpression,0.3409	MVP,GNB1
gene_set_query	1032	ZNF148	0.341	0.467	GTEx Coexpression,0.341	FZD1
gene_set_query	1033	LHX6	0.3416	0.466	GTEx Coexpression,0.3416	DCLK1
gene_set_query	1034	ZNF814	0.3428	0.465	ARCHS4 Coexpression,0.3428	KCNB1,GNB1
gene_set_query	1035	ZNF816	0.3434	0.464	ARCHS4 Coexpression,0.3434	CD81,GNB1
gene_set_query	1036	ZNF235	0.344	0.463	ARCHS4 Coexpression,0.344	GNB1,UBE2M
gene_set_query	1037	ZNF692	0.3441	0.463	GTEx Coexpression,0.3441	INO80E
gene_set_query	1038	ZFP30	0.3447	0.463	Enrichr Queries,0.3447	LGALS3BP,PCMTD2,BTG2,SPARC,CCND2,HOOK1,CAMK2N1,HSPB1,FOS,FGFR1
gene_set_query	1039	ZNF136	0.3447	0.463	GTEx Coexpression,0.3447	UBE2M
gene_set_query	1040	LCORL	0.3452	0.462	ARCHS4 Coexpression,0.3452	CD81,MVP
gene_set_query	1041	ZNF141	0.3464	0.46	ARCHS4 Coexpression,0.3464	GNB1,UBE2M
gene_set_query	1042	DLX3	0.3469	0.46	Enrichr Queries,0.3469	CASZ1,BTG2,CCND2,HOOK1,CAMK2N1,IGFBP2,HSPB1,FOS,PTGS2,FGFR1
gene_set_query	1043	ZNF280B	0.3471	0.46	ARCHS4 Coexpression,0.3471	EAF1,GNB1
gene_set_query	1044	NOTO	0.3472	0.459	GTEx Coexpression,0.3472	NEUROD1
gene_set_query	1045	ZNF420	0.3477	0.459	ARCHS4 Coexpression,0.3477	GNB1,CD200
gene_set_query	1046	ZNF256	0.3489	0.457	ARCHS4 Coexpression,0.3489	LDHB,CD81
gene_set_query	1047	ZNF229	0.3495	0.457	ARCHS4 Coexpression,0.3495	ARPC1B,B2M
gene_set_query	1048	ZNF780B	0.3497	0.456	GTEx Coexpression,0.3497	PCMTD2
gene_set_query	1049	HDX	0.3501	0.456	ARCHS4 Coexpression,0.3501	INO80E,TMEM237
gene_set_query	1050	GLI2	0.3503	0.456	GTEx Coexpression,0.3503	FGFR1
gene_set_query	1051	ZNF181	0.3507	0.455	ARCHS4 Coexpression,0.3507	PCMTD2,GNB1
gene_set_query	1052	SREBF2	0.3511	0.455	Enrichr Queries,0.3511	NFKBIA,LGALS3BP,BTG2,CCND2,ANXA2,HOOK1,HSPB1,FOS,CLU,NFKB1
gene_set_query	1053	TIGD4	0.3514	0.454	ARCHS4 Coexpression,0.3514	LDHB,MVP
gene_set_query	1054	ZNF605	0.3516	0.454	GTEx Coexpression,0.3516	PCMTD2
gene_set_query	1055	ZNF483	0.3519	0.454	Enrichr Queries,0.3519	BTG2,CCND2,HOOK1,CAMK2N1,ATP1A2,FOS,CLU,DCLK1,CD200,FGFR1
gene_set_query	1056	HOXD12	0.352	0.453	ARCHS4 Coexpression,0.352	FZD1,ANXA1
gene_set_query	1057	TIGD6	0.3528	0.452	GTEx Coexpression,0.3528	ANXA5
gene_set_query	1058	ZNF227	0.3532	0.452	ARCHS4 Coexpression,0.3532	LDHB,CD81
gene_set_query	1059	ZNF691	0.3533	0.452	Enrichr Queries,0.3533	C3,NFKBIA,LGALS3BP,BTG2,CCND2,HOOK1,MGST1,FOS,SLC29A1,FGFR1
gene_set_query	1060	ZNF280A	0.3541	0.451	GTEx Coexpression,0.3541	MGST1
gene_set_query	1061	ZNF438	0.3544	0.451	ARCHS4 Coexpression,0.3544	SNN,ARPC1B
gene_set_query	1062	ZHX2	0.3547	0.45	Enrichr Queries,0.3547	IFITM3,NFKBIA,LGALS3BP,BTG2,CCND2,ANXA2,CEBPD,HOOK1,HSPB1,FOS
gene_set_query	1063	ZNF879	0.355	0.45	ARCHS4 Coexpression,0.355	GNB1,UBE2M
gene_set_query	1064	IKZF1	0.3554	0.449	Enrichr Queries,0.3554	C3,CD74,BTG2,CCND2,ANXA1,ARPC1B,FOS,B2M,NFKB1,ICAM1
gene_set_query	1065	ZNF43	0.3557	0.449	ARCHS4 Coexpression,0.3557	GNB1,UBE2M
gene_set_query	1066	ZNF727	0.3563	0.448	ARCHS4 Coexpression,0.3563	PPP2R2B,PAM
gene_set_query	1067	ZNF133	0.3566	0.448	GTEx Coexpression,0.3566	NEUROD1
gene_set_query	1068	IKZF2	0.3568	0.448	Enrichr Queries,0.3568	CD74,BTG2,CCND2,ANXA1,RSAD2,HOOK1,FOS,PTGS2,ICAM1,FGFR1
gene_set_query	1069	REXO4	0.3572	0.447	GTEx Coexpression,0.3572	YBX3
gene_set_query	1070	TIGD7	0.3575	0.447	ARCHS4 Coexpression,0.3575	CD81,MVP
gene_set_query	1071	AKNA	0.3575	0.447	Enrichr Queries,0.3575	IFITM3,C3,NFKBIA,CD74,BTG2,CCND2,ANXA1,FOS,B2M,ICAM1
gene_set_query	1072	ZNF569	0.3581	0.446	ARCHS4 Coexpression,0.3581	MVP,GNB1
gene_set_query	1073	ZNF578	0.3584	0.446	GTEx Coexpression,0.3584	ANXA5
gene_set_query	1074	ZNF616	0.3591	0.445	GTEx Coexpression,0.3591	NAP1L4
gene_set_query	1075	TOPORS	0.3593	0.445	ARCHS4 Coexpression,0.3593	CD81,GNB1
gene_set_query	1076	ZNF567	0.3597	0.444	GTEx Coexpression,0.3597	NUP62
gene_set_query	1077	ZNF836	0.3609	0.443	GTEx Coexpression,0.3609	NAP1L4
gene_set_query	1078	ZNF480	0.3612	0.442	ARCHS4 Coexpression,0.3612	KCNB1,GNB1
gene_set_query	1079	EBF4	0.3618	0.442	ARCHS4 Coexpression,0.3618	CD81,GFAP
gene_set_query	1080	ZNF688	0.3618	0.442	Enrichr Queries,0.3618	SNN,HOOK1,HSPB1,HMGCS2,FOS,PDLIM4,NFKB1,ICAM1,S100A10
gene_set_query	1081	OTX2	0.3625	0.441	Enrichr Queries,0.3625	NEUROD1,CASZ1,TTR,HOOK1,FOXG1,IGFBP2,FOS,DCLK1,FGFR1
gene_set_query	1082	ZNF674	0.3632	0.44	Enrichr Queries,0.3632	IFITM3,NFKBIA,ANXA1,ANXA2,HOOK1,HSPB1,TIMP1,FOS,FGFR1
gene_set_query	1083	ZNF488	0.364	0.439	Enrichr Queries,0.364	LGALS3BP,BTG2,HOOK1,PPP2R2B,FOS,PTGS2,DCLK1,AIF1L,FGFR1
gene_set_query	1084	ZNF131	0.3643	0.439	ARCHS4 Coexpression,0.3643	CD81,GNB1
gene_set_query	1085	ZNF613	0.3649	0.438	ARCHS4 Coexpression,0.3649	INO80E,GNB1
gene_set_query	1086	ZNF277	0.3661	0.436	ARCHS4 Coexpression,0.3661	INO80E,GNB1
gene_set_query	1087	LHX1	0.3661	0.436	Enrichr Queries,0.3661	NEUROD1,CASZ1,BTG2,CCND2,HOOK1,CAMK2N1,FOXG1,IGFBP2,FOS
gene_set_query	1088	ZNF223	0.3673	0.435	ARCHS4 Coexpression,0.3673	GNB1,UBE2M
gene_set_query	1089	MSANTD3	0.3696	0.432	GTEx Coexpression,0.3696	OPN1SW
gene_set_query	1090	ZSCAN16	0.3697	0.432	Enrichr Queries,0.3697	NFKBIA,LGALS3BP,BTG2,ACSL1,HOOK1,IGFBP2,FOS,PTGS2,ICAM1
gene_set_query	1091	ZNF253	0.3698	0.432	ARCHS4 Coexpression,0.3698	GNB1,UBE2M
gene_set_query	1092	PRDM5	0.3704	0.431	Enrichr Queries,0.3704	SPARC,CCND2,ANXA1,DDAH1,HOOK1,FOS,PTGS2,DCLK1,FGFR1
gene_set_query	1093	NKX31	0.3709	0.431	GTEx Coexpression,0.3709	PLPP1
gene_set_query	1094	SMAD5	0.3716	0.43	ARCHS4 Coexpression,0.3716	ARPC1B,B2M
gene_set_query	1095	SNAPC5	0.3721	0.429	GTEx Coexpression,0.3721	UBE2M
gene_set_query	1096	ZNF717	0.3722	0.429	ARCHS4 Coexpression,0.3722	KCNB1,GNB1
gene_set_query	1097	ZBED6	0.3729	0.428	ARCHS4 Coexpression,0.3729	FOS,PAM
gene_set_query	1098	MTERF4	0.3734	0.428	GTEx Coexpression,0.3734	NEUROD1
gene_set_query	1099	MGA	0.3735	0.428	ARCHS4 Coexpression,0.3735	CPSF2,TSPO
gene_set_query	1100	ZNF761	0.3739	0.427	Enrichr Queries,0.3739	IFITM3,LGALS3,BTG2,ANXA1,HOOK1,HSPB1,TSPO,FOS,FGFR1
gene_set_query	1101	POU4F3	0.3746	0.426	GTEx Coexpression,0.3746	FMOD
gene_set_query	1102	NR3C2	0.3746	0.426	Enrichr Queries,0.3746	CCND2,ANXA1,MAOB,HOOK1,CAMK2N1,FOS,PTGS2,CLU,FGFR1
gene_set_query	1103	PAX7	0.3754	0.426	Enrichr Queries,0.3754	NEUROD1,CASZ1,BTG2,CCND2,HOOK1,CAMK2N1,FOXG1,FOS,FGFR1
gene_set_query	1104	ZNF679	0.3768	0.424	Enrichr Queries,0.3768	IFITM3,C3,CEBPD,ACSL1,HOOK1,CAMK2N1,FOS,PTGS2,FGFR1
gene_set_query	1105	HOXC13	0.3775	0.423	Enrichr Queries,0.3775	CASZ1,BTG2,CCND2,HOOK1,CAMK2N1,FOXG1,FOS,PTGS2,FGFR1
gene_set_query	1106	ZSCAN23	0.3784	0.422	ARCHS4 Coexpression,0.3784	FOXG1,ARPC1B
gene_set_query	1107	ZNF154	0.379	0.421	GTEx Coexpression,0.379	GRK1
gene_set_query	1108	ZGLP1	0.379	0.421	ARCHS4 Coexpression,0.379	SNN,ARPC1B
gene_set_query	1109	ZNF577	0.3808	0.419	GTEx Coexpression,0.3808	INO80E
gene_set_query	1110	ZNF296	0.3811	0.419	Enrichr Queries,0.3811	IFITM3,NFKBIA,BTG2,CCND2,CEBPD,HOOK1,HSPB1,TSPO,FOS
gene_set_query	1111	ZNF772	0.3821	0.418	ARCHS4 Coexpression,0.3821	INO80E,ARPC1B
gene_set_query	1112	CDC5L	0.3839	0.416	ARCHS4 Coexpression,0.3839	CD81,TSPO
gene_set_query	1113	BAZ2B	0.3846	0.415	GTEx Coexpression,0.3846	PCMTD2
gene_set_query	1114	ZFP82	0.3846	0.415	Enrichr Queries,0.3846	NFKBIA,BTG2,DDAH1,HOOK1,FOS,PTGS2,CD200,ICAM1,FGFR1
gene_set_query	1115	HOXC9	0.3853	0.414	Enrichr Queries,0.3853	LGALS3,SPARC,CCND2,HOOK1,IGFBP2,HSPB1,FOS,PTGS2,FGFR1
gene_set_query	1116	KIN	0.3864	0.413	ARCHS4 Coexpression,0.3864	GNB1,PPARA
gene_set_query	1117	ZNF518A	0.387	0.412	ARCHS4 Coexpression,0.387	ARPC1B,TSPO
gene_set_query	1118	FOXK2	0.3871	0.412	GTEx Coexpression,0.3871	YBX3
gene_set_query	1119	THAP11	0.3876	0.412	ARCHS4 Coexpression,0.3876	SNN,ARPC1B
gene_set_query	1120	TBX15	0.3882	0.411	Enrichr Queries,0.3882	C3,ANXA1,CEBPD,HOOK1,FOS,PTGS2,FMOD,DCLK1,FGFR1
gene_set_query	1121	ZNF93	0.3882	0.411	ARCHS4 Coexpression,0.3882	LDHB,GNB1
gene_set_query	1122	FOXD4L4	0.3895	0.409	GTEx Coexpression,0.3895	MGST1
gene_set_query	1123	HOXA7	0.3896	0.409	Enrichr Queries,0.3896	C3,SPARC,CCND2,ANXA1,HOOK1,HSPB1,FOS,PTGS2,FGFR1
gene_set_query	1124	ZNF316	0.39	0.409	ARCHS4 Coexpression,0.39	INO80E,GNB1
gene_set_query	1125	IKZF5	0.3907	0.408	ARCHS4 Coexpression,0.3907	CD81,B2M
gene_set_query	1126	ZNF660	0.3914	0.407	GTEx Coexpression,0.3914	FGFR1
gene_set_query	1127	NFAT5	0.392	0.407	GTEx Coexpression,0.392	UBE2M
gene_set_query	1128	JAZF1	0.3925	0.406	Enrichr Queries,0.3925	LGALS3,BTG2,CCND2,ANXA1,HOOK1,FOS,CLU,DCLK1,ICAM1
gene_set_query	1129	ZNF366	0.3927	0.406	GTEx Coexpression,0.3927	COX4I2
gene_set_query	1130	ZNF19	0.3931	0.405	ARCHS4 Coexpression,0.3931	KCNB1,GNB1
gene_set_query	1131	ZNF780A	0.3933	0.405	GTEx Coexpression,0.3933	ARPC1B
gene_set_query	1132	ZNF740	0.3939	0.405	ReMap ChIP-seq,0.3939	CASZ1,CCND2,CD81,CAMK2N1,ARPC1B,MVP,RFX5,FXYD1,NRARP,HES1
gene_set_query	1133	ZNF286B	0.3943	0.404	ARCHS4 Coexpression,0.3943	FOXG1,GNB1
gene_set_query	1134	ZNF573	0.3945	0.404	GTEx Coexpression,0.3945	CPSF2
gene_set_query	1135	ZNF177	0.3958	0.403	GTEx Coexpression,0.3958	PCMTD2
gene_set_query	1136	ZBTB2	0.3974	0.401	ARCHS4 Coexpression,0.3974	KCNB1,B2M
gene_set_query	1137	ZNF710	0.3976	0.401	GTEx Coexpression,0.3976	SEL1L
gene_set_query	1138	FOXP3	0.398	0.4	ARCHS4 Coexpression,0.398	MVP,B2M
gene_set_query	1139	ZNF462	0.3986	0.399	ARCHS4 Coexpression,0.3986	FOXG1,ARPC1B
gene_set_query	1140	GTF2IRD2	0.3989	0.399	GTEx Coexpression,0.3989	GNB1
gene_set_query	1141	ZNF557	0.4001	0.398	GTEx Coexpression,0.4001	ARPC1B
gene_set_query	1142	MZF1	0.4003	0.398	Enrichr Queries,0.4003	LGALS3BP,BTG2,CEBPD,HOOK1,IGFBP2,HSPB1,FOS,PPARA,FGFR1
gene_set_query	1143	ZNF44	0.4007	0.397	GTEx Coexpression,0.4007	INO80E
gene_set_query	1144	ZNF841	0.4011	0.397	ARCHS4 Coexpression,0.4011	GNB1,UBE2M
gene_set_query	1145	RORA	0.4017	0.396	Enrichr Queries,0.4017	LGALS3,BTG2,CCND2,ANXA1,HOOK1,FOS,PTGS2,DCLK1,FGFR1
gene_set_query	1146	ZNF320	0.402	0.396	GTEx Coexpression,0.402	PCMTD2
gene_set_query	1147	TLX2	0.4026	0.395	GTEx Coexpression,0.4026	CCND2
gene_set_query	1148	ZNF571	0.4029	0.395	ARCHS4 Coexpression,0.4029	KCNB1,GNB1
gene_set_query	1149	YY2	0.4031	0.395	Enrichr Queries,0.4031	BTG2,CCND2,DDAH1,HOOK1,CAMK2N1,TIMP1,FOS,PTGS2,FGFR1
gene_set_query	1150	ZNF747	0.4039	0.394	GTEx Coexpression,0.4039	OPN1SW
gene_set_query	1151	TFDP1	0.404	0.394	ReMap ChIP-seq,0.404	INO80E,BTG2,MVP,NUP62,NRARP,HES1,SLC29A1,ICAM1,AIF1L,UBE2M
gene_set_query	1152	ZNF432	0.4046	0.393	Enrichr Queries,0.4046	C3,NFKBIA,BTG2,ANXA1,CEBPD,HOOK1,FOS,PTGS2,ICAM1
gene_set_query	1153	ZNF496	0.4051	0.392	GTEx Coexpression,0.4051	FGFR1
gene_set_query	1154	ZNF18	0.4054	0.392	ARCHS4 Coexpression,0.4054	GNB1,B2M
gene_set_query	1155	SIX2	0.4057	0.392	GTEx Coexpression,0.4057	YBX3
gene_set_query	1156	ZNF101	0.406	0.391	ARCHS4 Coexpression,0.406	GNB1,B2M
gene_set_query	1157	PRMT3	0.4063	0.391	GTEx Coexpression,0.4063	CPSF2
gene_set_query	1158	ZNF485	0.407	0.39	GTEx Coexpression,0.407	CPSF2
gene_set_query	1159	UNCX	0.4072	0.39	ARCHS4 Coexpression,0.4072	SNN,CNGB1
gene_set_query	1160	HIVEP1	0.4074	0.39	Enrichr Queries,0.4074	NFKBIA,BTG2,CCND2,ACSL1,HOOK1,FOS,PTGS2,NFKB1,ICAM1
gene_set_query	1161	ZNF512B	0.4079	0.389	ARCHS4 Coexpression,0.4079	INO80E,GNB1
gene_set_query	1162	ZNF585A	0.4091	0.388	ARCHS4 Coexpression,0.4091	KCNB1,GNB1
gene_set_query	1163	ATF6B	0.4095	0.388	GTEx Coexpression,0.4095	FXYD1
gene_set_query	1164	ZNF536	0.4101	0.387	GTEx Coexpression,0.4101	GFAP
gene_set_query	1165	OVOL3	0.4109	0.386	ARCHS4 Coexpression,0.4109	FOS,AIF1L
gene_set_query	1166	ZNF454	0.4119	0.385	GTEx Coexpression,0.4119	FGFR1
gene_set_query	1167	CENPBD1	0.4126	0.384	GTEx Coexpression,0.4126	CPSF2
gene_set_query	1168	ZNF615	0.4128	0.384	ARCHS4 Coexpression,0.4128	INO80E,GNB1
gene_set_query	1169	ISL2	0.4134	0.384	ARCHS4 Coexpression,0.4134	INO80E,UBE2M
gene_set_query	1170	MBD1	0.4158	0.381	ARCHS4 Coexpression,0.4158	INO80E,GNB1
gene_set_query	1171	ZFP14	0.416	0.381	Enrichr Queries,0.416	C3,PCMTD2,LGALS3,BTG2,RSAD2,HOOK1,FOS,PPARA,FGFR1
gene_set_query	1172	POU5F2	0.4165	0.38	ARCHS4 Coexpression,0.4165	KCNB1,GNB1
gene_set_query	1173	ZSCAN21	0.4177	0.379	ARCHS4 Coexpression,0.4177	LGALS3,MVP
gene_set_query	1174	ZNF317	0.4181	0.379	Enrichr Queries,0.4181	NFKBIA,PTPN1,BTG2,CCND2,HOOK1,NUP62,FOS,PTGS2,NFKB1
gene_set_query	1175	GTF2IRD2B	0.4188	0.378	GTEx Coexpression,0.4188	GNB1
gene_set_query	1176	SCML4	0.4189	0.378	ARCHS4 Coexpression,0.4189	NFKBIA,B2M
gene_set_query	1177	ZNF592	0.4194	0.377	GTEx Coexpression,0.4194	YBX3
gene_set_query	1178	SCRT2	0.4195	0.377	Enrichr Queries,0.4195	NEUROD1,PCSK2,CASZ1,BTG2,CCND2,CAMK2N1,KCNB1,FOS,DCLK1
gene_set_query	1179	PRR12	0.4195	0.377	ARCHS4 Coexpression,0.4195	INO80E,GNB1
gene_set_query	1180	ZNF611	0.4201	0.377	ARCHS4 Coexpression,0.4201	KCNB1,GNB1
gene_set_query	1181	ZNF79	0.4207	0.376	GTEx Coexpression,0.4207	CPSF2
gene_set_query	1182	ZNF100	0.4213	0.375	GTEx Coexpression,0.4213	NUP62
gene_set_query	1183	WIZ	0.4214	0.375	ARCHS4 Coexpression,0.4214	GNB1,UBE2M
gene_set_query	1184	DMRT3	0.4219	0.375	GTEx Coexpression,0.4219	GRK1
gene_set_query	1185	ZNF865	0.422	0.375	ARCHS4 Coexpression,0.422	INO80E,UBE2M
gene_set_query	1186	ZNF551	0.4225	0.374	GTEx Coexpression,0.4225	NEUROD1
gene_set_query	1187	ZNF837	0.4231	0.374	GTEx Coexpression,0.4231	HMGCL
gene_set_query	1188	ZNF287	0.4232	0.373	ARCHS4 Coexpression,0.4232	GNB1,PAM
gene_set_query	1189	ZNF30	0.4244	0.372	ARCHS4 Coexpression,0.4244	PCMTD2,CD200
gene_set_query	1190	ZSCAN20	0.425	0.372	GTEx Coexpression,0.425	CPSF2
gene_set_query	1191	ZNF830	0.4257	0.371	ARCHS4 Coexpression,0.4257	CD81,GNB1
gene_set_query	1192	ZMAT1	0.4259	0.371	Enrichr Queries,0.4259	CD74,BTG2,CCND2,ANXA1,HOOK1,FOS,CLU,DCLK1,FGFR1
gene_set_query	1193	ZNF200	0.4269	0.37	ARCHS4 Coexpression,0.4269	KCNB1,GNB1
gene_set_query	1194	FLYWCH1	0.4275	0.369	GTEx Coexpression,0.4275	CPSF2
gene_set_query	1195	ZNF595	0.4275	0.369	ARCHS4 Coexpression,0.4275	CD81,GNB1
gene_set_query	1196	ZXDC	0.4281	0.368	GTEx Coexpression,0.4281	GNB1
gene_set_query	1197	SHOX	0.4287	0.368	ARCHS4 Coexpression,0.4287	NEUROD1,PPARA
gene_set_query	1198	LBX1	0.4287	0.368	GTEx Coexpression,0.4287	YBX3
gene_set_query	1199	GMEB2	0.4288	0.368	Enrichr Queries,0.4288	PTPN1,SNN,BTG2,HOOK1,FOS,NFKB1,ICAM1,S100A10,NFE2L2
gene_set_query	1200	TBX19	0.4294	0.367	ARCHS4 Coexpression,0.4294	NFKBIA,CD74
gene_set_query	1201	YBX1	0.4302	0.366	Enrichr Queries,0.4302	LDHB,ANXA1,ANXA2,ANXA5,HSPB1,TSPO,B2M,YBX3,S100A10
gene_set_query	1202	FAM200B	0.4306	0.366	GTEx Coexpression,0.4306	PPP2R2B
gene_set_query	1203	ZBTB6	0.4319	0.365	GTEx Coexpression,0.4319	CPSF2
gene_set_query	1204	TIGD3	0.4323	0.364	Enrichr Queries,0.4323	NFKBIA,BTG2,RSAD2,ACSL1,HOOK1,NRARP,CRIP2,FOS,PTGS2
gene_set_query	1205	ZNF391	0.4337	0.363	ARCHS4 Coexpression,0.4337	ARPC1B,MVP
gene_set_query	1206	ZNF790	0.4338	0.363	Enrichr Queries,0.4338	C3,LGALS3BP,BTG2,HOOK1,FOS,CLU,ICAM1,S100A10,FGFR1
gene_set_query	1207	BCL11B	0.4343	0.362	ARCHS4 Coexpression,0.4343	FOXG1,B2M
gene_set_query	1208	ATMIN	0.4361	0.36	ARCHS4 Coexpression,0.4361	GNB1,B2M
gene_set_query	1209	ZNF90	0.4368	0.36	GTEx Coexpression,0.4368	TRA2B
gene_set_query	1210	CAMTA2	0.438	0.359	Enrichr Queries,0.438	BTG2,SPARC,CCND2,SYNJ1,CD81,HOOK1,CAMK2N1,FOS,FGFR1
gene_set_query	1211	PREB	0.4395	0.357	Enrichr Queries,0.4395	ANXA2,CD81,ACSL1,HOOK1,ARPC1B,ANXA5,HSPB1,B2M,S100A10
gene_set_query	1212	TBX21	0.4402	0.356	Enrichr Queries,0.4402	C3,LGALS3,CD74,CCND2,RSAD2,HOOK1,FOS,PTGS2,ICAM1
gene_set_query	1213	SP6	0.4404	0.356	ARCHS4 Coexpression,0.4404	AADAT,AIF1L
gene_set_query	1214	ZBTB33	0.4406	0.356	GTEx Coexpression,0.4406	CDS1
gene_set_query	1215	PROP1	0.4409	0.356	Enrichr Queries,0.4409	NEUROD1,BTG2,CEBPD,HOOK1,LCN2,FOS,PTGS2,FGFR1
gene_set_query	1216	EN1	0.4416	0.355	Enrichr Queries,0.4416	CCND2,HOOK1,FOXG1,IGFBP2,FOS,PTGS2,DCLK1,FGFR1
gene_set_query	1217	ZBTB44	0.4418	0.355	GTEx Coexpression,0.4418	YBX3
gene_set_query	1218	SOX30	0.443	0.354	Enrichr Queries,0.443	CASZ1,CEBPD,HOOK1,KCNB1,FOXG1,FOS,PTGS2,FGFR1
gene_set_query	1219	ZNF233	0.4435	0.353	ARCHS4 Coexpression,0.4435	KCNB1,GNB1
gene_set_query	1220	ZNF408	0.4443	0.352	GTEx Coexpression,0.4443	TSPO
gene_set_query	1221	ZNF429	0.4447	0.352	ARCHS4 Coexpression,0.4447	KCNB1,GNB1
gene_set_query	1222	DLX4	0.4452	0.351	Enrichr Queries,0.4452	CASZ1,BTG2,CEBPD,HOOK1,IGFBP2,FOS,PTGS2,FGFR1
gene_set_query	1223	PITX3	0.4459	0.351	Enrichr Queries,0.4459	NEUROD1,BTG2,CCND2,HOOK1,FOXG1,FOS,PPARA,FGFR1
gene_set_query	1224	PLAG1	0.4466	0.35	ARCHS4 Coexpression,0.4466	NEUROD1,PPARA
gene_set_query	1225	PROX2	0.4472	0.349	ARCHS4 Coexpression,0.4472	KCNB1,GNB1
gene_set_query	1226	IKZF3	0.4474	0.349	GTEx Coexpression,0.4474	RFX5
gene_set_query	1227	ZNF250	0.4484	0.348	ARCHS4 Coexpression,0.4484	FOXG1,GNB1
gene_set_query	1228	HMX3	0.4487	0.348	GTEx Coexpression,0.4487	RFX5
gene_set_query	1229	ZNF778	0.4493	0.347	GTEx Coexpression,0.4493	CPSF2
gene_set_query	1230	HOXA13	0.4494	0.347	Enrichr Queries,0.4494	BTG2,CCND2,HOOK1,IGFBP2,FOS,PTGS2,ICAM1,FGFR1
gene_set_query	1231	ZNF773	0.4502	0.347	ARCHS4 Coexpression,0.4502	KCNB1,GNB1
gene_set_query	1232	MTERF3	0.4509	0.346	ARCHS4 Coexpression,0.4509	LDHB,GNB1
gene_set_query	1233	SETDB1	0.4512	0.346	Literature ChIP-seq,0.4512	CDS1,C1R,HSPB1,MRPS6,NFKB1,NFKBIA,NPEPPS,ALDH2,DDAH1,TMEM237,NUP62,SERPING1,SFXN1,HES1
gene_set_query	1234	ZNF439	0.4516	0.345	Enrichr Queries,0.4516	BTG2,CCND2,ANXA1,CEBPD,HOOK1,FOS,PTGS2,FGFR1
gene_set_query	1235	ZSCAN26	0.4521	0.345	ARCHS4 Coexpression,0.4521	FOXG1,CD200
gene_set_query	1236	ZNF407	0.4549	0.342	GTEx Coexpression,0.4549	CPSF2
gene_set_query	1237	ZNF124	0.4552	0.342	ARCHS4 Coexpression,0.4552	GNB1,UBE2M
gene_set_query	1238	VENTX	0.4558	0.341	Enrichr Queries,0.4558	IFITM3,SPARC,CEBPD,HOOK1,TIMP1,FOS,ICAM1,FGFR1
gene_set_query	1239	GATAD2A	0.457	0.34	ARCHS4 Coexpression,0.457	GNB1,UBE2M
gene_set_query	1240	ZSCAN5C	0.4574	0.34	GTEx Coexpression,0.4574	SFXN1
gene_set_query	1241	ZNF776	0.4576	0.34	ARCHS4 Coexpression,0.4576	KCNB1,MRPS6
gene_set_query	1242	ZNF662	0.4586	0.339	GTEx Coexpression,0.4586	UBE2M
gene_set_query	1243	ZNF382	0.4587	0.338	Enrichr Queries,0.4587	C3,BTG2,CCND2,HOOK1,CAMK2N1,FOS,CLU,FGFR1
gene_set_query	1244	VSX1	0.4592	0.338	GTEx Coexpression,0.4592	NEUROD1
gene_set_query	1245	CTCFL	0.4601	0.337	Enrichr Queries,0.4601	BTG2,ANXA1,ANXA2,HOOK1,IGFBP2,FOS,PPARA,FGFR1
gene_set_query	1246	ZNF347	0.4605	0.337	GTEx Coexpression,0.4605	FGFR1
gene_set_query	1247	ZBTB12	0.4619	0.335	ARCHS4 Coexpression,0.4619	GNB1,UBE2M
gene_set_query	1248	CDX4	0.4625	0.335	ARCHS4 Coexpression,0.4625	IFITM3,LDHB
gene_set_query	1249	ZNF556	0.463	0.334	Enrichr Queries,0.463	C3,BTG2,CCND2,CAMK2N1,KCNB1,IGFBP2,FOS,FGFR1
gene_set_query	1250	ZSCAN25	0.463	0.334	GTEx Coexpression,0.463	PPP2R2B
gene_set_query	1251	RFX3	0.4648	0.333	GTEx Coexpression,0.4648	SYNJ1
gene_set_query	1252	GCM2	0.465	0.333	ARCHS4 Coexpression,0.465	CFB,CD200
gene_set_query	1253	YBX3	0.4656	0.332	ARCHS4 Coexpression,0.4656	FXYD1,UBE2M
gene_set_query	1254	CEBPZ	0.4661	0.332	ENCODE ChIP-seq,0.4661	PCMTD2,C1S,HOOK1,HMGCS2,DCAF7,HK2,NFE2L2
gene_set_query	1255	ZNF609	0.4662	0.331	ARCHS4 Coexpression,0.4662	ABCC1,GNB1
gene_set_query	1256	ZSCAN30	0.4667	0.331	GTEx Coexpression,0.4667	PCMTD2
gene_set_query	1257	ZNF598	0.468	0.33	GTEx Coexpression,0.468	CASZ1
gene_set_query	1258	LHX5	0.4692	0.329	GTEx Coexpression,0.4692	NEUROD1
gene_set_query	1259	ZNF652	0.4695	0.328	Literature ChIP-seq,0.4695	HSPB1,CRIP2
gene_set_query	1260	ZNF669	0.4698	0.328	GTEx Coexpression,0.4698	NFKB1
gene_set_query	1261	BARHL2	0.4704	0.328	GTEx Coexpression,0.4704	NEUROD1
gene_set_query	1262	ZNF629	0.4708	0.327	Enrichr Queries,0.4708	LGALS3BP,BTG2,CCND2,HOOK1,HSPB1,FOS,CLU,FGFR1
gene_set_query	1263	THAP1	0.4715	0.327	Enrichr Queries,0.4715	PTPN1,BTG2,CEBPD,HOOK1,FOS,PTGS2,NFKB1,NFE2L2
gene_set_query	1264	ZNF813	0.4717	0.326	GTEx Coexpression,0.4717	NFKB1
gene_set_query	1265	PRDM12	0.4723	0.326	GTEx Coexpression,0.4723	SYNJ1
gene_set_query	1266	NHLH1	0.473	0.325	ARCHS4 Coexpression,0.473	SNN,CNGB1
gene_set_query	1267	GATAD2B	0.4742	0.324	GTEx Coexpression,0.4742	AGTPBP1
gene_set_query	1268	ZNF414	0.4742	0.324	ARCHS4 Coexpression,0.4742	NEUROD1,PPARA
gene_set_query	1269	ZNF143	0.4746	0.324	ENCODE ChIP-seq,0.4746	PFKFB2,SPARC,C1S,AADAT,LIG4,PTGS2,CLU,DCAF7,DCLK1,NFKBIA,CCND2,HES1,SLC29A1,FGFR1
gene_set_query	1270	SRCAP	0.4748	0.323	ARCHS4 Coexpression,0.4748	INO80E,ABCC1
gene_set_query	1271	ZNF417	0.476	0.322	ARCHS4 Coexpression,0.476	GNB1,UBE2M
gene_set_query	1272	ZNF160	0.4767	0.322	ARCHS4 Coexpression,0.4767	GNB1,UBE2M
gene_set_query	1273	ZNF273	0.4767	0.322	GTEx Coexpression,0.4767	CASZ1
gene_set_query	1274	ZNF626	0.4779	0.321	ARCHS4 Coexpression,0.4779	GNB1,UBE2M
gene_set_query	1275	ZNF146	0.4779	0.321	Enrichr Queries,0.4779	LDHB,ANXA1,HOOK1,TRA2B,HSPB1,FOS,B2M,NFE2L2
gene_set_query	1276	ASCL5	0.4798	0.319	GTEx Coexpression,0.4798	SEL1L
gene_set_query	1277	ASH1L	0.4804	0.318	GTEx Coexpression,0.4804	ARPC1B
gene_set_query	1278	ZXDA	0.4822	0.317	Enrichr Queries,0.4822	FZD1,CCND2,ANXA1,CEBPD,HOOK1,FOS,PTGS2,FGFR1
gene_set_query	1279	ZNF157	0.4835	0.316	GTEx Coexpression,0.4835	NEUROD1
gene_set_query	1280	ZNF566	0.4841	0.315	GTEx Coexpression,0.4841	NEUROD1
gene_set_query	1281	HSFX1	0.4854	0.314	GTEx Coexpression,0.4854	FXYD1
gene_set_query	1282	PRDM4	0.4866	0.313	GTEx Coexpression,0.4866	ANXA2
gene_set_query	1283	SMYD3	0.4872	0.312	GTEx Coexpression,0.4872	SYNJ1
gene_set_query	1284	ZNF821	0.4877	0.312	ARCHS4 Coexpression,0.4877	PPP2R2B,CD200
gene_set_query	1285	ZBTB25	0.4879	0.312	Enrichr Queries,0.4879	NFKBIA,BTG2,CCND2,CEBPD,HOOK1,HSPB1,FOS,PTGS2
gene_set_query	1286	ZNF7	0.4886	0.311	Enrichr Queries,0.4886	IFITM3,NFKBIA,LGALS3BP,BTG2,HOOK1,HSPB1,FOS,FGFR1
gene_set_query	1287	ZNF846	0.4893	0.31	Enrichr Queries,0.4893	LGALS3,BTG2,HOOK1,CAMK2N1,TIMP1,FOS,CLU,ICAM1
gene_set_query	1288	ZNF850	0.4897	0.31	GTEx Coexpression,0.4897	NFKB1
gene_set_query	1289	ZNF668	0.4902	0.31	ARCHS4 Coexpression,0.4902	NRARP,UBE2M
gene_set_query	1290	HOXD13	0.4914	0.309	ARCHS4 Coexpression,0.4914	INO80E,UBE2M
gene_set_query	1291	ZFP91	0.4932	0.307	ARCHS4 Coexpression,0.4932	ABCC1,GNB1
gene_set_query	1292	SOHLH2	0.4936	0.307	Enrichr Queries,0.4936	HOOK1,IGFBP2,ATP1A2,FOS,PTGS2,CLU,DCLK1,FGFR1
gene_set_query	1293	ZBTB45	0.4943	0.306	Enrichr Queries,0.4943	IFITM3,NFKBIA,HOOK1,IGFBP2,HSPB1,FOS,SLC29A1,FGFR1
gene_set_query	1294	HOXA11	0.495	0.305	Enrichr Queries,0.495	CCND2,ANXA1,CEBPD,IGFBP2,FOS,PTGS2,ICAM1,FGFR1
gene_set_query	1295	NFX1	0.4953	0.305	GTEx Coexpression,0.4953	CASZ1
gene_set_query	1296	NFYA	0.4957	0.305	Enrichr Queries,0.4957	BTG2,CCND2,CEBPD,HOOK1,FOS,NFKB1,NFE2L2,FGFR1
gene_set_query	1297	ZNF304	0.496	0.305	GTEx Coexpression,0.496	NEUROD1
gene_set_query	1298	IRX4	0.4966	0.304	GTEx Coexpression,0.4966	CASZ1
gene_set_query	1299	PBX2	0.4983	0.303	ReMap ChIP-seq,0.4983	C3,BTG2,NUP62,HSPB1,NRARP,HES1,FOS,SLC29A1,ICAM1,UBE2M
gene_set_query	1300	NHLH2	0.4984	0.302	GTEx Coexpression,0.4984	NEUROD1
gene_set_query	1301	GBX1	0.4988	0.302	ARCHS4 Coexpression,0.4988	FXYD1,YBX3
gene_set_query	1302	ZNF671	0.5	0.301	Enrichr Queries,0.5	C3,BTG2,CCND2,ANXA1,RSAD2,FOS,ICAM1,FGFR1
gene_set_query	1303	FOXI3	0.5003	0.301	GTEx Coexpression,0.5003	CASZ1
gene_set_query	1304	TFAP2E	0.5009	0.3	GTEx Coexpression,0.5009	NEUROD1
gene_set_query	1305	GTF2I	0.5018	0.299	ARCHS4 Coexpression,0.5018	GNB1,DCAF7
gene_set_query	1306	ZNF582	0.5036	0.298	Enrichr Queries,0.5036	SPARC,CCND2,ANXA1,HOOK1,FOS,PTGS2,ICAM1,FGFR1
gene_set_query	1307	ZNF302	0.504	0.298	GTEx Coexpression,0.504	TSPO
gene_set_query	1308	SNAPC2	0.5049	0.297	ARCHS4 Coexpression,0.5049	TSPO,UBE2M
gene_set_query	1309	MYT1	0.5053	0.296	GTEx Coexpression,0.5053	NEUROD1
gene_set_query	1310	ZNF620	0.5065	0.295	GTEx Coexpression,0.5065	RFX5
gene_set_query	1311	ZNF132	0.5078	0.294	Enrichr Queries,0.5078	CCND2,RSAD2,ALDH2,HOOK1,FOS,PPARA,PTGS2,FGFR1
gene_set_query	1312	ZNF764	0.5084	0.294	GTEx Coexpression,0.5084	PPP2R2B
gene_set_query	1313	BORCS8MEF2B	0.5086	0.294	ARCHS4 Coexpression,0.5086	INO80E,TSPO
gene_set_query	1314	ZNF681	0.509	0.293	GTEx Coexpression,0.509	NEUROD1
gene_set_query	1315	CASZ1	0.5098	0.293	ARCHS4 Coexpression,0.5098	CDS1,GRK1
gene_set_query	1316	THYN1	0.5109	0.292	GTEx Coexpression,0.5109	PPP2R2B
gene_set_query	1317	RHOXF1	0.5114	0.291	Enrichr Queries,0.5114	P2RY12,RSAD2,MAOB,HOOK1,KCNB1,FOS,CXCL13,PTGS2
gene_set_query	1318	ZNF226	0.5121	0.291	Enrichr Queries,0.5121	C3,LGALS3,BTG2,ANXA1,HOOK1,TIMP1,FOS,CLU
gene_set_query	1319	ARID3B	0.5123	0.29	ARCHS4 Coexpression,0.5123	LGALS3BP,FGFR1
gene_set_query	1320	SCRT1	0.5128	0.29	Enrichr Queries,0.5128	NEUROD1,PCSK2,CASZ1,HOOK1,CAMK2N1,KCNB1,FOS,DCLK1
gene_set_query	1321	ZNF319	0.5142	0.289	Enrichr Queries,0.5142	NFKBIA,CASZ1,BTG2,CCND2,CEBPD,HOOK1,FOS,FGFR1
gene_set_query	1322	ZNF212	0.5157	0.288	Enrichr Queries,0.5157	NFKBIA,BTG2,SPARC,ANXA1,HOOK1,HSPB1,FOS,FGFR1
gene_set_query	1323	OLIG3	0.516	0.287	ARCHS4 Coexpression,0.516	SNN,FGFR1
gene_set_query	1324	ZNF699	0.5166	0.287	ARCHS4 Coexpression,0.5166	GNB1,B2M
gene_set_query	1325	ZNF781	0.5171	0.286	GTEx Coexpression,0.5171	NEUROD1
gene_set_query	1326	FOXL2	0.5178	0.286	Enrichr Queries,0.5178	CCND2,HOOK1,FOXG1,IGFBP2,FOS,CLU,FGFR1
gene_set_query	1327	ZNF292	0.5178	0.286	ARCHS4 Coexpression,0.5178	FOXG1,UBE2M
gene_set_query	1328	ZNF786	0.5185	0.285	Enrichr Queries,0.5185	NFKBIA,BTG2,CEBPD,HOOK1,HSPB1,FOS,ICAM1
gene_set_query	1329	ZNF831	0.5199	0.284	Enrichr Queries,0.5199	CCND2,HOOK1,FOS,PTGS2,ICAM1,S100A10,FGFR1
gene_set_query	1330	ZNF441	0.5215	0.283	ARCHS4 Coexpression,0.5215	PCSK2,TTR
gene_set_query	1331	ZNF493	0.5227	0.282	GTEx Coexpression,0.5227	NEUROD1
gene_set_query	1332	ZNF732	0.5246	0.28	GTEx Coexpression,0.5246	NEUROD1
gene_set_query	1333	DMRT1	0.5249	0.28	Enrichr Queries,0.5249	NEUROD1,HOOK1,FOXG1,IGFBP2,HSPB1,FOS,PTGS2
gene_set_query	1334	ZNF579	0.5256	0.279	Enrichr Queries,0.5256	LGALS3BP,CEBPD,HOOK1,HSPB1,TSPO,TIMP1,FOS
gene_set_query	1335	BHLHA15	0.5258	0.279	GTEx Coexpression,0.5258	SEL1L
gene_set_query	1336	TMF1	0.5276	0.278	ARCHS4 Coexpression,0.5276	INO80E,UBE2M
gene_set_query	1337	ZNF730	0.5277	0.278	GTEx Coexpression,0.5277	NUP62
gene_set_query	1338	ZNF641	0.5292	0.276	Enrichr Queries,0.5292	BTG2,CCND2,ANXA2,HOOK1,FOS,PTGS2,S100A10
gene_set_query	1339	FOXE3	0.5301	0.276	ARCHS4 Coexpression,0.5301	LDHB,UBE2M
gene_set_query	1340	TET2	0.5302	0.276	GTEx Coexpression,0.5302	TSPO
gene_set_query	1341	CREBZF	0.5308	0.275	GTEx Coexpression,0.5308	UBE2M
gene_set_query	1342	TBX22	0.5313	0.275	Enrichr Queries,0.5313	RSAD2,HOOK1,FOXG1,FOS,CXCL13,PTGS2,FGFR1
gene_set_query	1343	TBPL2	0.5314	0.275	GTEx Coexpression,0.5314	LGALS3
gene_set_query	1344	MIXL1	0.5321	0.274	Enrichr Queries,0.5321	BTG2,CCND2,HOOK1,IGFBP2,FOS,PTGS2,FGFR1
gene_set_query	1345	ZFPM2	0.5349	0.272	Enrichr Queries,0.5349	SPARC,CCND2,FOS,PTGS2,CLU,DCLK1,FGFR1
gene_set_query	1346	DNTTIP1	0.5369	0.27	ARCHS4 Coexpression,0.5369	TSPO,S100A10
gene_set_query	1347	AHRR	0.5381	0.269	ARCHS4 Coexpression,0.5381	ABCC1,ICAM1
gene_set_query	1348	ZNF16	0.5389	0.268	GTEx Coexpression,0.5389	CASZ1
gene_set_query	1349	ZNF564	0.5399	0.268	ARCHS4 Coexpression,0.5399	GNB1,UBE2M
gene_set_query	1350	KLF17	0.542	0.266	Enrichr Queries,0.542	C3,RSAD2,CEBPD,HOOK1,FOS,PTGS2,FGFR1
gene_set_query	1351	BACH2	0.5421	0.266	ReMap ChIP-seq,0.5421	C3,SNN,BTG2,ARPC1B,LIG4,NRARP,FMOD,MCHR1,ICAM1
gene_set_query	1352	ZNF491	0.5436	0.265	ARCHS4 Coexpression,0.5436	LGALS3,FOXG1
gene_set_query	1353	ZNF628	0.5442	0.264	ARCHS4 Coexpression,0.5442	NRARP,UBE2M
gene_set_query	1354	E2F2	0.5445	0.264	GTEx Coexpression,0.5445	TSPO
gene_set_query	1355	KMT2A	0.5455	0.263	ARCHS4 Coexpression,0.5455	KCNB1,TSPO
gene_set_query	1356	ZNF787	0.5467	0.262	ARCHS4 Coexpression,0.5467	INO80E,UBE2M
gene_set_query	1357	ZNF66	0.547	0.262	GTEx Coexpression,0.547	NFKB1
gene_set_query	1358	ZFP2	0.5477	0.261	Enrichr Queries,0.5477	BTG2,HOOK1,MGST1,FOS,DCLK1,AIF1L,FGFR1
gene_set_query	1359	E2F3	0.5491	0.26	Enrichr Queries,0.5491	NFKBIA,BTG2,CCND2,HOOK1,FOS,NFKB1,NFE2L2
gene_set_query	1360	MYSM1	0.5501	0.26	GTEx Coexpression,0.5501	UBE2M
gene_set_query	1361	NR2C2	0.5507	0.259	GTEx Coexpression,0.5507	YBX3
gene_set_query	1362	ZNF224	0.5513	0.259	GTEx Coexpression,0.5513	NFKB1
gene_set_query	1363	LHX4	0.5534	0.257	Enrichr Queries,0.5534	NEUROD1,CASZ1,BTG2,HOOK1,CAMK2N1,FOS,FGFR1
gene_set_query	1364	THAP10	0.5553	0.255	ARCHS4 Coexpression,0.5553	TMEM237,B2M
gene_set_query	1365	ZNF646	0.5563	0.255	Enrichr Queries,0.5563	LGALS3,PTPN1,CASZ1,BTG2,CEBPD,MVP,FOS
gene_set_query	1366	EEA1	0.5569	0.254	GTEx Coexpression,0.5569	ANXA2
gene_set_query	1367	ZNF783	0.557	0.254	Enrichr Queries,0.557	CCND2,ANXA1,CEBPD,HOOK1,FOS,ICAM1,FGFR1
gene_set_query	1368	HMX2	0.5571	0.254	ARCHS4 Coexpression,0.5571	TRA2B,NUP62
gene_set_query	1369	ZNF596	0.5576	0.254	GTEx Coexpression,0.5576	NEUROD1
gene_set_query	1370	ZNF563	0.5577	0.254	Enrichr Queries,0.5577	LGALS3BP,BTG2,CEBPD,HOOK1,FOS,CLU,FGFR1
gene_set_query	1371	THAP4	0.5584	0.253	Enrichr Queries,0.5584	NFKBIA,LGALS3BP,ANXA2,HOOK1,MGST1,HSPB1,TSPO
gene_set_query	1372	THAP3	0.5591	0.253	Enrichr Queries,0.5591	HMGCL,BTG2,HOOK1,HSPB1,CRIP2,FOS,FGFR1
gene_set_query	1373	BHLHE23	0.5594	0.252	GTEx Coexpression,0.5594	NUP62
gene_set_query	1374	MYCL	0.56	0.252	GTEx Coexpression,0.56	CASZ1
gene_set_query	1375	SP2	0.5605	0.251	Enrichr Queries,0.5605	NFKBIA,PTPN1,BTG2,HOOK1,FOS,NFKB1,NFE2L2
gene_set_query	1376	FOXJ3	0.5619	0.25	GTEx Coexpression,0.5619	YBX3
gene_set_query	1377	ZNF540	0.5627	0.25	ARCHS4 Coexpression,0.5627	KCNB1,PPP2R2B
gene_set_query	1378	NAIF1	0.5639	0.249	ARCHS4 Coexpression,0.5639	LGALS3,SAG
gene_set_query	1379	ZNF471	0.5669	0.246	GTEx Coexpression,0.5669	PCMTD2
gene_set_query	1380	SNAPC4	0.567	0.246	ARCHS4 Coexpression,0.567	INO80E,UBE2M
gene_set_query	1381	ZC3H8	0.5681	0.246	GTEx Coexpression,0.5681	SERPING1
gene_set_query	1382	ZNF572	0.5682	0.245	ARCHS4 Coexpression,0.5682	INO80E,TRA2B
gene_set_query	1383	ZNF530	0.57	0.244	ARCHS4 Coexpression,0.57	GNB1
gene_set_query	1384	ZNF619	0.5706	0.244	GTEx Coexpression,0.5706	CPSF2
gene_set_query	1385	ZNF805	0.5719	0.243	GTEx Coexpression,0.5719	CPSF2
gene_set_query	1386	RBAK	0.5725	0.242	ARCHS4 Coexpression,0.5725	TRA2B
gene_set_query	1387	ZNF526	0.5743	0.241	ARCHS4 Coexpression,0.5743	GNB1
gene_set_query	1388	ZNF98	0.5744	0.241	GTEx Coexpression,0.5744	SEL1L
gene_set_query	1389	ZNF682	0.5756	0.24	ARCHS4 Coexpression,0.5756	GNB1
gene_set_query	1390	HIC2	0.5762	0.239	Enrichr Queries,0.5762	NFKBIA,SNN,BTG2,CCND2,HOOK1,FOS,FGFR1
gene_set_query	1391	ZNF214	0.5768	0.239	ARCHS4 Coexpression,0.5768	FOXG1
gene_set_query	1392	ZNF284	0.5774	0.239	ARCHS4 Coexpression,0.5774	GNB1
gene_set_query	1393	PTF1A	0.5775	0.238	GTEx Coexpression,0.5775	SEL1L
gene_set_query	1394	ZNF425	0.5776	0.238	Enrichr Queries,0.5776	HMGCL,BTG2,RSAD2,HOOK1,FOS,ICAM1,FGFR1
gene_set_query	1395	ZNF547	0.5781	0.238	GTEx Coexpression,0.5781	NEUROD1
gene_set_query	1396	GMEB1	0.5783	0.238	Enrichr Queries,0.5783	BTG2,HOOK1,GNB1,FOS,NFKB1,NFE2L2,FGFR1
gene_set_query	1397	TFAP4	0.5791	0.237	ReMap ChIP-seq,0.5791	C3,LGALS3BP,MVP,HSPB1,HES1,SLC29A1,HK2,ICAM1,UBE2M
gene_set_query	1398	ANKZF1	0.5799	0.237	ARCHS4 Coexpression,0.5799	ANXA5
gene_set_query	1399	ZFHX2	0.5805	0.236	Enrichr Queries,0.5805	CASZ1,BTG2,CCND2,HOOK1,HSPB1,FOS,FGFR1
gene_set_query	1400	POU2AF1	0.5812	0.236	GTEx Coexpression,0.5812	RFX5
gene_set_query	1401	ZNF713	0.5818	0.235	GTEx Coexpression,0.5818	NAP1L4
gene_set_query	1402	ZNF793	0.5823	0.235	ARCHS4 Coexpression,0.5823	KCNB1
gene_set_query	1403	ZBTB39	0.5825	0.235	GTEx Coexpression,0.5825	NUP62
gene_set_query	1404	SKOR1	0.5843	0.233	GTEx Coexpression,0.5843	NEUROD1
gene_set_query	1405	ZNF383	0.5848	0.233	Enrichr Queries,0.5848	NFKBIA,BTG2,CEBPD,HOOK1,CAMK2N1,TIMP1,FOS
gene_set_query	1406	ZNF77	0.5848	0.233	ARCHS4 Coexpression,0.5848	GNB1
gene_set_query	1407	ZNF554	0.5855	0.232	Enrichr Queries,0.5855	C3,BTG2,HOOK1,FOS,PPARA,CLU,FGFR1
gene_set_query	1408	ZNF501	0.586	0.232	ARCHS4 Coexpression,0.586	SFXN1
gene_set_query	1409	ADNP2	0.5862	0.232	Enrichr Queries,0.5862	NFKBIA,BTG2,CCND2,HOOK1,FOS,NFKB1,NFE2L2
gene_set_query	1410	ZNF570	0.5866	0.232	ARCHS4 Coexpression,0.5866	GNB1
gene_set_query	1411	ZFP64	0.5885	0.23	ARCHS4 Coexpression,0.5885	GNB1
gene_set_query	1412	THAP9	0.5897	0.229	ARCHS4 Coexpression,0.5897	GNB1
gene_set_query	1413	ZNF844	0.5912	0.228	GTEx Coexpression,0.5912	PCMTD2
gene_set_query	1414	ZNF763	0.5912	0.228	Enrichr Queries,0.5912	BTG2,CEBPD,HOOK1,FOS,PTGS2,ICAM1,FGFR1
gene_set_query	1415	ZNF99	0.5921	0.228	ARCHS4 Coexpression,0.5921	GNB1
gene_set_query	1416	ZNF774	0.5928	0.227	ARCHS4 Coexpression,0.5928	KCNB1
gene_set_query	1417	ZNF70	0.5934	0.227	ARCHS4 Coexpression,0.5934	PPARA
gene_set_query	1418	ZIC4	0.5937	0.226	GTEx Coexpression,0.5937	NEUROD1
gene_set_query	1419	MECP2	0.5946	0.226	ARCHS4 Coexpression,0.5946	GNB1
gene_set_query	1420	CIC	0.5958	0.225	ARCHS4 Coexpression,0.5958	GNB1
gene_set_query	1421	ZNF257	0.5962	0.225	Enrichr Queries,0.5962	ANXA1,RSAD2,HOOK1,PPP2R2B,FOS,PTGS2,FGFR1
gene_set_query	1422	ZNF788P	0.5968	0.224	GTEx Coexpression,0.5968	NEUROD1
gene_set_query	1423	MEF2D	0.5969	0.224	Enrichr Queries,0.5969	NFKBIA,BTG2,CCND2,HOOK1,HSPB1,FOS,FGFR1
gene_set_query	1424	PURB	0.5974	0.224	GTEx Coexpression,0.5974	NEUROD1
gene_set_query	1425	BARHL1	0.5977	0.224	ARCHS4 Coexpression,0.5977	GNB1
gene_set_query	1426	ZNF333	0.598	0.223	GTEx Coexpression,0.598	FGFR1
gene_set_query	1427	ZNF221	0.5995	0.222	ARCHS4 Coexpression,0.5995	GNB1
gene_set_query	1428	ZNF81	0.6001	0.222	ARCHS4 Coexpression,0.6001	CD81
gene_set_query	1429	L3MBTL4	0.6007	0.221	ARCHS4 Coexpression,0.6007	HES1
gene_set_query	1430	ZNF623	0.6011	0.221	Enrichr Queries,0.6011	C3,NFKBIA,BTG2,HOOK1,HSPB1,FOS,FGFR1
gene_set_query	1431	ZNF85	0.6014	0.221	ARCHS4 Coexpression,0.6014	GNB1
gene_set_query	1432	ZBED5	0.6017	0.221	GTEx Coexpression,0.6017	UBE2M
gene_set_query	1433	ASCL4	0.6024	0.22	GTEx Coexpression,0.6024	CASZ1
gene_set_query	1434	THAP8	0.6026	0.22	Enrichr Queries,0.6026	NFKBIA,BTG2,HOOK1,HSPB1,CRIP2,FOS,FGFR1
gene_set_query	1435	JRKL	0.6033	0.219	Enrichr Queries,0.6033	PCMTD2,BTG2,ANXA1,HOOK1,LIG4,FOS,PTGS2
gene_set_query	1436	FOXK1	0.6047	0.218	Enrichr Queries,0.6047	CASZ1,BTG2,CCND2,ANXA2,HOOK1,HSPB1,FOS
gene_set_query	1437	ZNF875	0.6054	0.218	Enrichr Queries,0.6054	LGALS3,CASZ1,CCND2,DDAH1,HOOK1,CRIP2,FOS
gene_set_query	1438	ZNF492	0.6057	0.218	ARCHS4 Coexpression,0.6057	GNB1
gene_set_query	1439	ZNF584	0.6061	0.217	Enrichr Queries,0.6061	BTG2,ANXA2,CEBPD,HOOK1,FOS,NFKB1,FGFR1
gene_set_query	1440	ZNF500	0.6063	0.217	ARCHS4 Coexpression,0.6063	GNB1
gene_set_query	1441	ZNF367	0.6069	0.217	ARCHS4 Coexpression,0.6069	SNN
gene_set_query	1442	ZNF490	0.6073	0.217	GTEx Coexpression,0.6073	ARPC1B
gene_set_query	1443	ZNF829	0.6087	0.216	ARCHS4 Coexpression,0.6087	GNB1
gene_set_query	1444	ZNF696	0.609	0.215	Enrichr Queries,0.609	CASZ1,BTG2,CCND2,CEBPD,HOOK1,FOS,FGFR1
gene_set_query	1445	ZFP41	0.6097	0.215	Enrichr Queries,0.6097	BTG2,CCND2,HOOK1,NRARP,FOS,SLC29A1,FGFR1
gene_set_query	1446	PRDM13	0.6117	0.213	GTEx Coexpression,0.6117	NUP62
gene_set_query	1447	ZNF683	0.6125	0.213	Enrichr Queries,0.6125	LGALS3,CD74,RSAD2,HOOK1,PPP2R2B,FOS
gene_set_query	1448	PAX1	0.6132	0.212	Enrichr Queries,0.6132	NEUROD1,CASZ1,FOXG1,IGFBP2,FOS,FGFR1
gene_set_query	1449	TET3	0.6136	0.212	GTEx Coexpression,0.6136	CASZ1
gene_set_query	1450	ARHGAP35	0.6136	0.212	ARCHS4 Coexpression,0.6136	GNB1
gene_set_query	1451	FOXD4L6	0.6149	0.211	ARCHS4 Coexpression,0.6149	P2RY12
gene_set_query	1452	ZNF519	0.6155	0.211	ARCHS4 Coexpression,0.6155	KCNB1
gene_set_query	1453	ZNF766	0.6162	0.21	ReMap ChIP-seq,0.6162	PFKFB2,LGALS3BP,HMGCL,BTG2,ANXA2,FMOD
gene_set_query	1454	HELT	0.6179	0.209	GTEx Coexpression,0.6179	CASZ1
gene_set_query	1455	ZBTB49	0.6179	0.209	ARCHS4 Coexpression,0.6179	B2M
gene_set_query	1456	DNMT1	0.6185	0.209	GTEx Coexpression,0.6185	NUP62
gene_set_query	1457	NEUROG1	0.6197	0.208	Enrichr Queries,0.6197	NEUROD1,CCND2,FOXG1,IGFBP2,FOS,FGFR1
gene_set_query	1458	TIGD1	0.6198	0.208	ARCHS4 Coexpression,0.6198	KCNB1
gene_set_query	1459	DUX4	0.6229	0.206	ReMap ChIP-seq,0.6229	P2RY12,INO80E,SYNJ1,PPP2R2B,ANXA5,CXCL13,PLPP1,NFE2L2
gene_set_query	1460	FOXR1	0.6232	0.205	Enrichr Queries,0.6232	PTPN1,HMGCS2,FOS,NFKB1,ICAM1,S100A10
gene_set_query	1461	EVX2	0.6235	0.205	ARCHS4 Coexpression,0.6235	NRARP
gene_set_query	1462	ZNF461	0.6235	0.205	GTEx Coexpression,0.6235	NEUROD1
gene_set_query	1463	ZNF470	0.6247	0.204	ARCHS4 Coexpression,0.6247	KCNB1
gene_set_query	1464	ZNF735	0.6253	0.204	ARCHS4 Coexpression,0.6253	COX4I2
gene_set_query	1465	ZNF474	0.6254	0.204	Enrichr Queries,0.6254	C3,CEBPD,HOOK1,FOS,PTGS2,FGFR1
gene_set_query	1466	ZNF234	0.626	0.203	GTEx Coexpression,0.626	PPP2R2B
gene_set_query	1467	BRF2	0.6263	0.203	ReMap ChIP-seq,0.6263	CDS1,GRK1,NFKBIA,RBP4,INO80E,TMEM237,GNB1,PDLIM4
gene_set_query	1468	ZNF709	0.6314	0.2	ARCHS4 Coexpression,0.6314	GNB1
gene_set_query	1469	ZNF445	0.6333	0.198	ARCHS4 Coexpression,0.6333	KCNB1
gene_set_query	1470	ZNF529	0.6345	0.198	ARCHS4 Coexpression,0.6345	KCNB1
gene_set_query	1471	ZBTB37	0.6364	0.196	ARCHS4 Coexpression,0.6364	KCNB1
gene_set_query	1472	THAP12	0.6366	0.196	GTEx Coexpression,0.6366	SEL1L
gene_set_query	1473	ZNF232	0.6372	0.196	GTEx Coexpression,0.6372	YBX3
gene_set_query	1474	NOBOX	0.6375	0.196	Enrichr Queries,0.6375	LGALS3,CEBPD,FOXG1,FOS,CXCL13,FGFR1
gene_set_query	1475	GATA5	0.6382	0.195	ARCHS4 Coexpression,0.6382	HMGCS2
gene_set_query	1476	DMRTC2	0.6389	0.195	Enrichr Queries,0.6389	NEUROD1,HOOK1,FOXG1,LCN2,FOS,PTGS2
gene_set_query	1477	TLX3	0.6391	0.194	GTEx Coexpression,0.6391	NEUROD1
gene_set_query	1478	KDM2A	0.6422	0.192	GTEx Coexpression,0.6422
gene_set_query	1479	CARF	0.6425	0.192	ARCHS4 Coexpression,0.6425	KCNB1
gene_set_query	1480	ZKSCAN5	0.6439	0.191	Enrichr Queries,0.6439	BTG2,ACSL1,HOOK1,FOS,NFE2L2,FGFR1
gene_set_query	1481	ZNF583	0.6446	0.191	Enrichr Queries,0.6446	BTG2,CCND2,ANXA1,HOOK1,FOS,FGFR1
gene_set_query	1482	ANHX	0.6459	0.19	GTEx Coexpression,0.6459
gene_set_query	1483	NRF1	0.6467	0.189	Enrichr Queries,0.6467	BTG2,HOOK1,FOS,NFKB1,NFE2L2,FGFR1
gene_set_query	1484	PRDM15	0.6472	0.189	GTEx Coexpression,0.6472
gene_set_query	1485	LMX1A	0.6474	0.189	Enrichr Queries,0.6474	NEUROD1,CASZ1,HOOK1,PPP2R2B,FOXG1,FOS
gene_set_query	1486	MYBL1	0.6524	0.185	Enrichr Queries,0.6524	BTG2,CCND2,ANXA1,HOOK1,FOS,PTGS2
gene_set_query	1487	SAFB2	0.6529	0.185	ARCHS4 Coexpression,0.6529	INO80E
gene_set_query	1488	ZSCAN5A	0.6548	0.184	ARCHS4 Coexpression,0.6548	GNB1
gene_set_query	1489	HSF5	0.6553	0.184	Enrichr Queries,0.6553	BTG2,RSAD2,HOOK1,FOS,PTGS2,ICAM1
gene_set_query	1490	ZNF891	0.656	0.183	ARCHS4 Coexpression,0.656	KCNB1
gene_set_query	1491	ZNF587	0.6572	0.182	ARCHS4 Coexpression,0.6572	KCNB1
gene_set_query	1492	ZNF430	0.6579	0.182	ARCHS4 Coexpression,0.6579	GNB1
gene_set_query	1493	TPRX1	0.6581	0.182	Enrichr Queries,0.6581	C3,CD74,CCND2,FOS,GFAP,FGFR1
gene_set_query	1494	ZSCAN22	0.6597	0.181	ARCHS4 Coexpression,0.6597	GNB1
gene_set_query	1495	ZNF835	0.6603	0.18	Enrichr Queries,0.6603	HOOK1,PPP2R2B,FOS,DCLK1,CD200,FGFR1
gene_set_query	1496	ZNF215	0.6609	0.18	ARCHS4 Coexpression,0.6609	GNB1
gene_set_query	1497	ZNF487	0.661	0.18	Enrichr Queries,0.661	BTG2,HOOK1,HSPB1,FOS,PTGS2,ICAM1
gene_set_query	1498	ZNF785	0.6621	0.179	GTEx Coexpression,0.6621
gene_set_query	1499	ZNF568	0.6627	0.179	GTEx Coexpression,0.6627
gene_set_query	1500	KMT2B	0.6628	0.179	ARCHS4 Coexpression,0.6628	INO80E
gene_set_query	1501	ZNF510	0.6633	0.178	GTEx Coexpression,0.6633
gene_set_query	1502	ZNF546	0.6665	0.176	ARCHS4 Coexpression,0.6665	PPARA
gene_set_query	1503	PHF21A	0.6702	0.174	GTEx Coexpression,0.6702
gene_set_query	1504	ZNF843	0.6702	0.174	Enrichr Queries,0.6702	C3,RSAD2,FOS,ICAM1,GFAP,FGFR1
gene_set_query	1505	ZNF397	0.6708	0.173	ARCHS4 Coexpression,0.6708	PPARA
gene_set_query	1506	ZNF396	0.6717	0.173	Enrichr Queries,0.6717	BTG2,RSAD2,CEBPD,HOOK1,FOS,FGFR1
gene_set_query	1507	L3MBTL1	0.672	0.173	ARCHS4 Coexpression,0.672	KCNB1
gene_set_query	1508	CENPA	0.6721	0.173	GTEx Coexpression,0.6721
gene_set_query	1509	ZNF268	0.6738	0.171	ARCHS4 Coexpression,0.6738	PPARA
gene_set_query	1510	PRDM9	0.6744	0.171	ARCHS4 Coexpression,0.6744	SFXN1
gene_set_query	1511	ZNF507	0.6757	0.17	ARCHS4 Coexpression,0.6757	TRA2B
gene_set_query	1512	ZBTB8B	0.6763	0.17	ARCHS4 Coexpression,0.6763	KCNB1
gene_set_query	1513	CENPS	0.6777	0.169	GTEx Coexpression,0.6777
gene_set_query	1514	ZNF324B	0.6783	0.169	GTEx Coexpression,0.6783
gene_set_query	1515	ZSCAN5B	0.6787	0.168	ARCHS4 Coexpression,0.6787	COX4I2
gene_set_query	1516	ZNF398	0.6789	0.168	GTEx Coexpression,0.6789
gene_set_query	1517	USF3	0.6794	0.168	ARCHS4 Coexpression,0.6794	KCNB1
gene_set_query	1518	POU4F2	0.6801	0.167	ReMap ChIP-seq,0.6801	ACSL1,MVP,RFX5,SEL1L,GNB1,FOS,MCHR1,UBE2M
gene_set_query	1519	ZNF516	0.6802	0.167	Enrichr Queries,0.6802	BTG2,CCND2,CEBPD,HOOK1,FOS,FGFR1
gene_set_query	1520	ZNF560	0.6806	0.167	ARCHS4 Coexpression,0.6806	LDHB
gene_set_query	1521	TTF1	0.6837	0.165	ARCHS4 Coexpression,0.6837	GNB1
gene_set_query	1522	ZNF285	0.6851	0.164	GTEx Coexpression,0.6851
gene_set_query	1523	RFX1	0.6869	0.163	ReMap ChIP-seq,0.6869	LGALS3,CAMK2N1,CRIP2,FOS,PDLIM4,CFB,GFAP,UBE2M
gene_set_query	1524	ZNF37A	0.6873	0.163	ARCHS4 Coexpression,0.6873	KCNB1
gene_set_query	1525	THAP7	0.688	0.162	Enrichr Queries,0.688	HOOK1,HSPB1,TSPO,CRIP2,FOS,UBE2M
gene_set_query	1526	HSFY2	0.6895	0.161	GTEx Coexpression,0.6895
gene_set_query	1527	TIGD5	0.6916	0.16	Enrichr Queries,0.6916	BTG2,CEBPD,HOOK1,HSPB1,CRIP2,FOS
gene_set_query	1528	ZNF506	0.6953	0.158	ARCHS4 Coexpression,0.6953	KCNB1
gene_set_query	1529	ZIM3	0.6957	0.158	GTEx Coexpression,0.6957
gene_set_query	1530	ZNF789	0.6959	0.157	ARCHS4 Coexpression,0.6959	GNB1
gene_set_query	1531	PA2G4	0.6982	0.156	GTEx Coexpression,0.6982
gene_set_query	1532	ZNF689	0.6987	0.156	Enrichr Queries,0.6987	PTPN1,SNN,FOS,NFKB1,ICAM1,S100A10
gene_set_query	1533	GLI4	0.699	0.156	ARCHS4 Coexpression,0.699	INO80E
gene_set_query	1534	KDM2B	0.6994	0.155	GTEx Coexpression,0.6994
gene_set_query	1535	ZNF610	0.6996	0.155	ARCHS4 Coexpression,0.6996	GNB1
gene_set_query	1536	E2F8	0.7013	0.154	GTEx Coexpression,0.7013
gene_set_query	1537	LEUTX	0.7021	0.154	ARCHS4 Coexpression,0.7021	COX4I2
gene_set_query	1538	ZBTB34	0.7057	0.151	GTEx Coexpression,0.7057
gene_set_query	1539	ZNF8	0.7064	0.151	ARCHS4 Coexpression,0.7064	KCNB1
gene_set_query	1540	ZNF213	0.7082	0.15	GTEx Coexpression,0.7082
gene_set_query	1541	ZNF341	0.7088	0.149	GTEx Coexpression,0.7088
gene_set_query	1542	ZNF621	0.7088	0.149	ARCHS4 Coexpression,0.7088	KCNB1
gene_set_query	1543	ZNF230	0.7094	0.149	Enrichr Queries,0.7094	BTG2,ANXA1,CEBPD,HOOK1,FOS,FGFR1
gene_set_query	1544	ZNF670	0.7107	0.148	ARCHS4 Coexpression,0.7107	LDHB
gene_set_query	1545	SP4	0.7119	0.148	ARCHS4 Coexpression,0.7119	CD81
gene_set_query	1546	ZNF677	0.713	0.147	Enrichr Queries,0.713	CCND2,HOOK1,FOS,DCLK1,CD200,FGFR1
gene_set_query	1547	ZNF724	0.7131	0.147	GTEx Coexpression,0.7131
gene_set_query	1548	ZSCAN32	0.7144	0.146	ARCHS4 Coexpression,0.7144	NAP1L4
gene_set_query	1549	ONECUT3	0.7156	0.145	ARCHS4 Coexpression,0.7156	CNGB1
gene_set_query	1550	ZNF335	0.7158	0.145	Enrichr Queries,0.7158	PTPN1,HOOK1,FOS,NFKB1,ICAM1,FGFR1
gene_set_query	1551	FAM170A	0.7162	0.145	ARCHS4 Coexpression,0.7162	NFKBIA
gene_set_query	1552	ZNF888	0.7162	0.145	GTEx Coexpression,0.7162
gene_set_query	1553	SAFB	0.7187	0.143	ARCHS4 Coexpression,0.7187	INO80E
gene_set_query	1554	ZNF511	0.7237	0.14	GTEx Coexpression,0.7237
gene_set_query	1555	SKOR2	0.725	0.14	GTEx Coexpression,0.725
gene_set_query	1556	ZNF2	0.7267	0.139	ARCHS4 Coexpression,0.7267	GNB1
gene_set_query	1557	ALX3	0.7301	0.137	Enrichr Queries,0.7301	CASZ1,HOOK1,FOXG1,IGFBP2,FOS
gene_set_query	1558	MYRFL	0.731	0.136	ARCHS4 Coexpression,0.731	HOOK1
gene_set_query	1559	ZNF169	0.7312	0.136	GTEx Coexpression,0.7312
gene_set_query	1560	ESX1	0.7336	0.135	Enrichr Queries,0.7336	CCND2,HOOK1,FOXG1,FOS,FGFR1
gene_set_query	1561	BAZ2A	0.7365	0.133	ARCHS4 Coexpression,0.7365	ABCC1
gene_set_query	1562	ZNF155	0.738	0.132	GTEx Coexpression,0.738
gene_set_query	1563	MXD3	0.7386	0.132	GTEx Coexpression,0.7386
gene_set_query	1564	ZNF726	0.7393	0.131	GTEx Coexpression,0.7393
gene_set_query	1565	ZNF75A	0.7414	0.13	ARCHS4 Coexpression,0.7414	PPARA
gene_set_query	1566	ZNF202	0.7445	0.128	ARCHS4 Coexpression,0.7445	TRA2B
gene_set_query	1567	TERB1	0.7455	0.128	GTEx Coexpression,0.7455
gene_set_query	1568	ZNF534	0.7467	0.127	GTEx Coexpression,0.7467
gene_set_query	1569	ZNF527	0.7505	0.125	GTEx Coexpression,0.7505
gene_set_query	1570	NR6A1	0.7528	0.123	Enrichr Queries,0.7528	BTG2,CCND2,HOOK1,FOS,FGFR1
gene_set_query	1571	ZNF174	0.758	0.12	ARCHS4 Coexpression,0.758	NAP1L4
gene_set_query	1572	NFE4	0.7617	0.118	GTEx Coexpression,0.7617
gene_set_query	1573	FERD3L	0.7617	0.118	ARCHS4 Coexpression,0.7617	HES1
gene_set_query	1574	ZFP69	0.7629	0.118	ARCHS4 Coexpression,0.7629	LDHB
gene_set_query	1575	KLF14	0.7647	0.117	ARCHS4 Coexpression,0.7647	COX4I2
gene_set_query	1576	ZNF585B	0.7707	0.113	Enrichr Queries,0.7707	C3,BTG2,HOOK1,FOS,FGFR1
gene_set_query	1577	ZNF574	0.7722	0.112	GTEx Coexpression,0.7722
gene_set_query	1578	ZNF707	0.7727	0.112	ARCHS4 Coexpression,0.7727	B2M
gene_set_query	1579	ZBED9	0.7741	0.111	GTEx Coexpression,0.7741
gene_set_query	1580	ZNF135	0.7764	0.11	Enrichr Queries,0.7764	CCND2,HOOK1,DCLK1,CD200,FGFR1
gene_set_query	1581	CCDC17	0.7791	0.108	GTEx Coexpression,0.7791
gene_set_query	1582	ZNF446	0.7819	0.107	ARCHS4 Coexpression,0.7819	INO80E
gene_set_query	1583	ZNF514	0.7881	0.103	ARCHS4 Coexpression,0.7881	KCNB1
gene_set_query	1584	ZNF142	0.7946	0.0999	GTEx Coexpression,0.7946
gene_set_query	1585	ZNF239	0.7955	0.0994	ARCHS4 Coexpression,0.7955	LDHB
gene_set_query	1586	AHCTF1	0.7959	0.0991	GTEx Coexpression,0.7959
gene_set_query	1587	ZNF599	0.7967	0.0987	ARCHS4 Coexpression,0.7967	GNB1
gene_set_query	1588	ZNF576	0.7979	0.0981	ARCHS4 Coexpression,0.7979	GNB1
gene_set_query	1589	ZNF276	0.8006	0.0966	Enrichr Queries,0.8006	NFKBIA,LGALS3,BTG2,HOOK1,FOS
gene_set_query	1590	ZBTB48	0.8047	0.0944	ARCHS4 Coexpression,0.8047	INO80E
gene_set_query	1591	ZNF236	0.8065	0.0934	GTEx Coexpression,0.8065
gene_set_query	1592	TFDP3	0.8083	0.0924	GTEx Coexpression,0.8083
gene_set_query	1593	TGIF2LY	0.8091	0.092	Enrichr Queries,0.8091	FOXG1,LCN2,FOS,FGFR1
gene_set_query	1594	GSC2	0.8096	0.0917	GTEx Coexpression,0.8096
gene_set_query	1595	ZNF225	0.8108	0.0911	ARCHS4 Coexpression,0.8108	HES1
gene_set_query	1596	TBPL1	0.8133	0.0897	ARCHS4 Coexpression,0.8133	CD81
gene_set_query	1597	ZNF630	0.8157	0.0885	ARCHS4 Coexpression,0.8157	GNB1
gene_set_query	1598	ZNF473	0.817	0.0878	ARCHS4 Coexpression,0.817	CDS1
gene_set_query	1599	RHOXF2B	0.8188	0.0868	ARCHS4 Coexpression,0.8188	PPARA
gene_set_query	1600	DMBX1	0.8241	0.084	Enrichr Queries,0.8241	CASZ1,HOOK1,FOS,FGFR1
gene_set_query	1601	ZNF687	0.8274	0.0823	ARCHS4 Coexpression,0.8274	INO80E
gene_set_query	1602	ZNF729	0.8332	0.0793	GTEx Coexpression,0.8332
gene_set_query	1603	ZNF728	0.8351	0.0783	GTEx Coexpression,0.8351
gene_set_query	1604	ZNF419	0.8376	0.077	Enrichr Queries,0.8376	BTG2,HOOK1,FOS,FGFR1
gene_set_query	1605	ZNF736	0.8378	0.0769	ARCHS4 Coexpression,0.8378	KCNB1
gene_set_query	1606	ZKSCAN7	0.8413	0.075	GTEx Coexpression,0.8413
gene_set_query	1607	ZNF555	0.8421	0.0746	ARCHS4 Coexpression,0.8421	GNB1
gene_set_query	1608	E4F1	0.8458	0.0727	ARCHS4 Coexpression,0.8458	INO80E
gene_set_query	1609	ZNF497	0.8526	0.0693	ARCHS4 Coexpression,0.8526
gene_set_query	1610	ZNF517	0.8597	0.0657	Enrichr Queries,0.8597	BTG2,CEBPD,FOS,FGFR1
gene_set_query	1611	ARGFX	0.8625	0.0642	GTEx Coexpression,0.8625
gene_set_query	1612	ZNF705B	0.863	0.064	ARCHS4 Coexpression,0.863
gene_set_query	1613	TGIF2LX	0.8632	0.0639	Enrichr Queries,0.8632	FOXG1,FOS,NFKB1,FGFR1
gene_set_query	1614	JRK	0.8673	0.0618	ARCHS4 Coexpression,0.8673
gene_set_query	1615	ZNF182	0.8675	0.0617	Enrichr Queries,0.8675	PCMTD2,BTG2,HOOK1,FOS
gene_set_query	1616	SPZ1	0.8698	0.0606	ARCHS4 Coexpression,0.8698
gene_set_query	1617	NANOGNB	0.8712	0.0599	GTEx Coexpression,0.8712
gene_set_query	1618	CPXCR1	0.8759	0.0575	ARCHS4 Coexpression,0.8759
gene_set_query	1619	ZNF41	0.8827	0.0542	ARCHS4 Coexpression,0.8827
gene_set_query	1620	NKX11	0.883	0.054	GTEx Coexpression,0.883
gene_set_query	1621	PHF1	0.8874	0.0519	GTEx Coexpression,0.8874
gene_set_query	1622	ZNF283	0.888	0.0516	GTEx Coexpression,0.888
gene_set_query	1623	ZIM2	0.8903	0.0505	Enrichr Queries,0.8903	PPP2R2B,FOS,DCLK1,FGFR1
gene_set_query	1624	ZNF716	0.8905	0.0504	GTEx Coexpression,0.8905
gene_set_query	1625	ZNF705G	0.9023	0.0446	ARCHS4 Coexpression,0.9023
gene_set_query	1626	SPEN	0.9098	0.0411	GTEx Coexpression,0.9098
gene_set_query	1627	ZNF479	0.911	0.0405	Enrichr Queries,0.911	HOOK1,FOS,FGFR1
gene_set_query	1628	HSFX2	0.9146	0.0388	ARCHS4 Coexpression,0.9146
gene_set_query	1629	CBLL2	0.9171	0.0376	ARCHS4 Coexpression,0.9171
gene_set_query	1630	RHOXF2	0.9222	0.0352	GTEx Coexpression,0.9222
gene_set_query	1631	ZNF705D	0.9247	0.034	GTEx Coexpression,0.9247
gene_set_query	1632	CCDC169SOHLH2	0.9287	0.0321	ARCHS4 Coexpression,0.9287

## Sheet: Sup Table 6 Opossum
TF Name	JASPAR ID	Class	Family	Tax Group	IC	GC Content	Target gene hits	Target gene non-hits	Background gene hits	Background gene non-hits	Target TFBS hits	Target TFBS nucleotide rate	Background TFBS hits	Background TFBS nucleotide rate	Z-score	Fisher score
Pax4	MA0068.1	Helix-Turn-Helix	Homeo	vertebrates	11.004	0.441	1	122	22	29325	1	0.000129	25	1.94e-05	11.787	2.389
Pax5	MA0014.1	Helix-Turn-Helix	Homeo	vertebrates	12.432	0.575	3	120	216	29131	4	0.000345	237	0.000122	9.577	2.747
NR2F1	MA0017.1	Zinc-coordinating	Hormone-nuclear Receptor	vertebrates	15.924	0.478	11	112	906	28441	13	0.000784	1111	0.000402	9.132	6.423
STAT1	MA0137.2	Ig-fold	Stat	vertebrates	13.119	0.452	15	108	1662	27685	21	0.00136	2152	0.000834	8.688	5.451
ESR2	MA0258.1	Zinc-coordinating	Hormone-nuclear Receptor	vertebrates	13.618	0.546	5	118	485	28862	7	0.000543	557	0.000259	8.428	2.902
Zfx	MA0146.1	Zinc-coordinating	BetaBetaAlpha-zinc finger	vertebrates	13.077	0.749	16	107	2515	26832	33	0.00199	3734	0.00135	8.357	2.782
HNF4A	MA0114.1	Zinc-coordinating	Hormone-nuclear Receptor	vertebrates	9.617	0.522	13	110	1788	27559	22	0.00123	2340	0.000786	7.629	3.274
SP1	MA0079.2	Zinc-coordinating	BetaBetaAlpha-zinc finger	vertebrates	11.129	0.82	32	91	4744	24603	80	0.00345	10246	0.00265	7.466	5.618
Mycn	MA0104.2	Zipper-Type	Helix-Loop-Helix	vertebrates	11.104	0.699	15	108	2128	27219	27	0.00116	2889	0.000747	7.309	3.394
AP1	MA0099.2	Zipper-Type	Leucine Zipper	vertebrates	9.193	0.405	47	76	9006	20341	195	0.00588	26819	0.00485	7.118	3.082
RELA	MA0107.1	Ig-fold	Rel	vertebrates	14.757	0.567	14	109	1942	27405	24	0.00103	2599	0.000672	6.697	3.391
MIZF	MA0131.1	Zinc-coordinating	BetaBetaAlpha-zinc finger	vertebrates	13.197	0.61	5	118	296	29051	5	0.000215	345	8.91e-05	6.332	4.741
Myc	MA0147.1	Zipper-Type	Helix-Loop-Helix	vertebrates	11.157	0.686	16	107	2184	27163	26	0.00112	2959	0.000765	6.156	3.87
Esrrb	MA0141.1	Zinc-coordinating	Hormone-nuclear Receptor	vertebrates	12.806	0.524	23	100	3601	25746	43	0.00222	5528	0.00171	5.898	3.65
NFIC	MA0119.1	Helix-Turn-Helix::Other	Homeo::Nuclear Factor I-CCAAT-binding	vertebrates	19.665	0.598	3	120	187	29160	3	0.000181	206	7.45e-05	5.818	3.09
NR4A2	MA0160.1	Zinc-coordinating	Hormone-nuclear Receptor	vertebrates	10.165	0.491	37	86	6554	22793	101	0.00348	13758	0.00284	5.738	3.557
NFKB1	MA0105.1	Ig-fold	Rel	vertebrates	15.627	0.758	7	116	699	28648	9	0.000426	859	0.000244	5.555	3.546
NFATC2	MA0152.1	Ig-fold	Rel	vertebrates	9.859	0.346	48	75	7882	21465	156	0.0047	22090	0.004	5.392	6.095
EBF1	MA0154.1	Zipper-Type	Helix-Loop-Helix	vertebrates	11.564	0.648	26	97	4260	25087	54	0.00233	7186	0.00186	5.227	3.509
GABPA	MA0062.2	Winged Helix-Turn-Helix	Ets	vertebrates	13.335	0.647	16	107	2368	26979	26	0.00123	3207	0.000912	5.081	3.227
Tcfcp2l1	MA0145.1	Other	CP2	vertebrates	11.65	0.609	24	99	3484	25863	40	0.00241	5408	0.00196	4.946	4.619
E2F1	MA0024.1	Winged Helix-Turn-Helix	E2F	vertebrates	13.838	0.625	15	108	2181	27166	26	0.000896	3118	0.000645	4.732	3.212
ELK1	MA0028.1	Winged Helix-Turn-Helix	Ets	vertebrates	8.812	0.568	35	88	5432	23915	72	0.0031	10220	0.00264	4.303	5.347
FOXF2	MA0030.1	Winged Helix-Turn-Helix	Forkhead	vertebrates	14.824	0.334	9	114	1082	28265	12	0.000724	1434	0.000519	4.29	3.235
SPI1	MA0080.2	Winged Helix-Turn-Helix	Ets	vertebrates	9.64	0.435	40	83	8067	21280	143	0.00431	21050	0.00381	3.928	2.066
NF-kappaB	MA0061.1	Ig-fold	Rel	vertebrates	13.345	0.621	14	109	2437	26910	26	0.00112	3410	0.000881	3.843	1.946
RAR	MA0159.1	Zinc-coordinating	Hormone-nuclear Receptor	vertebrates	16.004	0.535	2	121	258	29089	3	0.00022	293	0.000129	3.772	1.218
NR3C1	MA0113.1	Zinc-coordinating	Hormone-nuclear Receptor	vertebrates	14.749	0.432	6	117	577	28770	6	0.000465	698	0.000325	3.701	3.33
ZNF354C	MA0130.1	Zinc-coordinating	BetaBetaAlpha-zinc finger	vertebrates	8.958	0.615	56	67	10362	18985	278	0.00718	42568	0.0066	3.469	4.381
REL	MA0101.1	Ig-fold	Rel	vertebrates	10.515	0.559	22	101	3714	25633	41	0.00177	5889	0.00152	2.994	2.826
Arnt	MA0004.1	Zipper-Type	Helix-Loop-Helix	vertebrates	10.992	0.642	11	112	1801	27546	19	0.000491	2426	0.000376	2.802	1.996
MZF1	MA0056.1	Zinc-coordinating	BetaBetaAlpha-zinc finger	vertebrates	8.586	0.725	53	70	9560	19787	230	0.00594	35747	0.00554	2.595	4.651
Klf4	MA0039.2	Zinc-coordinating	BetaBetaAlpha-zinc finger	vertebrates	12.618	0.771	32	91	5637	23710	83	0.00358	12645	0.00327	2.58	3.224
CEBPA	MA0102.2	Zipper-Type	Leucine Zipper	vertebrates	8.712	0.358	29	94	5718	23629	85	0.0033	12951	0.00301	2.472	1.885
TEAD1	MA0090.1	Helix-Turn-Helix	Homeo	vertebrates	15.678	0.507	10	113	1411	27936	13	0.000672	1813	0.000562	2.188	2.606
INSM1	MA0155.1	Zinc-coordinating	BetaBetaAlpha-zinc finger	vertebrates	14.862	0.667	13	110	2014	27333	19	0.000982	2755	0.000854	2.073	2.518
znf143	MA0088.1	Zinc-coordinating	BetaBetaAlpha-zinc finger	vertebrates	17.541	0.53	1	122	219	29128	2	0.000172	241	0.000125	1.969	0.506
Cebpa	MA0019.1	Zipper-Type	Leucine Zipper	vertebrates	11.652	0.483	12	111	1619	27728	15	0.000775	2159	0.000669	1.932	3.217
RORA	MA0071.1	Zinc-coordinating	Hormone-nuclear Receptor	vertebrates	13.19	0.424	17	106	2936	26411	29	0.00125	4310	0.00111	1.926	2.228
Spz1	MA0111.1	Other	Other	vertebrates	11.907	0.538	12	111	2031	27316	19	0.0009	2771	0.000788	1.897	1.928
SRF	MA0083.1	Other Alpha-Helix	MADS	vertebrates	17.965	0.466	2	121	201	29146	2	0.000103	236	7.32e-05	1.58	1.57
ELF5	MA0136.1	Winged Helix-Turn-Helix	Ets	vertebrates	8.693	0.429	48	75	8880	20467	163	0.00632	26071	0.00606	1.575	3.736
FOXO3	MA0157.1	Winged Helix-Turn-Helix	Forkhead	vertebrates	11.734	0.298	36	87	6805	22542	109	0.00376	17300	0.00358	1.434	2.643
FEV	MA0156.1	Winged Helix-Turn-Helix	Ets	vertebrates	12.121	0.442	39	84	7447	21900	110	0.00379	17614	0.00364	1.178	2.682
PLAG1	MA0163.1	Zinc-coordinating	BetaBetaAlpha-zinc finger	vertebrates	19.352	0.798	1	122	234	29113	2	0.000121	264	9.55e-05	1.132	0.466
PPARG	MA0065.2	Zinc-coordinating	Hormone-nuclear Receptor	vertebrates	11.663	0.547	10	113	1546	27801	13	0.00084	2006	0.000778	1.042	2.156
TBP	MA0108.2	Beta-sheet	TATA-binding	vertebrates	10.086	0.377	26	97	4290	25057	51	0.0033	8192	0.00318	1.009	3.432
TAL1	MA0091.1	Zipper-Type	Helix-Loop-Helix	vertebrates	14.07	0.453	14	109	2189	27158	20	0.00103	3120	0.000967	0.995	2.582
MYC	MA0059.1	Zipper-Type	Helix-Loop-Helix	vertebrates	14.237	0.602	6	117	747	28600	6	0.000284	897	0.000255	0.82	2.344
Lhx3	MA0135.1	Helix-Turn-Helix	Homeo	vertebrates	16.354	0.131	9	114	1787	27560	17	0.000952	2686	0.000902	0.762	1.093
HIF1A	MA0259.1	Zipper-Type	Helix-Loop-Helix	vertebrates	9.74	0.657	23	100	3611	25736	38	0.00131	6077	0.00126	0.695	3.621
ZEB1	MA0103.1	Zinc-coordinating	BetaBetaAlpha-zinc finger	vertebrates	8.305	0.557	50	73	9924	19423	208	0.00538	34180	0.0053	0.493	2.691
FOXD1	MA0031.1	Winged Helix-Turn-Helix	Forkhead	vertebrates	11.926	0.275	36	87	6404	22943	94	0.00324	15453	0.00319	0.364	3.417
Stat3	MA0144.1	Ig-fold	Stat	vertebrates	13.601	0.505	15	108	3133	26214	29	0.00125	4731	0.00122	0.338	1.098
RUNX1	MA0002.2	Ig-fold	Runt	vertebrates	10.401	0.502	39	84	6570	22777	84	0.00398	13890	0.00395	0.229	4.509
Egr1	MA0162.1	Zinc-coordinating	BetaBetaAlpha-zinc finger	vertebrates	14.456	0.739	6	117	1163	28184	9	0.000426	1459	0.000415	0.227	1.015
MAX	MA0058.1	Zipper-Type	Helix-Loop-Helix	vertebrates	12.685	0.571	14	109	2386	26961	20	0.000861	3279	0.000847	0.199	2.064
T	MA0009.1	Beta-Hairpin-Ribbon	T	vertebrates	17.863	0.452	3	120	430	28917	3	0.000142	483	0.000137	0.111	1.306
Myb	MA0100.1	Helix-Turn-Helix	Myb	vertebrates	9.883	0.591	33	90	6120	23227	75	0.00258	12533	0.00259	-0.081	2.691
Pdx1	MA0132.1	Helix-Turn-Helix	Homeo	vertebrates	9.04	0.194	42	81	8778	20569	200	0.00517	33505	0.00519	-0.187	1.732
Hand1	MA0092.1	Zipper-Type	Helix-Loop-Helix	vertebrates	10.144	0.507	36	87	6112	23235	75	0.00323	12607	0.00326	-0.247	4.076
Sox17	MA0078.1	Other Alpha-Helix	High Mobility Group	vertebrates	10.502	0.384	32	91	6706	22641	100	0.00388	16876	0.00392	-0.386	1.466
Nkx3-2	MA0122.1	Helix-Turn-Helix	Homeo	vertebrates	8.542	0.463	43	80	8106	21241	125	0.00485	21173	0.00492	-0.553	3.09
USF1	MA0093.1	Zipper-Type	Helix-Loop-Helix	vertebrates	11.29	0.643	18	105	3050	26297	26	0.000784	4515	0.000817	-0.588	2.444
Myf	MA0055.1	Zipper-Type	Helix-Loop-Helix	vertebrates	15.914	0.609	20	103	3343	26004	29	0.0015	4995	0.00155	-0.637	2.728
Sox2	MA0143.1	Other Alpha-Helix	High Mobility Group	vertebrates	12.951	0.361	5	118	703	28644	5	0.000323	893	0.000346	-0.653	1.744
MZF1	MA0057.1	Zinc-coordinating	BetaBetaAlpha-zinc finger	vertebrates	9.4	0.588	37	86	6231	23116	83	0.00358	14174	0.00366	-0.714	4.301
SOX9	MA0077.1	Other Alpha-Helix	High Mobility Group	vertebrates	9.079	0.358	21	102	3343	26004	31	0.0012	5459	0.00127	-0.946	3.253
CTCF	MA0139.1	Zinc-coordinating	BetaBetaAlpha-zinc finger	vertebrates	17.205	0.645	2	121	352	28995	2	0.000164	390	0.000191	-1.043	0.83
NFE2L2	MA0150.1	Zipper-Type	Leucine Zipper	vertebrates	14.394	0.486	11	112	1586	27761	11	0.000521	2014	0.000572	-1.076	2.653
RORA	MA0072.1	Zinc-coordinating	Hormone-nuclear Receptor	vertebrates	17.425	0.369	6	117	904	28443	6	0.000362	1127	0.000408	-1.146	1.709
SPIB	MA0081.1	Winged Helix-Turn-Helix	Ets	vertebrates	9.06	0.466	52	71	10247	19100	229	0.0069	39376	0.00712	-1.259	2.906
Nr2e3	MA0164.1	Zinc-coordinating	Hormone-nuclear Receptor	vertebrates	12.028	0.373	9	114	2098	27249	16	0.000482	2992	0.000541	-1.262	0.652
NFIL3	MA0025.1	Zipper-Type	Leucine Zipper	vertebrates	14.139	0.265	13	110	2360	26987	20	0.000948	3672	0.00104	-1.466	1.657
TP53	MA0106.1	Zinc-coordinating	Loop-Sheet-Helix	vertebrates	26.239	0.603	0	123	2	29345	0	0	2	1.03e-06	-1.511	0
Arnt	MA0006.1	Zipper-Type	Helix-Loop-Helix	vertebrates	9.532	0.715	30	93	6509	22838	83	0.00215	14872	0.00231	-1.635	1.171
PPARG	MA0066.1	Zinc-coordinating	Hormone-nuclear Receptor	vertebrates	20.365	0.523	0	123	13	29334	0	0	13	6.72e-06	-1.649	0
NR1H2	MA0115.1	Zinc-coordinating	Hormone-nuclear Receptor	vertebrates	27.878	0.445	0	123	17	29330	0	0	17	7.47e-06	-1.696	0
REST	MA0138.2	Zinc-coordinating	BetaBetaAlpha-zinc finger	vertebrates	23.134	0.596	0	123	21	29326	0	0	23	1.25e-05	-1.996	0
ARID3A	MA0151.1	Helix-Turn-Helix	Arid	vertebrates	9.896	0.062	44	79	9252	20095	223	0.00576	39430	0.00611	-2.176	1.716
EWSR1	MA0149.1	Winged Helix-Turn-Helix	Ets	vertebrates	32.871	0.554	0	123	33	29314	0	0	34	1.58e-05	-2.177	0
HNF1A	MA0046.1	Helix-Turn-Helix	Homeo	vertebrates	15.548	0.259	3	120	698	28649	4	0.000241	888	0.000321	-2.21	0.575
Zfp423	MA0116.1	Zinc-coordinating	BetaBetaAlpha-zinc finger	vertebrates	17.925	0.679	6	117	1321	28026	8	0.000517	1659	0.000643	-2.438	0.734
CREB1	MA0018.2	Zipper-Type	Leucine Zipper	vertebrates	10.139	0.523	16	107	2880	26467	20	0.000689	4106	0.000849	-2.676	1.896
ELK4	MA0076.1	Winged Helix-Turn-Helix	Ets	vertebrates	14.123	0.583	6	117	1300	28047	7	0.000271	1622	0.000377	-2.68	0.767
ESR1	MA0112.2	Zinc-coordinating	Hormone-nuclear Receptor	vertebrates	13.563	0.594	0	123	58	29289	0	0	63	3.26e-05	-2.931	0
NHLH1	MA0048.1	Zipper-Type	Helix-Loop-Helix	vertebrates	14.132	0.674	6	117	1270	28077	7	0.000362	1598	0.000496	-2.941	0.816
HOXA5	MA0158.1	Helix-Turn-Helix	Homeo	vertebrates	8.759	0.315	54	69	10549	18798	269	0.00927	48091	0.00994	-3.273	3.166
RREB1	MA0073.1	Zinc-coordinating	BetaBetaAlpha-zinc finger	vertebrates	22.278	0.623	1	122	293	29054	1	8.61e-05	336	0.000174	-3.278	0.343
RXRA	MA0074.1	Zinc-coordinating	Hormone-nuclear Receptor	vertebrates	20.451	0.527	0	123	95	29252	0	0	111	4.3e-05	-3.319	0
HLF	MA0043.1	Zipper-Type	Leucine Zipper	vertebrates	11.147	0.394	7	116	1615	27732	10	0.000517	2267	0.000703	-3.422	0.656
Prrx2	MA0075.1	Helix-Turn-Helix	Homeo	vertebrates	9.063	0.027	42	81	8133	21214	150	0.00323	28484	0.00368	-3.594	2.655
NFYA	MA0060.1	Other Alpha-Helix	NFY CCAAT-binding	vertebrates	12.925	0.523	7	116	1422	27925	8	0.000551	1856	0.000767	-3.796	0.947
Pou5f1	MA0142.1	Helix-Turn-Helix	Homeo	vertebrates	14.808	0.308	4	119	824	28523	4	0.000258	1081	0.000419	-3.831	0.787
HNF1B	MA0153.1	Helix-Turn-Helix	Homeo	vertebrates	16.821	0.222	5	118	1176	28171	6	0.00031	1582	0.000491	-3.973	0.597
IRF2	MA0051.1	Winged Helix-Turn-Helix	IRF	vertebrates	21.134	0.412	0	123	122	29225	0	0	138	6.42e-05	-3.99	0
Nobox	MA0125.1	Helix-Turn-Helix	Homeo	vertebrates	9.573	0.26	32	91	6752	22595	96	0.00331	18520	0.00383	-4.077	1.411
PBX1	MA0070.1	Helix-Turn-Helix	Homeo	vertebrates	14.641	0.31	5	118	1183	28164	6	0.00031	1620	0.000502	-4.179	0.587
Ar	MA0007.1	Zinc-coordinating	Hormone-nuclear Receptor	vertebrates	15.703	0.498	0	123	119	29228	0	0	133	7.56e-05	-4.309	0
Gfi	MA0038.1	Zinc-coordinating	BetaBetaAlpha-zinc finger	vertebrates	9.47	0.391	30	93	6451	22896	75	0.00323	14904	0.00385	-4.845	1.232
IRF1	MA0050.1	Winged Helix-Turn-Helix	IRF	vertebrates	16.008	0.383	8	115	1846	27501	10	0.000517	2624	0.000814	-5.051	0.666
SRY	MA0084.1	Other Alpha-Helix	High Mobility Group	vertebrates	9.193	0.238	43	80	7722	21625	130	0.00504	25144	0.00585	-5.118	3.844
NKX3-1	MA0124.1	Helix-Turn-Helix	Homeo	vertebrates	11.127	0.179	28	95	6623	22724	85	0.00256	17514	0.00317	-5.206	0.665
MEF2A	MA0052.1	Other Alpha-Helix	MADS	vertebrates	15.709	0.179	10	113	2239	27108	13	0.00056	3413	0.000882	-5.261	0.765
Pax6	MA0069.1	Helix-Turn-Helix	Homeo	vertebrates	13.798	0.432	0	123	268	29079	0	0	318	0.000115	-5.265	0
YY1	MA0095.1	Zinc-coordinating	BetaBetaAlpha-zinc finger	vertebrates	8.101	0.51	47	76	10303	19044	202	0.00522	39840	0.00618	-5.893	1.331
Foxq1	MA0040.1	Winged Helix-Turn-Helix	Forkhead	vertebrates	14.07	0.202	12	111	2930	26417	21	0.000995	5151	0.00146	-5.938	0.549
Tal1	MA0140.1	Zipper-Type	Helix-Loop-Helix	vertebrates	11.297	0.451	8	115	1845	27502	9	0.000698	2501	0.00116	-6.61	0.668
Evi1	MA0029.1	Zinc-coordinating	BetaBetaAlpha-zinc finger	vertebrates	17.909	0.28	0	123	443	28904	0	0	529	0.000191	-6.741	0
Foxa2	MA0047.2	Winged Helix-Turn-Helix	Forkhead	vertebrates	13.268	0.315	25	98	5068	24279	47	0.00243	10463	0.00324	-6.923	1.532
Gata1	MA0035.2	Zinc-coordinating	GATA	vertebrates	10.878	0.373	38	85	7211	22136	87	0.00412	18141	0.00516	-6.972	2.706
FOXA1	MA0148.1	Winged Helix-Turn-Helix	Forkhead	vertebrates	12.533	0.332	32	91	6453	22894	71	0.00336	15456	0.00439	-7.513	1.794
Sox5	MA0087.1	Other Alpha-Helix	High Mobility Group	vertebrates	10.831	0.199	32	91	6409	22938	77	0.00232	18091	0.00327	-8.038	1.856
Nkx2-5	MA0063.1	Helix-Turn-Helix	Homeo	vertebrates	8.27	0.218	53	70	10069	19278	232	0.007	47504	0.00859	-8.349	3.615
Foxd3	MA0041.1	Winged Helix-Turn-Helix	Forkhead	vertebrates	12.945	0.223	18	105	4960	24387	44	0.00227	11078	0.00344	-9.577	0.245
FOXI1	MA0042.1	Winged Helix-Turn-Helix	Forkhead	vertebrates	13.183	0.263	23	100	5304	24043	42	0.00217	11480	0.00356	-11.253	0.765

## Sheet: Sup Table 7 TF GO
Analysis Type:	PANTHER Overrepresentation Test (Released 20210224)
Annotation Version and Release Date:	GO Ontology database DOI: 10.5281/zenodo.5080993 Released 2021-07-02
Analyzed List:	upload_1 (Rattus norvegicus)
Reference List:	Rattus norvegicus (all genes in database)
Test Type:	FISHER
Correction:	FDR
GO biological process complete	Rattus norvegicus - REFLIST (21586)	upload_1 (68)	upload_1 (expected)	upload_1 (over/under)	upload_1 (fold Enrichment)	upload_1 (raw P-value)	upload_1 (FDR)	NegLogFDR
positive regulation of RNA biosynthetic process (GO:1902680)	1621	64	5.11	+	12.53	2.09e-66	8.33e-63	62.0794
positive regulation of transcription, DNA-templated (GO:0045893)	1619	64	5.1	+	12.55	1.93e-66	1.03e-62	61.9872
positive regulation of nucleic acid-templated transcription (GO:1903508)	1619	64	5.1	+	12.55	1.93e-66	1.54e-62	61.8125
positive regulation of transcription by RNA polymerase II (GO:0045944)	1257	61	3.96	+	15.4	1.2e-66	1.91e-62	61.719
positive regulation of RNA metabolic process (GO:0051254)	1751	64	5.52	+	11.6	2.58e-64	8.25e-61	60.0835
positive regulation of macromolecule biosynthetic process (GO:0010557)	1868	64	5.88	+	10.88	1.47e-62	3.92e-59	58.4067
positive regulation of nucleobase-containing compound metabolic process (GO:0045935)	1921	64	6.05	+	10.58	8.48e-62	1.93e-58	57.7144
[truncated: 756 more rows]
